# Supplementary material for: Multi-Regional Study on the Microbial Community Structure, Core Microbiome and Functional Characteristics in Deep Fracture Waters
Source: Microorganisms. 2025 Dec 25;14(1):45. doi: 10.3390/microorganisms14010045 (PMC12844516; doi:10.3390/microorganisms14010045)
Supplement: Supplementary file 1 [file microorganisms-14-00045-s001.zip]

Archive with 2 entries (2 files):
- Microorganisms_SI.pdf
- Supplementary_Tables_S1-S4.xlsx
