# Supplementary material for: Multi-Regional Study on the Microbial Community Structure, Core Microbiome and Functional Characteristics in Deep Fracture Waters
Source: Microorganisms. 2025 Dec 25;14(1):45. doi: 10.3390/microorganisms14010045 (PMC12844516; doi:10.3390/microorganisms14010045)
Supplement: Supplementary file 1 [file microorganisms-14-00045-s001.zip › Supplementary_Tables_S1-S4.xlsx]

## Sheet: Table S1
Table S1. Regional hydrochemical data
	unit: ppm
sample_name	Ca2+	Mg2+	Cl-	SO42-	HCO3-	Na+	K+	TDS
BoreholeGC_050119	410.6	94.2	128.9	4666.6	-345.702	1523	22.9	6673.35
BoreholePST_011018	65.2	30.9	95.3	2155.3	105.823	989.1	18.8	3407.51
FractureA_111417	48.1	26	85.2	1980.4	-151.544	836.9	8.4	2909.23
FractureB_050219	68.8	51.7	73.6	2172.1	204.859	980.2	12.4	3461.23
FractureC_050219	64.2	43.7	77.9	2037.1	185.788	933.5	9.4	3258.69
PB_051619	166.9	32.01	2.5283	293.202	350.575	18.99	3.454	692.371
PB_082819	123.5	27.62	0.8327	177.052	314.693	8.09	1.659	496.1
PB_121119	94.08	26.39	1.3849	122.823	290.737	9.437	1.971	401.455
PDT_051619	173.9	21.24	2.736	399.796	187.633	19.35	6.856	717.694
PDT_121119	263.6	23.95	3.1408	675.506	180.256	38.45	10.49	1105.27
PI_051619	135.9	32.81	1.956	195.263	359.901	9.409	3.309	558.598
PI_121119	78.89	29.08	1.187	79.4131	301.753	4.868	2.151	346.465
Port17Ledge_121117	3.6	5	51.9	285.9	416.926	308.2	10	873.063
PST_051619	130.5	22.58	4.3076	329.413	205.79	39.7	8.774	638.17
PST_121119	93.54	24.2	6.0727	250.188	210.432	45.7	5.943	530.859
KC12299_28-29_0118	50800	2110	125000	0		14900	195	197274
TM1306_030421	36.1	0.66	2.45	74.81		10.26	0.15	146
TM1494_070821	105.58	0.03	9.32	288.49		32.16	0.44	395
TM2647_121520	35.3	0	4.09	96.33		24.18	0.21	171
TM2794_121420	17.77	0.26	0.6	28.07		10.2	0.44	73.3
TM2848_070821	11.34	0.04	0.23	12.76		7.43	0.4	51
TM4166_122120	7.51	0	0.14	4.65		7.99	0.28	41.2
TM4348_121420	8.65	0	0.79	21.24		21.27	0.3	74.7
TM444_070821	25.76	1.65	0.46	27.37		2.65	5.59	105
TM4447_121420	9.29	0	0.83	16.75		17.52	0.27	66.6
TM4652_070821.	10.83	0	0.16	13.51		12.22	0.37	59.5
TM4752_121420	11.66	0	0	13.99		8.91	0.35	52.6
TM4846_121420	12.8	0	0.08	15.33		9.64	0.35	57.2
TM5132_121420	11.18	0	0.12	15.19		13.21	0.27	64.6
TM901_070821	157.14	0	13.19	541.73		107.43	1.91	670
Note: Values highlighted in orange are calculated.

## Sheet: Table S2
Table S2.The number of raw reads, the library size after quality filtering, and the number of ASVs
sample_name	Number of raw reads	Library size after QC	Number of ASVs
BoreholeGC_050119	18916	10902	8574
BoreholePST_011018	99668	76153	62236
FractureA_111417	86165	61000	54168
FractureB_050219	20939	15130	14165
FractureC_050219	20323	13474	11739
PB_051619	38009	26406	22756
PB_082819	53601	31386	28772
PB_121119	51647	34664	27008
PDT_051619	49725	32608	29504
PDT_121119	57520	5489	4281
PI_051619	40477	24958	22337
PI_121119	54057	35154	30426
Port17Ledge_121117	73436	50794	49891
PST_051619	44713	29534	27576
PST_121119	75400	50272	44791
KC12299_28-29_0118	43078	27293	27233
TM1306_111521	896530	669451	490637
TM1494_113021	127046	94559	69113
TM2647_121520	160113	99903	70638
TM2794_121420	61694	45535	33496
TM2848_120121	151021	110715	82196
TM4166_121420	65470	51525	42169
TM4348_121420	99372	66305	48920
TM4447_121420	70803	52713	40094
TM444_113021	109305	90470	65853
TM4652-120121	99796	84537	69566
TM4752_121420	98019	77094	61521
TM4846_121420	71506	53360	41269
TM5132_121420	78576	57484	39904
TM901_113021	145321	97189	72466

## Sheet: Table S3
Table S3. Names of the phyla in each compartment of the phylum-level Venn diagram (Figure 7)
Taxon names at the phylum level in each compartment, sorted in descending order of relative abundance
SURF_only	DELOS_only	KCO_only	DELOS_KCO_SURF	DELOS_SURF	KCO_SURF	KCO_DELOS
Deferribacterota	Candidatus Lindowbacteria	none	Pseudomonadota	Nitrospirota	Halanaerobiaeota	none
Campylobacterota	Firestonebacteria		Planctomycetota	Patescibacteria
FW113	Abditibacteriota		Bacillota	Verrucomicrobiota
10bav-F6	Nitrospinota		Chloroflexota	Candidatus Kryptonia
Hydrothermarchaeota	Altiarchaeota		Actinomycetota	Thermodesulfobacteriota
Edwardsbacteria	Poribacteria		Deinococcota	Ignavibacteriota
Synergistota	Desantisbacteria			Bacteroidota
WS1	Chlorobiota			Spirochaetota
Deferrisomatota	RCP2-54			Nanoarchaeota
Caldisericota	Schekmanbacteria			Myxococcota
Asgardarchaeota	Calditrichota			Thermoproteota
	Methanobacteriota			Dadabacteria
	Entotheonellaeota			Iainarchaeota
				Elusimicrobiota
				Acidobacteriota
				Cyanobacteriota
				DTB120
				Incertae Sedis
				Micrarchaeota
				Candidatus Eremiobacterota
				Zixibacteria
				Chlamydiota
				Methylomirabilota
				Thermoplasmatota
				Sva0485
				Latescibacterota
				Dependentiae
				Bdellovibrionota
				Acetothermia
				AncK6
				Armatimonadota
				GAL15
				Hadarchaeota
				NKB15
				SAR324 clade(Marine group B)
				Fibrobacterota
				Gemmatimonadota
				MBNT15
				Sumerlaeota
				FCPU426
				NB1-j
				Candidatus Kapabacteria
				PAUC34f
				Hydrogenedentes
				WS2
				Aenigmarchaeota
				Halobacteriota
				Margulisbacteria
				WOR-1

## Sheet: Table S4
Table S4. ASV table agglomerated to the Family level for the 30 samples analyzed
		Kingdom	Phylum	Class	Order	Family	Phylum-Family	BoreholeGC_050119	BoreholePST_011018	FractureA_111417	FractureB_050219	FractureC_050219	PB_051619	PB_082819	PB_121119	PDT_051619	PDT_121119	PI_051619	PI_121119	Port17Ledge_121117	PST_051619	PST_121119	KC12299	TM1306_111521	TM1494_113021	TM2647_121520	TM2794_121420	TM2848_120121	TM4166_121420	TM4348_121420	TM444_113021	TM4447_121420	TM4652_120121	TM4752_121420	TM4846_121420	TM5132_121420	TM901_113021		#samples without this taxon		Average relative abundance
AGGTGGCGAGCGTTGTTCGGATTTACTGGGCGTAAAGAGTGCGTAGGCGGTTTTGTATGTCTGTTGTGAAATCCCGAGGCTTAACCTCGGAACTGCATCAGAAACGGCATGACTAGAGGACAGGAGGGGGAAGTGGAATTCCATGTGTAGCAGTGAAATGCGTAGATATATGGAGGAACACCGGTGGCGAAGGCGGCTTCCTGGACTGTCCCTGACGCTGAGGCACGAAAGCGTGGGTAGCAAACAGGATTAGATACCCTGGTAGTCCACGCCCTAAACGATGGATGCTAAGTGTTGGAGGTATCGATCCCTCCAGTGCCCCACCTAACGGATTAAGCATCCCGCCTGGGAAGTACGGCCGCAA	AGGTGGCGAGCGTTGTTCGGATTTACTGGGCGTAAAGAGTGCGTAGGCGGTTTTGTATGTCTGTTGTGAAATCCCGAGGCTTAACCTCGGAACTGCATCAGAAACGGCATGACTAGAGGACAGGAGGGGGAAGTGGAATTCCATGTGTAGCAGTGAAATGCGTAGATATATGGAGGAACACCGGTGGCGAAGGCGGCTTCCTGGACTGTCCCTGACGCTGAGGCACGAAAGCGTGGGTAGCAAACAGGATTAGATACCCTGGTAGTCCACGCCCTAAACGATGGATGCTAAGTGTTGGAGGTATCGATCCCTCCAGTGCCCCACCTAACGGATTAAGCATCCCGCCTGGGAAGTACGGCCGCAA	Bacteria	NA	NA	NA	NA	NANANANA	0	0	0.686752	0.296505	1.78891	0.00439445	0.333658	0.555391	0.0237256	3.66737	0.496933	1.26208	8.94149	1.78053	1.45788	0	27.1679	9.86645	0.588918	24.585	24.7068	41.7558	12.8352	4.70897	23.617	10.0897	36.5501	22.5181	5.15487	1.19228		3		8.88776
AGGGTGCGAGCGTTAATCGGAATTACTGGGCGTAAAGCGTGCGCAGGCGGATTGTTAAGCAAGACGTGAAATCCCCGGGCTTAACCTGGGAATGGCGTTTTGAACTGGCAGTCTAGAGTGTGTCAGAGGGGGGTAGAATTCCACGTGTAGCAGTGAAATGCGTAGAGATGTGGAGGAATACCAATGGCGAAGGCAGCCCCCTGGGATAACACTGACGCTCATGTACGAAAGCGTGGGTAGCAAACAGGATTAGATACCCTGGTAGTCCACGCCCTAAACGATGTCAACTGGTTGTTGGGGGAGTGAAATCCCTTAGTAACGAAGCTAACGCGTGAAGTTGACCGCCTGGGGAGTACGGTCGCAA	AGGGTGCGAGCGTTAATCGGAATTACTGGGCGTAAAGCGTGCGCAGGCGGATTGTTAAGCAAGACGTGAAATCCCCGGGCTTAACCTGGGAATGGCGTTTTGAACTGGCAGTCTAGAGTGTGTCAGAGGGGGGTAGAATTCCACGTGTAGCAGTGAAATGCGTAGAGATGTGGAGGAATACCAATGGCGAAGGCAGCCCCCTGGGATAACACTGACGCTCATGTACGAAAGCGTGGGTAGCAAACAGGATTAGATACCCTGGTAGTCCACGCCCTAAACGATGTCAACTGGTTGTTGGGGGAGTGAAATCCCTTAGTAACGAAGCTAACGCGTGAAGTTGACCGCCTGGGGAGTACGGTCGCAA	Bacteria	Pseudomonadota	Gammaproteobacteria	Burkholderiales	Hydrogenophilaceae	PseudomonadotaGammaproteobacteriaBurkholderialesHydrogenophilaceae	1.15465	14.2072	0.803057	4.5676	14.9076	15.2136	16.0712	4.34316	18.7297	3.27026	34.1362	5.24551	2.31505	5.21831	4.75988	0	0.115972	1.79416	10.3018	0	0.012166	0.106713	11.4064	0.0242965	0.598593	0.0905615	0.0243819	0	0	34.3209		4		6.79129
GCGAGCGTTAATCGGAATTACTGGGCGTAAAGCGTGCGCAGGCGGTTGTGTAAGACAGGTGTGAAATCCCCGGGCTTAACCTGGGAACTGCGCTTGTGACTGCACGACTCGAGTGTGGCAGAGGGGGGTGGAATTCCACGTGTAGCAGTGAAATGCGTAGAGATGTGGAGGAACACCGATGGCGAAGGCAGCCCCCTGGGTTAACACTGACGCTCATGCACGAAAGCGTGGGTAGCAAACAGGATTAGATACCCTGGTAGTCCACGCCCTAAACGATGCGAACTAGGTGTTGGAGAAGGAGACTTCTTTAGTACCGTAGCTAACGCGTGAAGTTCGCCGCCTGGGGAGTACGGT	GCGAGCGTTAATCGGAATTACTGGGCGTAAAGCGTGCGCAGGCGGTTGTGTAAGACAGGTGTGAAATCCCCGGGCTTAACCTGGGAACTGCGCTTGTGACTGCACGACTCGAGTGTGGCAGAGGGGGGTGGAATTCCACGTGTAGCAGTGAAATGCGTAGAGATGTGGAGGAACACCGATGGCGAAGGCAGCCCCCTGGGTTAACACTGACGCTCATGCACGAAAGCGTGGGTAGCAAACAGGATTAGATACCCTGGTAGTCCACGCCCTAAACGATGCGAACTAGGTGTTGGAGAAGGAGACTTCTTTAGTACCGTAGCTAACGCGTGAAGTTCGCCGCCTGGGGAGTACGGT	Bacteria	Pseudomonadota	Gammaproteobacteria	Burkholderiales	Rhodocyclaceae	PseudomonadotaGammaproteobacteriaBurkholderialesRhodocyclaceae	0.0816422	36.0017	0.0627677	0.120014	2.96448	46.5679	4.53566	7.90507	8.40903	0.49054	4.38286	0.861106	0.350765	5.88555	1.50477	0.0734403	0.00937557	0	0.00141567	0	0	0	0	0.00607413	0	0.00143748	0	0	0	0.00551983		9		4.00737
AGGTGGCGAGCGTTGCTCGGATTCATTGGGTGTAAAGGGTCGGTAGGCGGTTCAATAAGTGCCCGGTGAAATTCTACGGCTCAACCGTAGAACGTCCGGGTAGACTGCTGAACTTGAGGACTGGAGGGGCAGGCGGAATTCCCGGTGTAAGGGTGAAATCTGTAGATATCGGGAGGAACACCAGTGGCGAAGGCGGCCTGCTGGACAGTCCCTGACGCTGAGCGACGAAAGCGTGGGGAGCAAACAGGATTAGATACCCTGGTAGTCCACGCTGTAAACTTTGAGGACTAGGTGTCAGCTCGGATTCCGAGCTGGTGCCGTAGGTAACCCATTAAGTCCTCCACCTGGGGAGTACGTCCGCAA	AGGTGGCGAGCGTTGCTCGGATTCATTGGGTGTAAAGGGTCGGTAGGCGGTTCAATAAGTGCCCGGTGAAATTCTACGGCTCAACCGTAGAACGTCCGGGTAGACTGCTGAACTTGAGGACTGGAGGGGCAGGCGGAATTCCCGGTGTAAGGGTGAAATCTGTAGATATCGGGAGGAACACCAGTGGCGAAGGCGGCCTGCTGGACAGTCCCTGACGCTGAGCGACGAAAGCGTGGGGAGCAAACAGGATTAGATACCCTGGTAGTCCACGCTGTAAACTTTGAGGACTAGGTGTCAGCTCGGATTCCGAGCTGGTGCCGTAGGTAACCCATTAAGTCCTCCACCTGGGGAGTACGTCCGCAA	Bacteria	Verrucomicrobiota	Omnitrophia	Omnitrophales	Omnitrophaceae	VerrucomicrobiotaOmnitrophiaOmnitrophalesOmnitrophaceae	0	0	2.1101	0.0423579	7.77749	0.0351556	0.0382316	0.122186	0.00677874	0	0.0223844	0.180766	8.98158	0.00362634	24.7617	0	8.97242	1.76523	0.453014	2.76152	1.55482	0.156513	7.37531	5.20857	22.3999	2.3431	0.394987	5.57319	16.4294	0.416747		4		3.99623
AGGGTGCGAGCGTTGTCCGGATTCATTGGGTGTAAAGGGTCCGCAGGTGGGTTGGTAAGTCGTTGGTGAAATTCTAGGGCTTAACCCTGGGACTGCCGACGATACTGCCGATCTTGAGTACGGAAGAGGAAGATGGAATTCCTGGTGTAGCGGTGAAATGCGTAGATATCAGGAAGAACACCGGTGGCGAAGGCGGTCTTCTGGTCCGTTACTGACGCTCAGGGACGAAAGCGTGGGGAGCAAACAGGATTAGATACCCTGGTAGTCCACGCCCTAAACGATGGATACTCGATGTCGGGTCGCAAGACTCGGTGTCCAAGCTAACGCGTTAAGTATCTCACCTGGGGAGTACGATCGCAA	AGGGTGCGAGCGTTGTCCGGATTCATTGGGTGTAAAGGGTCCGCAGGTGGGTTGGTAAGTCGTTGGTGAAATTCTAGGGCTTAACCCTGGGACTGCCGACGATACTGCCGATCTTGAGTACGGAAGAGGAAGATGGAATTCCTGGTGTAGCGGTGAAATGCGTAGATATCAGGAAGAACACCGGTGGCGAAGGCGGTCTTCTGGTCCGTTACTGACGCTCAGGGACGAAAGCGTGGGGAGCAAACAGGATTAGATACCCTGGTAGTCCACGCCCTAAACGATGGATACTCGATGTCGGGTCGCAAGACTCGGTGTCCAAGCTAACGCGTTAAGTATCTCACCTGGGGAGTACGATCGCAA	Bacteria	Candidatus Kryptonia	Kryptonia	Kryptoniales	BSV26	Candidatus KryptoniaKryptoniaKryptonialesBSV26	0.0933053	0	0.0184611	0.0282386	1.0052	0	0.364938	0.992299	0	0.280308	0.156691	1.49872	0.396865	0.0145054	0.468844	0	3.25577	19.1816	0.253405	7.17698	3.75687	5.67241	5.02249	0.85949	3.32968	16.4118	11.3912	14.168	7.28248	0.870753		4		3.46504
AGGGTGCAAGCGTTAATCGGAATTACTGGGCGTAAAGCGTGCGTAGGTGGTTGGATAAGTCAGGTGTGAAATCCCCGAGCTCAACTTGGGAATTGCGCTTGATACTGTCCGGCTAGAGTGTGGTAGAGGGTAGTGGAATTCCGCATGTAGCGGTGAAATGCGTAGATATGCGGAGGAACATCAGTGGCGAAGGCGGCTACCTGGACCAACACTGACACTGAGGCACGAAAGCGTGGGTAGCAAACAGGATTAGATACCCTGGTAGTCCACGCCCTAAACGATGGGTACTAGACGTCGGAAAGTTTATCTTTTTGGTGTCGCAGCTAACGCAATAAGTACCCCGCCTGGGGAGTACGGTCGCAA	AGGGTGCAAGCGTTAATCGGAATTACTGGGCGTAAAGCGTGCGTAGGTGGTTGGATAAGTCAGGTGTGAAATCCCCGAGCTCAACTTGGGAATTGCGCTTGATACTGTCCGGCTAGAGTGTGGTAGAGGGTAGTGGAATTCCGCATGTAGCGGTGAAATGCGTAGATATGCGGAGGAACATCAGTGGCGAAGGCGGCTACCTGGACCAACACTGACACTGAGGCACGAAAGCGTGGGTAGCAAACAGGATTAGATACCCTGGTAGTCCACGCCCTAAACGATGGGTACTAGACGTCGGAAAGTTTATCTTTTTGGTGTCGCAGCTAACGCAATAAGTACCCCGCCTGGGGAGTACGGTCGCAA	Bacteria	Pseudomonadota	Gammaproteobacteria	Acidiferrobacterales	Acidiferrobacteraceae	PseudomonadotaGammaproteobacteriaAcidiferrobacteralesAcidiferrobacteraceae	0	0	0.0184611	0	0.707045	0.00878889	4.21243	3.262	2.36917	0	1.10579	5.61362	0	0.322744	0.368378	0	0.077858	0.677152	34.3215	6.04251	11.6417	0.222913	5.80335	0.400893	3.5317	0.110686	2.13423	8.9171	0.0902165	0.761737		6		3.09073
TACGTAGGGAGCAAGCGTTGTCCGGAATTATTGGGCGTAAAGGGTGCGTAGGCGGTCTAGTAAGTCAAATGTGAAATTCATCGGCTCAACCGATGACCTGCCTTTGAAACTACTAGACTTGAGGGTAAGAGAAGAGATCGGAATTCCTAGTGTAGCGGTGAAATGCGTAGATATTAGGAAGAATACCAGTGGCGAAAGCGGATCTCTGGCTTACACCTGACGCTGAGGCACGAAAGCTGGGGGAGCAAACCGGATTAGATACCCGGGTAGTCCCAGCCGTAAACGTTGGACACTAGGTGTTGGAGGTTCGACTCCTTCGGTGCCGCAGTTAACGCAATAAGTGTCCCGCCTGGGGATTACGACCGCAAGGTTG	TACGTAGGGAGCAAGCGTTGTCCGGAATTATTGGGCGTAAAGGGTGCGTAGGCGGTCTAGTAAGTCAAATGTGAAATTCATCGGCTCAACCGATGACCTGCCTTTGAAACTACTAGACTTGAGGGTAAGAGAAGAGATCGGAATTCCTAGTGTAGCGGTGAAATGCGTAGATATTAGGAAGAATACCAGTGGCGAAAGCGGATCTCTGGCTTACACCTGACGCTGAGGCACGAAAGCTGGGGGAGCAAACCGGATTAGATACCCGGGTAGTCCCAGCCGTAAACGTTGGACACTAGGTGTTGGAGGTTCGACTCCTTCGGTGCCGCAGTTAACGCAATAAGTGTCCCGCCTGGGGATTACGACCGCAAGGTTG	Bacteria	Halanaerobiaeota	Halanaerobiia	Halanaerobiales	Halobacteroidaceae	HalanaerobiaeotaHalanaerobiiaHalanaerobialesHalobacteroidaceae	0	0	0	0	0	0	0	0	0.125407	0	0	0	0	0	0	92.2227	0	0	0	0	0	0	0	0	0	0	0	0	0	0		28		3.07827
GCGAGCGTTGTTCGGAATTACTGGGCTTAAAGGGCGCGTAGGCGGTGGTGCAAGTCTGGGGTGGAATTCTATGGCTTAACTATAGGACTGCCCTGGAAACTGCATTACTTGAGTCGGTGAGGGGAAGGCGGAATTCCTGGTGTAGCGGTGAAATGCGTAGATATCAGGAGGAAGGCCTGTGGTGAAGACGGCCTTCTGGCACTTGACTGACGCTGAGGCGCGAAAGCGTGGGGAGCAAACAGGATTAGATACCCTGGTAGTCCACGCCCTAAACGGTGGGTACTAGGTGTGGGGTCTGTAAGGGCTCTGTGCCGAAGGGAAACCATTAAGTACCCCGCCTGGGAAGTACGGC	GCGAGCGTTGTTCGGAATTACTGGGCTTAAAGGGCGCGTAGGCGGTGGTGCAAGTCTGGGGTGGAATTCTATGGCTTAACTATAGGACTGCCCTGGAAACTGCATTACTTGAGTCGGTGAGGGGAAGGCGGAATTCCTGGTGTAGCGGTGAAATGCGTAGATATCAGGAGGAAGGCCTGTGGTGAAGACGGCCTTCTGGCACTTGACTGACGCTGAGGCGCGAAAGCGTGGGGAGCAAACAGGATTAGATACCCTGGTAGTCCACGCCCTAAACGGTGGGTACTAGGTGTGGGGTCTGTAAGGGCTCTGTGCCGAAGGGAAACCATTAAGTACCCCGCCTGGGAAGTACGGC	Bacteria	Nitrospirota	Thermodesulfovibrionia	NA	NA	NitrospirotaThermodesulfovibrioniaNANA	0	23.9154	0.00369222	0	0.272596	1.32273	1.42847	3.45083	0.0610087	0.794207	2.6727	1.30481	2.9344	3.88381	1.06718	0	0.034445	19.8544	0.0325604	0.0507523	0.0535306	0.00237141	6.50245	0.0258151	4.26997	3.56208	0.110531	6.86472	1.41089	0.100737		3		2.86624
GCGAGCGTTAATCGGAATTACTGGGCGTAAAGCGTATGTAGGCGGTTTGATCAGTCGGATGTGAAATCCCCGAGCTTAACTTGGGAATGGCATTCGATACTGTCAAGCTAGAGTAGGCTAGAGGAAAGGGGAATTCCGCGTGTAGCAGTGAAATGCGTAGATATGCGGAGGAACACCAATGGCGAAGGCACCTTTCTGGGGTCATACTGACGCTGAGATACGAAAGCGTGGGGAGCAAACAGGATTAGATACCCTGGTAGTCCACGCCCTAAACGATGTCAACTAGTTGTTGGGAGGGTTTAACCTTTCGGTGACGAAGCTAACGTATTAAGTTGACCGCCTGGGGAGTACGGC	GCGAGCGTTAATCGGAATTACTGGGCGTAAAGCGTATGTAGGCGGTTTGATCAGTCGGATGTGAAATCCCCGAGCTTAACTTGGGAATGGCATTCGATACTGTCAAGCTAGAGTAGGCTAGAGGAAAGGGGAATTCCGCGTGTAGCAGTGAAATGCGTAGATATGCGGAGGAACACCAATGGCGAAGGCACCTTTCTGGGGTCATACTGACGCTGAGATACGAAAGCGTGGGGAGCAAACAGGATTAGATACCCTGGTAGTCCACGCCCTAAACGATGTCAACTAGTTGTTGGGAGGGTTTAACCTTTCGGTGACGAAGCTAACGTATTAAGTTGACCGCCTGGGGAGTACGGC	Bacteria	Pseudomonadota	Gammaproteobacteria	Halothiobacillales	Halothiobacillaceae	PseudomonadotaGammaproteobacteriaHalothiobacillalesHalothiobacillaceae	0	1.77389	1.7778	56.8443	0.0170372	0	0	0.00370261	0.0135575	3.62065	0	0.00328666	1.25874	0.00362634	0	0	0	0	0	0	0	0	0	0	0	0	0	0	0	0		20		2.17722
AGGTGGCGAGCGTTGTTCGGATTTACTGGGCGTAAAGCGTGCGTAGGCGGTTGTGTGTGTCTGATGTGAAATACCGGGGCTTAACCCCGGTGCTGCATTGGAAACTGCACGACTTGAGGATAGGAGGGGGAAGCGGAATTCCAGGTGTAGCGGTGAAATGCGTAGATATCTGGAAGAACACCTGTGGCGAAGGCGGCTTCCTGGCCTATTTCTGACGTTGAGGCACGAAAGCGTGGGGAGCAAACAGGATTAGATACCCTGGTAGTCCACGCCCTAAACGATGGATGCCAAGCGTTGGAGGTATCGATCCCTCCAGTGCCGCACCTAACGGATTAAGCATCCCGCCTGGGGAGTACGGCCGCAA	AGGTGGCGAGCGTTGTTCGGATTTACTGGGCGTAAAGCGTGCGTAGGCGGTTGTGTGTGTCTGATGTGAAATACCGGGGCTTAACCCCGGTGCTGCATTGGAAACTGCACGACTTGAGGATAGGAGGGGGAAGCGGAATTCCAGGTGTAGCGGTGAAATGCGTAGATATCTGGAAGAACACCTGTGGCGAAGGCGGCTTCCTGGCCTATTTCTGACGTTGAGGCACGAAAGCGTGGGGAGCAAACAGGATTAGATACCCTGGTAGTCCACGCCCTAAACGATGGATGCCAAGCGTTGGAGGTATCGATCCCTCCAGTGCCGCACCTAACGGATTAAGCATCCCGCCTGGGGAGTACGGCCGCAA	Bacteria	Nitrospirota	Leptospirillia	Leptospirillales	Leptospirillaceae	NitrospirotaLeptospirilliaLeptospirillalesLeptospirillaceae	0	0	0.00184611	0	0.144816	0	0	0	0	0	0	0	0	0	0	0	1.08002	0.0245974	1.06034	0.268689	7.56728	0.0284569	0.0735895	52.3894	0.0224472	0.20556	0.00487638	1.18249	0.0125301	0.505064		14		2.1524
GCAAGCGTTGTCCGGATTTACTGGGTGTAAAGGGCGCGTAGGCGGATTTGTAAGTCAGTGGTGAAATCCTACGGCTTAACCGTAGAACTGCCTCTGATACTGCTAATCTTGAGTTCGGAAGAGAGTAGCGGAATTCCAGGTGTAGTGGTGAAATACGTAGATATCTGGAAGAACACCAGTGGCGAAGGCGGCTACTTGGTCCGTAACTGACGCTGAGGCGCGAAAGCATGGGGAGCAAACAGGATTAGATACCCTGGTAGTCCATGCTGTAAACGATGAATACTAGGTGTTGGATACGATAGTATCCAGTGCCGCAGCAAACGCATTAAGTATTCCACCTGGGGAGTACGAT	GCAAGCGTTGTCCGGATTTACTGGGTGTAAAGGGCGCGTAGGCGGATTTGTAAGTCAGTGGTGAAATCCTACGGCTTAACCGTAGAACTGCCTCTGATACTGCTAATCTTGAGTTCGGAAGAGAGTAGCGGAATTCCAGGTGTAGTGGTGAAATACGTAGATATCTGGAAGAACACCAGTGGCGAAGGCGGCTACTTGGTCCGTAACTGACGCTGAGGCGCGAAAGCATGGGGAGCAAACAGGATTAGATACCCTGGTAGTCCATGCTGTAAACGATGAATACTAGGTGTTGGATACGATAGTATCCAGTGCCGCAGCAAACGCATTAAGTATTCCACCTGGGGAGTACGAT	Bacteria	Ignavibacteriota	Ignavibacteria	Ignavibacteriales	SR-FBR-L83	IgnavibacteriotaIgnavibacteriaIgnavibacterialesSR-FBR-L83	10.8467	0.0160679	0.105228	0.0776562	0.298151	4.75918	4.98401	2.28821	3.64696	5.16235	2.33245	0.726352	0.61935	8.69597	4.8023	0	0.0114137	0.700302	0.00283134	0.116432	0.0291985	0.00237141	0.0102208	0	0.00748242	0.320559	0	0.477356	0.00751804	1.00323		3		1.735
ATAAGGCGAGCGTTATTCGGATTTACTGGGCGTAAAGGGTGTCTAGGCGGGATAATAAGTCAAATGTGAAATTCCAGGGCTTAACCCTGAAACTGCGTTTGATACTGTTATTCTTGAGTACATGAGGGGAGGACGGAATTCCCGGTGTAGCGGTGAAATGTGTAGATATCGGGAAGAACACCAGTGGCGAAGGCGGTCCTCTGGCATGATACTGACGCTAAAGCACGAAGGCGTGGGGAGCAAACAGGATTAGATACCCTGGTAGTCCACGCAGTAAACGATGAACACTAGGTATAGGAGGTTAATCCCTTCTGTGCCGAAGCTAACGCATTAAGTGTTCCGCCTGGGGAGTACGGCCGCAA	ATAAGGCGAGCGTTATTCGGATTTACTGGGCGTAAAGGGTGTCTAGGCGGGATAATAAGTCAAATGTGAAATTCCAGGGCTTAACCCTGAAACTGCGTTTGATACTGTTATTCTTGAGTACATGAGGGGAGGACGGAATTCCCGGTGTAGCGGTGAAATGTGTAGATATCGGGAAGAACACCAGTGGCGAAGGCGGTCCTCTGGCATGATACTGACGCTAAAGCACGAAGGCGTGGGGAGCAAACAGGATTAGATACCCTGGTAGTCCACGCAGTAAACGATGAACACTAGGTATAGGAGGTTAATCCCTTCTGTGCCGAAGCTAACGCATTAAGTGTTCCGCCTGGGGAGTACGGCCGCAA	Bacteria	Spirochaetota	NA	NA	NA	SpirochaetotaNANANA	0	0	0	0	0	0	0	0	0	0	0	0	2.7961	0	0	0	0.00142672	9.55103	0.368074	0	0.00364981	0	1.81112	0.00151853	3.26483	30.5135	0	0.0508857	0.0300722	0.64996		18		1.63474
ATCGTCCTAACGTTGTTCGGATTTACTGGGTTTAAAGGGTGCGTAGGCGGTGCGTTAAGTCGGTGGTGAAATACTTTGGCTCAACCAGAGAATTGCCGCTGAAACTGGCGTGCTCGAGGGAGGTAGAGGTGCATGGAACTTCCGGTGGAGCGGTGAAATGCGTTGATATCGGAAGGAACACCTGTGGCGAAAGCGGTGCACTGGACCTCTTCTGACGCTGAGGCACGAAAGCCAGGGGAGCGAACGGGATTAGATACCCCGGTAGTCCTGGCCATAAACGATGGGTACTAGAGAGTAGATGCTCCGATGTGTTTACTCTCGAAGCGAAAGTGATAAGTACCCCACCTGGGGAGTATGGTCGCAA	ATCGTCCTAACGTTGTTCGGATTTACTGGGTTTAAAGGGTGCGTAGGCGGTGCGTTAAGTCGGTGGTGAAATACTTTGGCTCAACCAGAGAATTGCCGCTGAAACTGGCGTGCTCGAGGGAGGTAGAGGTGCATGGAACTTCCGGTGGAGCGGTGAAATGCGTTGATATCGGAAGGAACACCTGTGGCGAAAGCGGTGCACTGGACCTCTTCTGACGCTGAGGCACGAAAGCCAGGGGAGCGAACGGGATTAGATACCCCGGTAGTCCTGGCCATAAACGATGGGTACTAGAGAGTAGATGCTCCGATGTGTTTACTCTCGAAGCGAAAGTGATAAGTACCCCACCTGGGGAGTATGGTCGCAA	Bacteria	Planctomycetota	Planctomycetes	Gemmatales	Gemmataceae	PlanctomycetotaPlanctomycetesGemmatalesGemmataceae	3.72055	0	11.7745	0	3.48411	0	0.052134	0.00370261	0.00338937	0	0.00895375	1.84382	0.0180393	0	0.06028	0.172585	1.13709	0.0202567	3.86761	1.24492	3.09382	3.41957	1.20605	0.539079	0.0648476	0.258747	1.73112	1.39087	2.03238	6.14357		5		1.5764
GCGAGCGTTAATCGGAATTACTGGGCGTAAAGCGTGCGCAGGCGGCTTTGCAAGACAGGCGTGAAATCCCCGGGCTTAACCTGGGAACTGCGCTTGTGACTACAAGGCTAGAGTGTAGCAGAGGGGGGTAGAATTCCACGTGTAGCAGTGAAATGCGTAGAGATGTGGAGGAATACCGATGGCGAAGGCAGCCCCCTGGGCTAACACTGACGCTCATGCACGAAAGCGTGGGGAGCAAACAGGATTAGATACCCTGGTAGTCCACGCCCTAAACGATGTCAACTAGGTGTTGGGGAAGGAGACTTCTTTAGTACCGCAGCTAACGCGTGAAGTTGACCGCCTGGGGAGTACGGT	GCGAGCGTTAATCGGAATTACTGGGCGTAAAGCGTGCGCAGGCGGCTTTGCAAGACAGGCGTGAAATCCCCGGGCTTAACCTGGGAACTGCGCTTGTGACTACAAGGCTAGAGTGTAGCAGAGGGGGGTAGAATTCCACGTGTAGCAGTGAAATGCGTAGAGATGTGGAGGAATACCGATGGCGAAGGCAGCCCCCTGGGCTAACACTGACGCTCATGCACGAAAGCGTGGGGAGCAAACAGGATTAGATACCCTGGTAGTCCACGCCCTAAACGATGTCAACTAGGTGTTGGGGAAGGAGACTTCTTTAGTACCGCAGCTAACGCGTGAAGTTGACCGCCTGGGGAGTACGGT	Bacteria	Pseudomonadota	Gammaproteobacteria	Burkholderiales	Gallionellaceae	PseudomonadotaGammaproteobacteriaBurkholderialesGallionellaceae	0	2.23343	0.00184611	0	0.170372	1.14256	3.85097	14.6586	0.0237256	0	12.1368	3.42142	0	0	0.00223259	0	0.209727	0.0101283	0	0.020898	0.232371	0	0.00204415	0.0136668	0.00249414	0	0	0.00242313	0	0.0193194		11		1.27184
AGGGTGCAAGCGTTATCCGGATTCACTGGGCGTAAAGAGTCGTGTAGGCGGTTTGCCGCATCGTGCTTGAAAGCCCGAGGCTTAACCTCGGTGTTGGGCACGAGATGGGTAGACTTGAGGGAGGCAGAGGAACGGGGAACTCATGGTGAAGCAGTGAAATGCGTTGATATCATGAGGAACACCAAAGGCGAAGGCACCGTTCTGGGCCTCTCCTGACGCTGAGACACGAAAGCTAGGGGAGCGAAGCAGATTAGAGACCTGCGTAGTCCTAGCCCTAAACGCATGCCTGCTAGTTGCCCCGAGCAATCGGAGTGACGTAAGCTAACGCGTTAAGCAGGCCGCCTGGGGAGTACGATCGCAA	AGGGTGCAAGCGTTATCCGGATTCACTGGGCGTAAAGAGTCGTGTAGGCGGTTTGCCGCATCGTGCTTGAAAGCCCGAGGCTTAACCTCGGTGTTGGGCACGAGATGGGTAGACTTGAGGGAGGCAGAGGAACGGGGAACTCATGGTGAAGCAGTGAAATGCGTTGATATCATGAGGAACACCAAAGGCGAAGGCACCGTTCTGGGCCTCTCCTGACGCTGAGACACGAAAGCTAGGGGAGCGAAGCAGATTAGAGACCTGCGTAGTCCTAGCCCTAAACGCATGCCTGCTAGTTGCCCCGAGCAATCGGAGTGACGTAAGCTAACGCGTTAAGCAGGCCGCCTGGGGAGTACGATCGCAA	Bacteria	Patescibacteria	Microgenomatia	Candidatus Gottesmanbacteria	NA	PatescibacteriaMicrogenomatiaCandidatus GottesmanbacteriaNA	0	0	0.00553833	0	0.00851861	0	9.41193	6.80169	0	0.116795	0.035815	5.82725	0	0.00725268	1.22346	0	2.4244	0.902869	0.00424701	2.83914	1.03533	2.15087	0.367948	0.365967	0.441463	0.149498	0.113782	1.60411	0.265638	0.264952		7		1.21228
AGGGTGCGAGCGTTAATCGGAATTACTGGGCGTAAAGCGTGCGCAGGCGGTTTTGCAAGTCAGATGTGAAAGCCCCGGGCTCAACCTGGGAACTGCGTTTGAAACTGCAAGGCTAGAGTGTAGCAGAGGGGGGTGGAATTCCACGTGTAGCAGTGAAATGCGTAGAGATGTGGAGGAACACCGATGGCGAAGGCAGCCCCCTGGGCTAACACTGACGCTCAGGCACGAAAGCGTGGGGAGCAAACAGGATTAGATACCCTGGTAGTCCACGCCCTAAACGATGTCAACTAGTTGTCGGGTCTTAACGGACTTGGTAACGCAGCTAACGCGTGAAGTTGACCGCCTGGGGAGTACGGTCGCAA	AGGGTGCGAGCGTTAATCGGAATTACTGGGCGTAAAGCGTGCGCAGGCGGTTTTGCAAGTCAGATGTGAAAGCCCCGGGCTCAACCTGGGAACTGCGTTTGAAACTGCAAGGCTAGAGTGTAGCAGAGGGGGGTGGAATTCCACGTGTAGCAGTGAAATGCGTAGAGATGTGGAGGAACACCGATGGCGAAGGCAGCCCCCTGGGCTAACACTGACGCTCAGGCACGAAAGCGTGGGGAGCAAACAGGATTAGATACCCTGGTAGTCCACGCCCTAAACGATGTCAACTAGTTGTCGGGTCTTAACGGACTTGGTAACGCAGCTAACGCGTGAAGTTGACCGCCTGGGGAGTACGGTCGCAA	Bacteria	Pseudomonadota	Gammaproteobacteria	Burkholderiales	Nitrosomonadaceae	PseudomonadotaGammaproteobacteriaBurkholderialesNitrosomonadaceae	0.0116632	0	0.173534	0	0.477042	0.00439445	1.77603	3.39899	0.00677874	0	2.60107	0.516006	0	0.0435161	0.0580474	0	1.1911	0.244527	4.75523	1.43599	1.18011	0.735137	7.43663	1.43046	1.54138	0.717304	0.754214	0.869902	1.35826	1.23506		5		1.13175
TCGAGTGGTCAGGAGGTTTATTGGGCCTAAAGCATCCGTAGCCGGTTGCATAAGTTTTCGGTTAAATCTATGCGCTTAACGTATAGGCCGCCGAAAATACTGTGCAGCTAGGGAGTGGGAGAGGTACACGGTACTCGATAGGAAGGGGTAAAATCCTTTGATCTATTGATGACCACCTGTGGCGAAGGCGGTGTACCAGAACACGTTCGACGGTGAGGGATGAAAGCTGGGGGAGCAAACCGGATTAGATACCCGGGTAGTCCCAGCTGTAAACGATGCAGACTCGGTGATGCATTGGCTTGTGGCCAATGCAGTGCCGCAGGGAAGCCGTTAAGTCTGCCGCCTGGGAAGTACGTA	TCGAGTGGTCAGGAGGTTTATTGGGCCTAAAGCATCCGTAGCCGGTTGCATAAGTTTTCGGTTAAATCTATGCGCTTAACGTATAGGCCGCCGAAAATACTGTGCAGCTAGGGAGTGGGAGAGGTACACGGTACTCGATAGGAAGGGGTAAAATCCTTTGATCTATTGATGACCACCTGTGGCGAAGGCGGTGTACCAGAACACGTTCGACGGTGAGGGATGAAAGCTGGGGGAGCAAACCGGATTAGATACCCGGGTAGTCCCAGCTGTAAACGATGCAGACTCGGTGATGCATTGGCTTGTGGCCAATGCAGTGCCGCAGGGAAGCCGTTAAGTCTGCCGCCTGGGAAGTACGTA	Archaea	Thermoproteota	Nitrososphaeria	Nitrosopumilales	Nitrosopumilaceae	ThermoproteotaNitrososphaeriaNitrosopumilalesNitrosopumilaceae	0.0233263	0	0.221533	0	12.0538	0	7.42736	2.21786	0	0.023359	0.0850607	8.69651	0.0420918	0	0.109397	0	0.736593	0.00578762	0.284549	1.18522	0.0693464	0	0	0.432782	0	0.0114999	0.162546	0	0.0225541	0		11		1.12704
GCAAGCGTTGTTCGGAATTATTGGGCGTAAAGCGCACGTAGGTGGCTTTAGAAGTCCGGTGTGAAATCCCTCGGCTTAACCGAGGAAGTGCGCCGGAAACCATAAAGCTAGAGTATCGGAGGGGAGAGTAGAATTCCCAGTGTAGAGGTGAAATTCGTAGATATTGGGAGGAATACCGGTGGCGAAAGCGACTCTCTGGACGATTACTGACACTAAGGTGCGAAAGCGTGGGTAGCAAACAGGATTAGATACCCTGGTAGTCCACGCCGTAAACGATGGGTACTAGGTGTCACGGGATTTGACCCCTGTGGTGCCGTCGCTAACGCATTAAGTACCCCGCCTGGGAAGTACGGC	GCAAGCGTTGTTCGGAATTATTGGGCGTAAAGCGCACGTAGGTGGCTTTAGAAGTCCGGTGTGAAATCCCTCGGCTTAACCGAGGAAGTGCGCCGGAAACCATAAAGCTAGAGTATCGGAGGGGAGAGTAGAATTCCCAGTGTAGAGGTGAAATTCGTAGATATTGGGAGGAATACCGGTGGCGAAAGCGACTCTCTGGACGATTACTGACACTAAGGTGCGAAAGCGTGGGTAGCAAACAGGATTAGATACCCTGGTAGTCCACGCCGTAAACGATGGGTACTAGGTGTCACGGGATTTGACCCCTGTGGTGCCGTCGCTAACGCATTAAGTACCCCGCCTGGGAAGTACGGC	Bacteria	Myxococcota	NA	NA	NA	MyxococcotaNANANA	0	0	0	0.0423579	0	0	6.9095	9.72675	0	0	0	7.40814	0	0	5.36938	0	1.62483	0	0.00849401	1.69274	0.109494	0	0.00408831	0.0106297	0.0224472	0	0.00162546	0	0	0.00689979		16		1.09791
GCAAGCGTTGTCCGGAATTACTGGGTGTAAAGGGCGTGTAGGCGGGAATGTAAGTCAGATGTGAAATTCCGGGGCTCAACCCCGGCGCTGCATCTGAAACTATGTTTCTTGAGTGCTGGAGAGGAAAGCGGAATTCCTAGTGTAGCGGTGAAATGCGTAGATATTAGGAGGAACACCAGTGGCGAAGGCGGCTTTCTGGACAGTAACTGACGCTGAGGCGCGAAAGCGTGGGGAGCAAACAGGATTAGATACCCTGGTAGTCCACGCTGTAAACGATGGATACTAGGTGTAGGAGGTATCGACCCCTTCTGTGCCGGAGTTAACACAATAAGTATCCCACCTGGGGAGTACGGC	GCAAGCGTTGTCCGGAATTACTGGGTGTAAAGGGCGTGTAGGCGGGAATGTAAGTCAGATGTGAAATTCCGGGGCTCAACCCCGGCGCTGCATCTGAAACTATGTTTCTTGAGTGCTGGAGAGGAAAGCGGAATTCCTAGTGTAGCGGTGAAATGCGTAGATATTAGGAGGAACACCAGTGGCGAAGGCGGCTTTCTGGACAGTAACTGACGCTGAGGCGCGAAAGCGTGGGGAGCAAACAGGATTAGATACCCTGGTAGTCCACGCTGTAAACGATGGATACTAGGTGTAGGAGGTATCGACCCCTTCTGTGCCGGAGTTAACACAATAAGTATCCCACCTGGGGAGTACGGC	Bacteria	Bacillota	Clostridia	Oscillospirales	Oscillospiraceae	BacillotaClostridiaOscillospiralesOscillospiraceae	1.88943	0	0.00738443	0.0564772	0.00851861	0.0307611	0.0034756	0.00370261	0.16269	6.68068	0	0.00328666	0	19.1833	2.5965	0	0.0340374	0.00144691	0.00141567	0	0.00364981	0.00474282	0.00204415	0.00303707	0	0.0546244	0.00162546	0.00242313	0.00501203	0.00137996		6		1.02472
AGGGTGCAAGCGTTAATCGGAATTACTGGGCGTAAAGCGTGCGCAGGCGGTTTTGTAAGACAGGCGTGAAATCCCCGGGCTCAACCTGGGAATTGCGCTTGTGACTGCAAAGCTGGAGTGCGGCAGAGGGGGATGGAATTCCGCGTGTAGCAGTGAAATGCGTAGATATGCGGAGGAACACCGATGGCGAAGGCAATCCCCTGGGCCTGCACTGACGCTCATGCACGAAAGCGTGGGGAGCAAACAGGATTAGATACCCTGGTAGTCCACGCCCTAAACGATGTCAACTGGTTGTTGGGTCTCTTCTGACTCAGTAACGAAGCTAACGCGTGAAGTTGACCGCCTGGGGAGTACGGCCGCAA	AGGGTGCAAGCGTTAATCGGAATTACTGGGCGTAAAGCGTGCGCAGGCGGTTTTGTAAGACAGGCGTGAAATCCCCGGGCTCAACCTGGGAATTGCGCTTGTGACTGCAAAGCTGGAGTGCGGCAGAGGGGGATGGAATTCCGCGTGTAGCAGTGAAATGCGTAGATATGCGGAGGAACACCGATGGCGAAGGCAATCCCCTGGGCCTGCACTGACGCTCATGCACGAAAGCGTGGGGAGCAAACAGGATTAGATACCCTGGTAGTCCACGCCCTAAACGATGTCAACTGGTTGTTGGGTCTCTTCTGACTCAGTAACGAAGCTAACGCGTGAAGTTGACCGCCTGGGGAGTACGGCCGCAA	Bacteria	Pseudomonadota	Gammaproteobacteria	Burkholderiales	Comamonadaceae	PseudomonadotaGammaproteobacteriaBurkholderialesComamonadaceae	0.0233263	2.38929	0.585216	0.176491	0.161854	1.0283	0.0799388	0.0407287	11.0121	0.140154	1.32963	0.0854532	0.0621355	1.93284	0.323726	0.884956	0.777764	0.520886	1.46663	0.0537378	0.0182491	0.00711423	0.766558	0.0394819	0.670923	0.0459995	0.063393	0.0266544	0.699178	3.24152		0		0.95514
AGGGGGCTAGCGTTGTTCGGAATTACTGGGCGTAAAGCGCACGTAGGCGGATTTGTAAGTCAGGGGTGAAATCCCGGGGCTTAACCTCGGAACTGCCTTTGATACTGCGAATCTTGAGACCGGAAGAGGTGAGTGGAATTCCTAGTGTAGAGGTGAAATTCGTAGATATTAGGAAGAACACCAGTGGCGAAGGCGGCTCACTGGTCCGGTTCTGACGCTGAGGTGCGAAAGCGTGGGGAGCAAACAGGATTAGATCCCCTGGTAGTCCACGCCGTAAACGATGGATGCTAGCCGTCGGCAAGCTTGCTTGTCGGTGGCGCAGCTAACGCTTTAAGCATCCCGCCTGGGGAGTACGGCCGCAA	AGGGGGCTAGCGTTGTTCGGAATTACTGGGCGTAAAGCGCACGTAGGCGGATTTGTAAGTCAGGGGTGAAATCCCGGGGCTTAACCTCGGAACTGCCTTTGATACTGCGAATCTTGAGACCGGAAGAGGTGAGTGGAATTCCTAGTGTAGAGGTGAAATTCGTAGATATTAGGAAGAACACCAGTGGCGAAGGCGGCTCACTGGTCCGGTTCTGACGCTGAGGTGCGAAAGCGTGGGGAGCAAACAGGATTAGATCCCCTGGTAGTCCACGCCGTAAACGATGGATGCTAGCCGTCGGCAAGCTTGCTTGTCGGTGGCGCAGCTAACGCTTTAAGCATCCCGCCTGGGGAGTACGGCCGCAA	Bacteria	Pseudomonadota	Alphaproteobacteria	Hyphomicrobiales	Hyphomicrobiaceae	PseudomonadotaAlphaproteobacteriaHyphomicrobialesHyphomicrobiaceae	11.7098	0.00321357	1.7575	0.105895	1.18409	0.0131833	0.969693	0.159212	0.260982	0.0700771	0.913283	0.483139	0.422922	0.0906585	0.868478	0.113832	0.220122	0.264784	5.22665	0.0477669	0.154509	0	0.186018	0.0182224	0.0349179	0.25156	0.0243819	0.0363469	1.00742	1.77739		1		0.945868
AGGTGGCAAGCGTTGTTCGGATTCACTGGGCGTACAGGGAGCGTAGGCGGTTGGGTAAGCCCTCCGTGAAATCTCCGGGCCTAACCCGGAAAGTGCAGAGGGGACTGCTCGGCTAGAGGATGGGAGAGGAGCGCGGAATTCCCGGTGTAGCGGTGAAATGCGTAGAGATCGGGAGGAAGGCCGGTGGCGAAGGCGGCGCTCTGGAACATTTCTGACGCTGAGGCTCGAAAGCGTGGGGAGCAAACAGGATTAGATACCCTGGTAGTCCACGCCTTAAACTATGGATACTAAGTGTCGGCGGGTTACCGCCGGTGCCGCAGCTAACGCAGTAAGTATCCCGCCTGGGAAGTACGGCCGCAA	AGGTGGCAAGCGTTGTTCGGATTCACTGGGCGTACAGGGAGCGTAGGCGGTTGGGTAAGCCCTCCGTGAAATCTCCGGGCCTAACCCGGAAAGTGCAGAGGGGACTGCTCGGCTAGAGGATGGGAGAGGAGCGCGGAATTCCCGGTGTAGCGGTGAAATGCGTAGAGATCGGGAGGAAGGCCGGTGGCGAAGGCGGCGCTCTGGAACATTTCTGACGCTGAGGCTCGAAAGCGTGGGGAGCAAACAGGATTAGATACCCTGGTAGTCCACGCCTTAAACTATGGATACTAAGTGTCGGCGGGTTACCGCCGGTGCCGCAGCTAACGCAGTAAGTATCCCGCCTGGGAAGTACGGCCGCAA	Bacteria	Nitrospirota	Nitrospiria	Nitrospirales	Nitrospiraceae	NitrospirotaNitrospiriaNitrospiralesNitrospiraceae	0	0	0.0664599	0	0.0170372	0	0.017378	0.0407287	0	0	0	0.141326	0	0	0.00446518	0	0.455326	0.111412	0.244911	3.60939	2.90647	0.222913	0.59076	0.895935	0.25939	0.086249	0.882625	2.64605	11.3773	2.052		10		0.887604
AGGGGGCAAGCGTTGCTCGGAATTACTGGGCGTAAAGGGTCCGCAGGTGGCCTCGTAAGTTGAATGTGAAATCTCAGGGCTTAACCCTGAAACTGCATCCAATACTGCGAGGCTTGAGTCCAAGAGAGGTTGGCGGAATTCCCGGTGTAGCGGTGAAATGCGTAGATATCGGGAGGAACACCAGTGGCGAAGGCGGCCAACTGGCTTGGAACTGACACTCAGGGACGAAAGCGTGGGTAGCGAACCGGATTAGATACCCGGGTAGTCCACGCCCTAAACGATGGATGCTAGGTGTGGGGATGAAAATCTCTGTGCCGAAGTTAACGCATTAAGCATCCCGCCTGGGGAGTACGGTCGCAA	AGGGGGCAAGCGTTGCTCGGAATTACTGGGCGTAAAGGGTCCGCAGGTGGCCTCGTAAGTTGAATGTGAAATCTCAGGGCTTAACCCTGAAACTGCATCCAATACTGCGAGGCTTGAGTCCAAGAGAGGTTGGCGGAATTCCCGGTGTAGCGGTGAAATGCGTAGATATCGGGAGGAACACCAGTGGCGAAGGCGGCCAACTGGCTTGGAACTGACACTCAGGGACGAAAGCGTGGGTAGCGAACCGGATTAGATACCCGGGTAGTCCACGCCCTAAACGATGGATGCTAGGTGTGGGGATGAAAATCTCTGTGCCGAAGTTAACGCATTAAGCATCCCGCCTGGGGAGTACGGTCGCAA	Bacteria	Dadabacteria	Dadabacteriia	Dadabacteriales	Incertae Sedis	DadabacteriaDadabacteriiaDadabacterialesIncertae Sedis	0	0	0.0443066	0	0.00851861	0	0.0243292	0.00370261	0	0	0.00447688	0.01972	0.0320699	0	0	0	0.0134519	0	0.312863	0.00597086	0.0158159	0	0.372036	0	0.0274355	0.145186	0	0	25.1554	0.00827974		14		0.873118
ACGGTTCAAGTCGCAGCCACATTTATTTGGTCTAAAACATCCGTAGCTTGTTTTGTAAGTCTTTTGTGAAATCCGGCTTCTTAAGAGTCGGGCGTGCAAGAGATACTGCATTGCTAGAGACCGGGAGACGTAAGGAGTACATAGGGGGTATCAGTAAAATGAGTTGATCCTCTGTGGACTAACAACAGCGAAGGCACCTTACGAGAACGGATCTGACAGTAAGGGATGAAGGCTAGGGTCGCGAAAGGGATTAGATACCCCTGTAGTCCTAGCAGTAAACACTGCACACTAAACATCGGTACCTCTTCGTGAGGCATCGGTGCTGTAGGGAAGCCGTAGAGTGTGCTACCTGGGAAGTATAGTCGCAA	ACGGTTCAAGTCGCAGCCACATTTATTTGGTCTAAAACATCCGTAGCTTGTTTTGTAAGTCTTTTGTGAAATCCGGCTTCTTAAGAGTCGGGCGTGCAAGAGATACTGCATTGCTAGAGACCGGGAGACGTAAGGAGTACATAGGGGGTATCAGTAAAATGAGTTGATCCTCTGTGGACTAACAACAGCGAAGGCACCTTACGAGAACGGATCTGACAGTAAGGGATGAAGGCTAGGGTCGCGAAAGGGATTAGATACCCCTGTAGTCCTAGCAGTAAACACTGCACACTAAACATCGGTACCTCTTCGTGAGGCATCGGTGCTGTAGGGAAGCCGTAGAGTGTGCTACCTGGGAAGTATAGTCGCAA	Archaea	Nanoarchaeota	Nanoarchaeia	Pacearchaeales	Incertae Sedis	NanoarchaeotaNanoarchaeiaPacearchaealesIncertae Sedis	0	0	1.3735	0.0494176	0.749638	0	0	0	0	0	0.0134306	0.01972	0.0962097	0.00362634	0	0	8.35363	0.157713	0.155724	3.52281	2.14001	3.24172	0.177841	0.55882	0.219484	0.0661243	0.245445	2.03785	0.656576	0.033119		9		0.795747
GCGAGCGTTAATCGGAATTACTGGGCGTAAAGGGCGCGTAGGCGGCTGATCAAGTCAGGTGTGAAAGCCCACGGCTTAACCGTGTGAAGTGCATCTGAAACTGGTCGGCTTGAGTATCGGAGAGGAAAGTGGAATTCCCGGTGTAGAGGTGAAATTCGTAGATATCGGGAGGAATACCGGTGGCGAAGGCGACTTTCTGGACGAATACTGACGCTGAGGCGCGAAAGCGTGGGGAGCAAACAGGATTAGATACCCTGGTAGTCCACAGCTGTAAACGATGTGCACTAGATGTGGGGAAGTGTTGACCTTTCCTGTGTCGCAGCTAACGCATTAAGTGCACCGCCTGGGGAGTACGGC	GCGAGCGTTAATCGGAATTACTGGGCGTAAAGGGCGCGTAGGCGGCTGATCAAGTCAGGTGTGAAAGCCCACGGCTTAACCGTGTGAAGTGCATCTGAAACTGGTCGGCTTGAGTATCGGAGAGGAAAGTGGAATTCCCGGTGTAGAGGTGAAATTCGTAGATATCGGGAGGAATACCGGTGGCGAAGGCGACTTTCTGGACGAATACTGACGCTGAGGCGCGAAAGCGTGGGGAGCAAACAGGATTAGATACCCTGGTAGTCCACAGCTGTAAACGATGTGCACTAGATGTGGGGAAGTGTTGACCTTTCCTGTGTCGCAGCTAACGCATTAAGTGCACCGCCTGGGGAGTACGGC	Bacteria	Thermodesulfobacteriota	Desulfobulbia	Desulfobulbales	Desulfurivibrionaceae	ThermodesulfobacteriotaDesulfobulbiaDesulfobulbalesDesulfurivibrionaceae	5.17845	1.99402	7.18136	2.44264	2.01039	0.307611	0.601279	1.03303	0.122017	0.023359	0.393965	0.348386	0	1.58834	0.497868	0	0.000407633	0	0	0	0	0	0	0	0	0	0	0	0	0		15		0.790771
AGGGTGCAAGCGTTGTCCGGATTTACTGGGTGTAAAGGGCGCGCAGGCGGACCTTTAAGTCATGGGTGAAATCTTTCCGCTTAACGGAAAAACTGCCCCTGATACTATTGGTCTTGAGTTCGGTAGAGGGAGATGGAATTCCAGGTGTAGCGGTGAAATGCGTAGATATCTGGAAGAACACCGGTGGCGAAGGCGATCTCCTGGCCCGAAACTGACGCTCAGGCGCGAAAGCGTGGGTAGCAAACAGGATTAGATACCCTGGTAGTCCACGCTGTAAACGATGGATACTAGATGTTGGCTCGCAAGAGTCAGTGTCGCAGCTAACGCATTAAGTATCCCACCTGGGAAGTACGATCGCAA	AGGGTGCAAGCGTTGTCCGGATTTACTGGGTGTAAAGGGCGCGCAGGCGGACCTTTAAGTCATGGGTGAAATCTTTCCGCTTAACGGAAAAACTGCCCCTGATACTATTGGTCTTGAGTTCGGTAGAGGGAGATGGAATTCCAGGTGTAGCGGTGAAATGCGTAGATATCTGGAAGAACACCGGTGGCGAAGGCGATCTCCTGGCCCGAAACTGACGCTCAGGCGCGAAAGCGTGGGTAGCAAACAGGATTAGATACCCTGGTAGTCCACGCTGTAAACGATGGATACTAGATGTTGGCTCGCAAGAGTCAGTGTCGCAGCTAACGCATTAAGTATCCCACCTGGGAAGTACGATCGCAA	Bacteria	Ignavibacteriota	Ignavibacteria	Ignavibacteriales	SM1H02	IgnavibacteriotaIgnavibacteriaIgnavibacterialesSM1H02	0	0	0	0	0	0	0	0	0	0	0	0	0.272594	0	0	0	0.000203817	15.0232	0.124579	0	0.0267653	0.00237141	1.38798	0	0.79563	4.15002	0.0276328	0.617897	0.207999	0.594762		17		0.774388
CCGAGCGTTATCCGGATTTATTGGGCGTAAAGGGCGCGTAGGCGGCTTGGTGCGTCTCATGTTAAATCTCACTGCTCAACGGTGAAATCGCATGAGATACGATCAAGCTTGAGAGTGTTAGAGGTAGATGGAACTCATGGTGTAGGGGTGACATCCGTTGATATCATGGGGAACACCAAAGGCGAAGGCATTCTACTGGGACATTTCTGACGCTGAGGCGCGAAAGCGTGGGGAGCAAAAAGGATTAGATACCCTTGTAGTCCACGCCCTAAACGATGATCACTAGCTGTCTCGAGTATCGACCCTCGGGGTGGCGAAGCTAACGCGTTAAGTGATCCGCCTGGGAAGTACGGC	CCGAGCGTTATCCGGATTTATTGGGCGTAAAGGGCGCGTAGGCGGCTTGGTGCGTCTCATGTTAAATCTCACTGCTCAACGGTGAAATCGCATGAGATACGATCAAGCTTGAGAGTGTTAGAGGTAGATGGAACTCATGGTGTAGGGGTGACATCCGTTGATATCATGGGGAACACCAAAGGCGAAGGCATTCTACTGGGACATTTCTGACGCTGAGGCGCGAAAGCGTGGGGAGCAAAAAGGATTAGATACCCTTGTAGTCCACGCCCTAAACGATGATCACTAGCTGTCTCGAGTATCGACCCTCGGGGTGGCGAAGCTAACGCGTTAAGTGATCCGCCTGGGAAGTACGGC	Bacteria	Patescibacteria	Parcubacteria	Candidatus Jorgensenbacteria	NA	PatescibacteriaParcubacteriaCandidatus JorgensenbacteriaNA	0	0	0.0129228	0.0282386	0.144816	0.246089	0.364938	1.33294	0	11.4693	0.14326	0.746072	0.0561223	4.69974	2.07631	0	0.0737816	0.30385	0	0.0447815	0.0377147	0	0	0.0516301	0	0	0	0.0169619	0	0		12		0.728315
AGGGGGCAAGCGTTGTCCGGATTCACTGGGTGTAAAGGGTGTTCAGGTGGTCTGGCAAGTCCAGGGTGAAATCTCCCGACTCAATTGGGAAACTGCCCTTGATACTGCCCGGCTAGTGTACGGAAGAGGCTGATGGAATTCCTGGTGTAGCAGTGAAATGCGTAGATATCAGGAAGAACACCAGTGGCGAAGGCGGTCAGCTAATCCGTTACAGACACTAAAGCACGAAAGCGTGGGGAGCAAACAGGATTAGATACCCTGGTAGTCCACGCCCTAAACGATGAATACTAGACGTTGTCCCCTAAGGGGTCAGTGTCGTAGCTAACGCATTAAGTATTCCACCTGGGAAGTACGATCGCAA	AGGGGGCAAGCGTTGTCCGGATTCACTGGGTGTAAAGGGTGTTCAGGTGGTCTGGCAAGTCCAGGGTGAAATCTCCCGACTCAATTGGGAAACTGCCCTTGATACTGCCCGGCTAGTGTACGGAAGAGGCTGATGGAATTCCTGGTGTAGCAGTGAAATGCGTAGATATCAGGAAGAACACCAGTGGCGAAGGCGGTCAGCTAATCCGTTACAGACACTAAAGCACGAAAGCGTGGGGAGCAAACAGGATTAGATACCCTGGTAGTCCACGCCCTAAACGATGAATACTAGACGTTGTCCCCTAAGGGGTCAGTGTCGTAGCTAACGCATTAAGTATTCCACCTGGGAAGTACGATCGCAA	Bacteria	Incertae Sedis	Incertae Sedis	SJA-28	NA	Incertae SedisIncertae SedisSJA-28NA	0	0	0	0	0.0937047	0	0.0451828	0.0629443	0.0203362	0.0467181	0.0940144	0.0591599	0	0	0.0424192	0	0.130035	0.00289381	0.00141567	0.041796	1.16551	0.237141	1.03434	0.810897	0.0224472	17.2872	0.110531	0.23989	0.127807	0.0855574		8		0.725397
AGGGGGCTAGCGTTGCTCGGAATCACTGGGCGTAAAGGGTGCGTAGGCGGGTCTTTAAGTCAGGGGTGAAATCCTGGAGCTCAACTCCAGAACTGCCTTTGATACTGAAGATCTTGAGTTCGGGAGAGGTGAGTGGAACTGCGAGTGTAGAGGTGAAATTCGTAGATATTCGCAAGAACACCAGTGGCGAAGGCGGCTCACTGGCCCGATACTGACGCTGAGGCACGAAAGCGTGGGGAGCAAACAGGATTAGATACCCTGGTAGTCCACGCCGTAAACGATGAATGCCAGCCGTTAGTGGGTTTACTCACTAGTGGCGCAGCTAACGCTTTAAGCATTCCGCCTGGGGAGTACGGTCGCAA	AGGGGGCTAGCGTTGCTCGGAATCACTGGGCGTAAAGGGTGCGTAGGCGGGTCTTTAAGTCAGGGGTGAAATCCTGGAGCTCAACTCCAGAACTGCCTTTGATACTGAAGATCTTGAGTTCGGGAGAGGTGAGTGGAACTGCGAGTGTAGAGGTGAAATTCGTAGATATTCGCAAGAACACCAGTGGCGAAGGCGGCTCACTGGCCCGATACTGACGCTGAGGCACGAAAGCGTGGGGAGCAAACAGGATTAGATACCCTGGTAGTCCACGCCGTAAACGATGAATGCCAGCCGTTAGTGGGTTTACTCACTAGTGGCGCAGCTAACGCTTTAAGCATTCCGCCTGGGGAGTACGGTCGCAA	Bacteria	Pseudomonadota	Alphaproteobacteria	Hyphomicrobiales	Xanthobacteraceae	PseudomonadotaAlphaproteobacteriaHyphomicrobialesXanthobacteraceae	0.419874	0.0176747	4.15374	0.734204	3.28818	0.0351556	0.08689	0.00740521	0.16269	3.7608	0.192506	0.0755932	0.136297	0.772411	0.0915362	0	0.106596	0	0.277471	1.17626	0.171541	1.81176	0.609158	0.00303707	0.483863	0.0229997	1.77175	0.254428	0.821973	0.100737		2		0.718218
GCGAGCGTTAATCGGAATTACTGGGCGTAAAGGGTGCGTAGGTGGTTTTATAAGTTATCTGTGAAATTCCTGGGCTTAACCTAGGGTGGTCAGATAAGACTGTGGGACTGGAGTATGGGAGAGGGTAGTGGAATTTCCGGTGTAGCGGTGAAATGCGTAGAGATCGGAAGGAACATCGGTGGCGAAGGCGGCTACCTGGCCTAATACTGACACTGAGGCACGAAAGCGTGGGGAGCAAACAGGATTAGATACCCTGGTAGTCCACGCTGTAAACGATGTCAACTAGCTGTTGGCCTTATGAATGAGGTTAGTGGCGCAGCAAACGCGATAAGTTGACCGCCTGGGGAGTACGGT	GCGAGCGTTAATCGGAATTACTGGGCGTAAAGGGTGCGTAGGTGGTTTTATAAGTTATCTGTGAAATTCCTGGGCTTAACCTAGGGTGGTCAGATAAGACTGTGGGACTGGAGTATGGGAGAGGGTAGTGGAATTTCCGGTGTAGCGGTGAAATGCGTAGAGATCGGAAGGAACATCGGTGGCGAAGGCGGCTACCTGGCCTAATACTGACACTGAGGCACGAAAGCGTGGGGAGCAAACAGGATTAGATACCCTGGTAGTCCACGCTGTAAACGATGTCAACTAGCTGTTGGCCTTATGAATGAGGTTAGTGGCGCAGCAAACGCGATAAGTTGACCGCCTGGGGAGTACGGT	Bacteria	Pseudomonadota	Gammaproteobacteria	Legionellales	Legionellaceae	PseudomonadotaGammaproteobacteriaLegionellalesLegionellaceae	1.29461	0.00964072	9.72715	0	2.17225	0.0834945	0.754205	0.103673	1.56589	1.14459	1.15056	1.07474	0.0461005	0.105164	0.243352	0.451658	0.196275	0.00144691	0	0.00298543	0.0656966	0.0569138	0.0429272	0.118446	0.0199531	0	0	0	0	0.462286		6		0.696467
ACTCCACAAGTGGTATCCCCTAATATTGGGCTTAAAGCGTGCGTAGCATGCAAGCTAAGTCTCTGGTGAAATCTGTTCTCTCAAAGAATAGAATTGCTGGAGATACTGACTTGCTAGGAGCAGGGAGGCGTCAAGGGTATTCCAGGGGTAGCGGTGAAATGTTATAATCCTTGGAGGACCACCAGTAGCGAAGGCGCTTGACGAGAACTGACTCAACTGTGAGGCACGAAAGCTGGGGGAGCGACCCGGATTAGATACCCGGTTAGTCCCAGCTGTAAACTATGCAGACTAGGTGCTTCCTTTTCCTAGAGAAAAGGAAGTGTCGCAGGGAAACCATTAAGTCTGCCGCCTGGGGAGTACGCTCGCAA	ACTCCACAAGTGGTATCCCCTAATATTGGGCTTAAAGCGTGCGTAGCATGCAAGCTAAGTCTCTGGTGAAATCTGTTCTCTCAAAGAATAGAATTGCTGGAGATACTGACTTGCTAGGAGCAGGGAGGCGTCAAGGGTATTCCAGGGGTAGCGGTGAAATGTTATAATCCTTGGAGGACCACCAGTAGCGAAGGCGCTTGACGAGAACTGACTCAACTGTGAGGCACGAAAGCTGGGGGAGCGACCCGGATTAGATACCCGGTTAGTCCCAGCTGTAAACTATGCAGACTAGGTGCTTCCTTTTCCTAGAGAAAAGGAAGTGTCGCAGGGAAACCATTAAGTCTGCCGCCTGGGGAGTACGCTCGCAA	Archaea	Iainarchaeota	Iainarchaeia	Iainarchaeales	Iainarchaeaceae	IainarchaeotaIainarchaeiaIainarchaealesIainarchaeaceae	0	0	0	0	0	0	0.135548	5.26881	0	0	0	2.44199	0	0	0.0200933	0	0.325088	0.00289381	0.0637051	0.414975	0.496375	0	2.0646	0.212595	6.03332	1.18305	0	0.0751169	0.0125301	0.00689979		14		0.625253
AGGTGGCGAGCGTTACTCGGAATTACTAGGCGTAAAGCGCGTGTAGGCGGGAACTTAAGTCTGTTGTTAAAGCTCAGGGCTTAACCCTGAAATGTCAACGGAAACTGGGTTTCTTGAGTGCGGTAGAGGAGATCGGAATTCCAGGTGTAGCGGTGAAATGCGTAGATATCTGGAAGAACGCCAAAGGCGAAGGCAGATCTCTGGGCCGTTACTGACGCTGAGACGCGAAAGCTAGGGGAGCAAACAGGATTAGATACCCTGGTAGTCCTAGCCGTAAACTATGTAGACCAGGTGTGGGAGGTATCGACCCCTCCCGTGCCGACGCTAACGCATTAAGTCTACCGCCTGGGGAGTACGGCCGCAA	AGGTGGCGAGCGTTACTCGGAATTACTAGGCGTAAAGCGCGTGTAGGCGGGAACTTAAGTCTGTTGTTAAAGCTCAGGGCTTAACCCTGAAATGTCAACGGAAACTGGGTTTCTTGAGTGCGGTAGAGGAGATCGGAATTCCAGGTGTAGCGGTGAAATGCGTAGATATCTGGAAGAACGCCAAAGGCGAAGGCAGATCTCTGGGCCGTTACTGACGCTGAGACGCGAAAGCTAGGGGAGCAAACAGGATTAGATACCCTGGTAGTCCTAGCCGTAAACTATGTAGACCAGGTGTGGGAGGTATCGACCCCTCCCGTGCCGACGCTAACGCATTAAGTCTACCGCCTGGGGAGTACGGCCGCAA	Bacteria	Elusimicrobiota	Elusimicrobia	Lineage IV	NA	ElusimicrobiotaElusimicrobiaLineage IVNA	0	0.0289222	0.0147689	0.0635369	1.75483	0.404289	0.639511	0.211049	3.59951	0.023359	0.496933	0.808519	0.382835	2.12504	0.520194	0	0.523809	5.3058	0.13732	0.0806066	0.12166	0.111456	0.0715454	0.359892	0.219484	0.123624	0.0959022	0.210812	0.0225541	0.153175		2		0.620365
GCTAGCGTTGCTCGGAATTACTGGGCGTAAAGGGAGCGTAGGCGGACTGTTTAGTCAGAGGTGAAAGCCCAGGGCTCAACCTTGGAATTGCCTTTGATACTGGCAGTCTTGAGTACGGAAGAGGTATGTGGAACTCCGAGTGTAGAGGTGAAATTCGTAGATATTCGGAAGAACACCAGTGGCGAAGGCGACATACTGGTCCGTTACTGACGCTGAGGCTCGAAAGCGTGGGGAGCAAACAGGATTAGATACCCTGGTAGTCCACGCCGTAAACGATGAGTGCTAGTTGTCGGCATGCATGCATGTCGGTGACGCAGCTAACGCATTAAGCACTCCGCCTGGGGAGTACGGT	GCTAGCGTTGCTCGGAATTACTGGGCGTAAAGGGAGCGTAGGCGGACTGTTTAGTCAGAGGTGAAAGCCCAGGGCTCAACCTTGGAATTGCCTTTGATACTGGCAGTCTTGAGTACGGAAGAGGTATGTGGAACTCCGAGTGTAGAGGTGAAATTCGTAGATATTCGGAAGAACACCAGTGGCGAAGGCGACATACTGGTCCGTTACTGACGCTGAGGCTCGAAAGCGTGGGGAGCAAACAGGATTAGATACCCTGGTAGTCCACGCCGTAAACGATGAGTGCTAGTTGTCGGCATGCATGCATGTCGGTGACGCAGCTAACGCATTAAGCACTCCGCCTGGGGAGTACGGT	Bacteria	Pseudomonadota	Alphaproteobacteria	Caulobacterales	Caulobacteraceae	PseudomonadotaAlphaproteobacteriaCaulobacteralesCaulobacteraceae	0.128295	0.157465	0.287993	0.021179	0.0170372	0.492178	0.309329	0.103673	2.30138	6.65732	1.22219	0.12818	0.14231	2.78866	0.613963	0	0.0309801	0.198226	0.0113253	0	0.00973283	0	0.00613246	0.0895935	0	0.0186873	0	0	0	2.49082		7		0.607555
AGGGTGCAAGCGTTGTTCGGAATTATTGGGTGTAAAGGGCGCGTAGGTGGTTTGGCAAGTCATGGGTGAAATCCCTCGGCTCAACTGAGGAATTGCCCTTGAAACTGCCTTACTTGAGTATGGGAGAGGGTAGTGGAATTCCTGGTGTAGCGGTGAAATGCGTAGATATCAGGAAGAACATCTGTGGCGAAGGCGGCTACCTGGACCAATACTGACACTGAGGCGCGAAAGCGTGGGGATCAAACAGGATTAGATACCCTGGTAGTCCACGCCCTAAACGATGGATACTAGGTGTGGGGGGTTTTAAACCCTTCCGTGCCGAAGCTAACGCATTAAGTATCCCACCTGGGGAGTACGGCCGCAA	AGGGTGCAAGCGTTGTTCGGAATTATTGGGTGTAAAGGGCGCGTAGGTGGTTTGGCAAGTCATGGGTGAAATCCCTCGGCTCAACTGAGGAATTGCCCTTGAAACTGCCTTACTTGAGTATGGGAGAGGGTAGTGGAATTCCTGGTGTAGCGGTGAAATGCGTAGATATCAGGAAGAACATCTGTGGCGAAGGCGGCTACCTGGACCAATACTGACACTGAGGCGCGAAAGCGTGGGGATCAAACAGGATTAGATACCCTGGTAGTCCACGCCCTAAACGATGGATACTAGGTGTGGGGGGTTTTAAACCCTTCCGTGCCGAAGCTAACGCATTAAGTATCCCACCTGGGGAGTACGGCCGCAA	Bacteria	DTB120	NA	NA	NA	DTB120NANANA	0	0	0	0	0	0.0351556	2.72487	3.93587	0	0	0.537225	0.0262933	0	0.203075	0.0669777	0	0.0303687	0.0708984	0	0.00895629	0.0316317	0	5.62551	0.203484	1.20467	0.00431245	0	2.78175	0.43354	0		13		0.597486
ACTAGCGTTATTCGGATTTACTGGGCGTAAAGCGCGTGTAGGCGGTTCGGTAAGTTGGATGTGAAAGCTCCTGGCTTAACTGGGAGAGGTCGTTCAAAACTACCGGACTTGAGAGTGGTAGAGGGAGTTGGAATTCCGGGTGTAGTGGTAAAATGCGTAGATATCCGGAAGAACACCAGTGGCGAAAGCGGACTCCTGGACCATTTCTGACGCTCAGACGCGAAAGCTAGGGTAGCGAACGGGATTAGAGACCCCGGTAGTCCTAGCTGTAAACGATGTAGACTTGGCGTTGGAGGGGTTAAATCCTTCAGTGCCGAAGCAAACGCGATAAGTCTACCGCCTGGGGACTACGGC	ACTAGCGTTATTCGGATTTACTGGGCGTAAAGCGCGTGTAGGCGGTTCGGTAAGTTGGATGTGAAAGCTCCTGGCTTAACTGGGAGAGGTCGTTCAAAACTACCGGACTTGAGAGTGGTAGAGGGAGTTGGAATTCCGGGTGTAGTGGTAAAATGCGTAGATATCCGGAAGAACACCAGTGGCGAAAGCGGACTCCTGGACCATTTCTGACGCTCAGACGCGAAAGCTAGGGTAGCGAACGGGATTAGAGACCCCGGTAGTCCTAGCTGTAAACGATGTAGACTTGGCGTTGGAGGGGTTAAATCCTTCAGTGCCGAAGCAAACGCGATAAGTCTACCGCCTGGGGACTACGGC	Bacteria	Chloroflexota	Anaerolineae	Anaerolineales	Anaerolineaceae	ChloroflexotaAnaerolineaeAnaerolinealesAnaerolineaceae	0.641474	0.0498104	0.0904593	0.0494176	0.178891	4.9042	1.00792	0.518365	0.372831	0.513899	1.15056	0.331953	0.122267	1.41065	0.930991	0.0587522	0.0792847	0.331341	1.51901	0	0.284685	0.00237141	0.570319	0.602858	1.12486	0.320559	0.152793	0.0678475	0.0776864	0.129716		1		0.586526
GGAGTCCAAACGTTATCCGGATTTACTGGGCGTAAAGCGTTCGTAGGCGTCCAACCAAGTCTTTAGTGAAATCTCCGGGCTTAACTCGGAAACGGTTAAGGAAACTGGTTGGATTGAGTACAGCAGAGGTAGATGGAATTCCTAGTGTAGAGGTAAAATTCGTTGATATTAGGAAGAACACCAGTGGCGAAGGCGATCTACTGGGCTGTCACTGACGCTGAGGAACGAAAGTGTGGGTAGCGAACGGGATTAGATACCCCGGTAGTCCACACCGTAAACGATGAGTACTAGGCATTCGAGGAATAGACCCCTTGGGTGTCGAAGCTAACGCGTTAAGTACTCCGCCTGGGGAGTACGGTCGCAA	GGAGTCCAAACGTTATCCGGATTTACTGGGCGTAAAGCGTTCGTAGGCGTCCAACCAAGTCTTTAGTGAAATCTCCGGGCTTAACTCGGAAACGGTTAAGGAAACTGGTTGGATTGAGTACAGCAGAGGTAGATGGAATTCCTAGTGTAGAGGTAAAATTCGTTGATATTAGGAAGAACACCAGTGGCGAAGGCGATCTACTGGGCTGTCACTGACGCTGAGGAACGAAAGTGTGGGTAGCGAACGGGATTAGATACCCCGGTAGTCCACACCGTAAACGATGAGTACTAGGCATTCGAGGAATAGACCCCTTGGGTGTCGAAGCTAACGCGTTAAGTACTCCGCCTGGGGAGTACGGTCGCAA	Bacteria	Patescibacteria	NA	NA	NA	PatescibacteriaNANANA	0	0	0	0	0	0	0	0	0	0	0	0	0	0	0	0	0.0097832	0.0390665	0	0.0238834	1.61687	8.74813	0	0.0151853	0.129695	0	3.41347	2.36982	0	0		21		0.54553
GCAAGCGTTGTTCGGAATTACTGGGCGTAAAGCGCGTGTAGGCGGACCGATAAGTTGGGAGTGAAAGCCCTGGGCTCAACCCAGGAAGTGCTTCCAATACTGCCGGTCTTGAGTTCCGGAGAGGGTGGTGGAATTCCCGGTGTAGAGGTGAAATTCGTAGATATCGGGAGGAACACCAGTGGCGAAGGCGACCACCTGGACGAGAACTGACGCTGAGACGCGAAAGCGTGGGGAGCAAACAGGATTAGATACCCTGGTAGTCCACGCCGTAAACGGTGTTCACTAGGTGTAGCGGGTATTGACCCCCGCTGTGCCGCAGCTAACGCATTAAGTGAACCGCCTGGGGAGTACGGC	GCAAGCGTTGTTCGGAATTACTGGGCGTAAAGCGCGTGTAGGCGGACCGATAAGTTGGGAGTGAAAGCCCTGGGCTCAACCCAGGAAGTGCTTCCAATACTGCCGGTCTTGAGTTCCGGAGAGGGTGGTGGAATTCCCGGTGTAGAGGTGAAATTCGTAGATATCGGGAGGAACACCAGTGGCGAAGGCGACCACCTGGACGAGAACTGACGCTGAGACGCGAAAGCGTGGGGAGCAAACAGGATTAGATACCCTGGTAGTCCACGCCGTAAACGGTGTTCACTAGGTGTAGCGGGTATTGACCCCCGCTGTGCCGCAGCTAACGCATTAAGTGAACCGCCTGGGGAGTACGGC	Bacteria	Thermodesulfobacteriota	Desulfarculia	Desulfarculales	Desulfarculaceae	ThermodesulfobacteriotaDesulfarculiaDesulfarculalesDesulfarculaceae	0	0.0465968	0.0498449	0.0352983	0.0425931	0.0175778	0.0139024	0.0148104	0.613476	3.71409	0.0179075	0.00328666	0	10.6832	0.875176	0	0	0	0	0	0	0	0	0	0	0	0	0	0	0		17		0.537592
GCGAGCGTTAATCGGAATTACTGGGCGTAAAGCGTGCGCAGGCGGTGACTCAAGTCAGATGTGAAAGCCCCGGGCTTAACCTGGGAACGGCATTTGAAACTAGGTCGCTAGAGTATGGCAGAGGGGGGTAGAATTCCACGTGTAGCAGTGAAATGCGTAGAGATGTGGAGGAATACCGATGGCGAAGGCAGCCCCCTGGGTCAATACTGACGCTCATGCACGAAAGCGTGGGGAGCAAACAGGATTAGATACCCTGGTAGTCCACGCCCTAAACGATGTCAACTAGTTGTCGGAGGGGGAGACCTCTTTGGTAACGCAGCTAACGCGTGAAGTTGACCGCCTGGGGAGTACGGT	GCGAGCGTTAATCGGAATTACTGGGCGTAAAGCGTGCGCAGGCGGTGACTCAAGTCAGATGTGAAAGCCCCGGGCTTAACCTGGGAACGGCATTTGAAACTAGGTCGCTAGAGTATGGCAGAGGGGGGTAGAATTCCACGTGTAGCAGTGAAATGCGTAGAGATGTGGAGGAATACCGATGGCGAAGGCAGCCCCCTGGGTCAATACTGACGCTCATGCACGAAAGCGTGGGGAGCAAACAGGATTAGATACCCTGGTAGTCCACGCCCTAAACGATGTCAACTAGTTGTCGGAGGGGGAGACCTCTTTGGTAACGCAGCTAACGCGTGAAGTTGACCGCCTGGGGAGTACGGT	Bacteria	Pseudomonadota	Gammaproteobacteria	Burkholderiales	Sulfuricellaceae	PseudomonadotaGammaproteobacteriaBurkholderialesSulfuricellaceae	0	0.422585	0	0	0.00851861	3.45403	3.80578	2.33264	0.00338937	0	4.27989	1.02215	0	0.0689005	0.468844	0	0.0073374	0	0	0	0.0012166	0	0	0.0394819	0	0	0	0	0	0		17		0.530493
GCTAGCGTTGTTCGGAATTACTGGGCGTAAAGGGCGCGTAGGCGGCCCTATCAGTCAGGCGTGAAAGCCCTGGGCTCAACCTGGGAATTGCGCTTGATACTGTAGGGCTTGAGGACGGGAGAGGATGGTGGAATTCCCAGTGTAGAGGTGAAATTCGTAGATATTGGGAAGAACACCGGTGGCGAAGGCGACCATCTGGACCGGACCTGACGCTGAGGCGCGAAAGCGTGGGGAGCAAACAGGATTAGATACCCTGGTAGTCCACGCCGTAAACGATGAGTGCTAGACGTTGGGGAGCTTAGCTCTTCAGTGTCGCCGCTAACGCATTAAGCACTCCGCCTGGGGAGTACGGC	GCTAGCGTTGTTCGGAATTACTGGGCGTAAAGGGCGCGTAGGCGGCCCTATCAGTCAGGCGTGAAAGCCCTGGGCTCAACCTGGGAATTGCGCTTGATACTGTAGGGCTTGAGGACGGGAGAGGATGGTGGAATTCCCAGTGTAGAGGTGAAATTCGTAGATATTGGGAAGAACACCGGTGGCGAAGGCGACCATCTGGACCGGACCTGACGCTGAGGCGCGAAAGCGTGGGGAGCAAACAGGATTAGATACCCTGGTAGTCCACGCCGTAAACGATGAGTGCTAGACGTTGGGGAGCTTAGCTCTTCAGTGTCGCCGCTAACGCATTAAGCACTCCGCCTGGGGAGTACGGC	Bacteria	Pseudomonadota	Alphaproteobacteria	Elsterales	Elsteraceae	PseudomonadotaAlphaproteobacteriaElsteralesElsteraceae	0	0	0	0	0	0.00439445	0	0.00370261	0.10507	0.350385	0	0.00328666	0	0.304613	14.7597	0	0	0	0	0	0	0	0	0	0	0	0	0	0	0.104877		22		0.5212
GCAAGCGTTGTTCGGAATTACTGGGCGTAAAGCGCGCGCAGGCGGTTTGATAAGTCAGATGTGAAAGCCCATGGCTCAACCATGGACGTGCATTTGAAACTGTCAGACTTGAGTAGTGGAGGGGGTGGTGGAATTCCCGGTGTAGAGGTGAAATTCGTAGATATCGGGAGGAATACCGGTGGCGAAGGCGACCACCTGGCCACATACTGACGCTGAGGCGCGAAAGCGTGGGGAGCAAACAGGATTAGATACCCTGGTAGTCCACGCCGTAAACGATGTCAACTAGGTGTTGGGACGGTTAATCGTCTCATTGCCGCAGCTAACGCATTAAGTTGACCGCCTGGGGAGTACGGT	GCAAGCGTTGTTCGGAATTACTGGGCGTAAAGCGCGCGCAGGCGGTTTGATAAGTCAGATGTGAAAGCCCATGGCTCAACCATGGACGTGCATTTGAAACTGTCAGACTTGAGTAGTGGAGGGGGTGGTGGAATTCCCGGTGTAGAGGTGAAATTCGTAGATATCGGGAGGAATACCGGTGGCGAAGGCGACCACCTGGCCACATACTGACGCTGAGGCGCGAAAGCGTGGGGAGCAAACAGGATTAGATACCCTGGTAGTCCACGCCGTAAACGATGTCAACTAGGTGTTGGGACGGTTAATCGTCTCATTGCCGCAGCTAACGCATTAAGTTGACCGCCTGGGGAGTACGGT	Bacteria	Thermodesulfobacteriota	Desulfobulbia	Desulfobulbales	Desulfocapsaceae	ThermodesulfobacteriotaDesulfobulbiaDesulfobulbalesDesulfocapsaceae	0	0.0433833	0.00369222	0.21179	0.00851861	0.369133	0.0208536	0.0333235	8.78864	0.280308	0.0402919	0.0887399	0	5.31984	0.156281	0	0	0	0	0	0	0	0	0	0	0	0	0	0	0		17		0.51216
GCGCCACGAGTGGCAATCTTATATTGGGCCTAAAGCATTCGTAGCCGGTTTAAAAAATCTTTTGTGAAATCGTTGAACTCAATACAACGGCGTGCAGGGGACACTTTTAGACTAGAGACTGGGAGGAGTGAGGGGTATTTCTAGGGGAGCGGTTAAATGTGATAATCCTAGAAAGACCACCTGTGGCGAAGGCGCCTCACTAGAACAGTTCTGACGGTGAGGGATGAAAGCTAGGGGAGCGATCCGGATTAGATACCCGAGTAGTCCTAGCTGTAAACTCTGCGAGCTAGGTGTCGCATATTCTACGCGAATATGCGGTGTCGAAATGAAGATGATAAGCTCGCCGCCTGGGAAGTACGGTCGCAA	GCGCCACGAGTGGCAATCTTATATTGGGCCTAAAGCATTCGTAGCCGGTTTAAAAAATCTTTTGTGAAATCGTTGAACTCAATACAACGGCGTGCAGGGGACACTTTTAGACTAGAGACTGGGAGGAGTGAGGGGTATTTCTAGGGGAGCGGTTAAATGTGATAATCCTAGAAAGACCACCTGTGGCGAAGGCGCCTCACTAGAACAGTTCTGACGGTGAGGGATGAAAGCTAGGGGAGCGATCCGGATTAGATACCCGAGTAGTCCTAGCTGTAAACTCTGCGAGCTAGGTGTCGCATATTCTACGCGAATATGCGGTGTCGAAATGAAGATGATAAGCTCGCCGCCTGGGAAGTACGGTCGCAA	Archaea	Nanoarchaeota	Nanoarchaeia	Woesearchaeales	NA	NanoarchaeotaNanoarchaeiaWoesearchaealesNA	0	0	0.00553833	0	0.0766675	0	0.017378	0.955273	0	0	0.0895375	0.962992	0.0220481	0.010879	0.0736755	0	0.303891	0.435519	0.109006	2.72271	0.961117	0.60471	0.631644	0.338633	3.17005	0.252997	0.447002	1.26245	0.443565	0.0413987		7		0.464623
GCAAGCGTTGTCCGGAATTACTGGGCGTAAAGAGCTCGTAGGCGGGATCGTAAGTCTTAGAGTAAATCTCACGGCTCAACCGTGGGGCCTTCTGAGATACTGCGATTCTTGAGGATGTCAGAGGAAAGTGGAATTCCCGGTGTAGCGGTGAAATGCGTAGATATCGGGAGGAACACCAGTGGCGAAGGCGACTTTCTGGGACATTCCTGACGCTGAGGAGCGAAAGCGTGGGGAGCAAACGGGATTAGATACCCCGGTAGTCCACGCGGTAAACGATGGATACTAGGTGTGGGAGGTATCGACTCCTTCCGTGCCGTCGCTAACGCATTAAGTATCCCGCCTGGGGAGTACGGT	GCAAGCGTTGTCCGGAATTACTGGGCGTAAAGAGCTCGTAGGCGGGATCGTAAGTCTTAGAGTAAATCTCACGGCTCAACCGTGGGGCCTTCTGAGATACTGCGATTCTTGAGGATGTCAGAGGAAAGTGGAATTCCCGGTGTAGCGGTGAAATGCGTAGATATCGGGAGGAACACCAGTGGCGAAGGCGACTTTCTGGGACATTCCTGACGCTGAGGAGCGAAAGCGTGGGGAGCAAACGGGATTAGATACCCCGGTAGTCCACGCGGTAAACGATGGATACTAGGTGTGGGAGGTATCGACTCCTTCCGTGCCGTCGCTAACGCATTAAGTATCCCGCCTGGGGAGTACGGT	Bacteria	Candidatus Eremiobacterota	Eremiobacteria	NA	NA	Candidatus EremiobacterotaEremiobacteriaNANA	0.151621	0	2.80608	0	0	0.127439	0.26067	0.17032	0.152522	6.58725	0.389488	0.0427266	0.0420918	0.123296	0.392936	0	0.261089	0.0983896	0.445936	0.429902	0.0815125	0	0.537612	0.457079	0.109742	0	0	0	0	0.245632		9		0.463778
GCAAGCGTTGTTCGGATTTATTGGGCGTAAAGCGCGTGTAGGCGGTTTGTTAAGTCTGATGTGAAAGCCCTGGGCTCAACCTGGGAAGTGCATTGGAAACTGGCAGACTTGAATACGGGAGAGGGTAGTGGAATTCCTAGTGTAGGAGTGAAATCCGTAGATATTAGGAGGAACACCGGTGGCGAAGGCGGCTACCTGGACCGATATTGACGCTGAGACGCGAAAGCGTGGGGAGCAAACAGGATTAGATACCCTGGTAGTCCACGCCGTAAACGATGAGTACTAGGTGTTGCGGGTATTGACCCCTGCAGTGCCGCAGCTAACGCATTAAGTACTCCGCCTGGGAAGTACGGT	GCAAGCGTTGTTCGGATTTATTGGGCGTAAAGCGCGTGTAGGCGGTTTGTTAAGTCTGATGTGAAAGCCCTGGGCTCAACCTGGGAAGTGCATTGGAAACTGGCAGACTTGAATACGGGAGAGGGTAGTGGAATTCCTAGTGTAGGAGTGAAATCCGTAGATATTAGGAGGAACACCGGTGGCGAAGGCGGCTACCTGGACCGATATTGACGCTGAGACGCGAAAGCGTGGGGAGCAAACAGGATTAGATACCCTGGTAGTCCACGCCGTAAACGATGAGTACTAGGTGTTGCGGGTATTGACCCCTGCAGTGCCGCAGCTAACGCATTAAGTACTCCGCCTGGGAAGTACGGT	Bacteria	Thermodesulfobacteriota	Desulfuromonadia	Geobacterales	Geobacteraceae	ThermodesulfobacteriotaDesulfuromonadiaGeobacteralesGeobacteraceae	0.0116632	10.6096	0.0258455	2.43558	0.0340745	0.0263667	0.0069512	0.0222156	0.260982	0.023359	0.111922	0	0	0.166812	0.011163	0	0.0012229	0	0	0	0	0	0	0	0	0.00718742	0	0	0	0		15		0.458499
GCGAGCGTTGTCCGGAATTACTGGGCGTAAAGGGCGTGTAGGCGGCCCGTGAAGTCAGGAGTGAAAACTCGGGGCTCAACCCCGAGATTGCTTTTGAAACCAGCGGGCTTGAGTGCAGGAGAGGAAAGTGGAATTCCCAGTGTAGCGGTGAAATGCGTAGATATTGGGAGGAACACCAGTGGCGAAAGCGGCTTTCTGGCCTGTAACTGACGCTGAGGCGCGAAAGCGTGGGGAGCAAACAGGATTAGATACCCTGGTAGTCCACGCCGTAAACGATGGGTGCTAAGTGTTGGGGGTATCGACCCCCTCAGTGCTGTAGTTAACGCAATAAGCACCCCGCCTGGGGAGTACGGT	GCGAGCGTTGTCCGGAATTACTGGGCGTAAAGGGCGTGTAGGCGGCCCGTGAAGTCAGGAGTGAAAACTCGGGGCTCAACCCCGAGATTGCTTTTGAAACCAGCGGGCTTGAGTGCAGGAGAGGAAAGTGGAATTCCCAGTGTAGCGGTGAAATGCGTAGATATTGGGAGGAACACCAGTGGCGAAAGCGGCTTTCTGGCCTGTAACTGACGCTGAGGCGCGAAAGCGTGGGGAGCAAACAGGATTAGATACCCTGGTAGTCCACGCCGTAAACGATGGGTGCTAAGTGTTGGGGGTATCGACCCCCTCAGTGCTGTAGTTAACGCAATAAGCACCCCGCCTGGGGAGTACGGT	Bacteria	Bacillota	Desulfotomaculia	Desulfotomaculales	Desulfurisporaceae	BacillotaDesulfotomaculiaDesulfotomaculalesDesulfurisporaceae	7.53441	0.0112475	0.00738443	0.00705965	0	0.0131833	0.017378	0.018513	0.799892	2.19575	0.00447688	0.00328666	0.617346	0.757905	1.43556	0	0	0	0	0	0	0	0	0	0	0	0	0	0	0		16		0.447446
GCGAGCGTTGTCCGGAATTACTGGGCGTAAAGGGCGTGTAGGCGGCTTTAGAAGTCGTGGGTGAAATTCGACGGCTCAACCGGCGGACTGCCCACGAAACCATAGAGCTTGAGGGCAGGAGAGGAGAGTGGAATTCCCGGTGTAGCGGTGAAATGCGTAGATATCGGGAGGAACACCAGTGGCGAAGGCGGCTCTCTGGTCTGTCCCTGACGCTGAGGCGCGAAAGCTGGGGGAGCGAACAGGATTAGATACCCTGGTAGTCCCAGCCGTAAACCATGGGCACTAGGTGTGGGGGGGGTTCGACCCTTCCGTGCCGCAGGTAACCTAATAAGTGCCCCGCCTGGGGAGTACGGC	GCGAGCGTTGTCCGGAATTACTGGGCGTAAAGGGCGTGTAGGCGGCTTTAGAAGTCGTGGGTGAAATTCGACGGCTCAACCGGCGGACTGCCCACGAAACCATAGAGCTTGAGGGCAGGAGAGGAGAGTGGAATTCCCGGTGTAGCGGTGAAATGCGTAGATATCGGGAGGAACACCAGTGGCGAAGGCGGCTCTCTGGTCTGTCCCTGACGCTGAGGCGCGAAAGCTGGGGGAGCGAACAGGATTAGATACCCTGGTAGTCCCAGCCGTAAACCATGGGCACTAGGTGTGGGGGGGGTTCGACCCTTCCGTGCCGCAGGTAACCTAATAAGTGCCCCGCCTGGGGAGTACGGC	Bacteria	Bacillota	Desulfotomaculia	Ammonifexales	Ammonificaceae	BacillotaDesulfotomaculiaAmmonifexalesAmmonificaceae	0.73478	0	0.0295377	0	0	0	0	0	0	0	0	0	12.5193	0	0	0	0	0	0	0	0	0	0	0	0	0	0	0	0	0		27		0.442787
AGGATGCAAGCGTTGTCCGGAATTATTGGGCGTAAAGAGTTCGTAGGTGGCAATTCAAGTCTAATGTGAAATAATAGGGCTCAACTCTATTCCCGCACTAGATACTGATTTGCTAGAGCAAGGTAGGGGTCAGAGGAATTCCTGGTGTAGCGGTGAAATGCGTAGATATCAGGAGGAACACCGGCGGCGAAAGCGTTTGACTGGGCCTTTGCTAACACTGAGGAACGAAAGCTAGGGGAGCGAAAGGGATTAGATACCCCTGTAGTCCTAGCTGTAAACGATGGAAACTAGTTATCGCAGGTATCGACCCCCGCGGTGACGTAGCTAACGCGTTAAGTTTCCCGCCTGGGAAGTACGTTCGCAA	AGGATGCAAGCGTTGTCCGGAATTATTGGGCGTAAAGAGTTCGTAGGTGGCAATTCAAGTCTAATGTGAAATAATAGGGCTCAACTCTATTCCCGCACTAGATACTGATTTGCTAGAGCAAGGTAGGGGTCAGAGGAATTCCTGGTGTAGCGGTGAAATGCGTAGATATCAGGAGGAACACCGGCGGCGAAAGCGTTTGACTGGGCCTTTGCTAACACTGAGGAACGAAAGCTAGGGGAGCGAAAGGGATTAGATACCCCTGTAGTCCTAGCTGTAAACGATGGAAACTAGTTATCGCAGGTATCGACCCCCGCGGTGACGTAGCTAACGCGTTAAGTTTCCCGCCTGGGAAGTACGTTCGCAA	Bacteria	Cyanobacteriota	Vampirivibrionia	Caenarcaniphilales	NA	CyanobacteriotaVampirivibrioniaCaenarcaniphilalesNA	0	0	0.0295377	0	0	0	0.052134	0.00370261	0	0	0	0.0131467	0	0	0.0826059	0	2.49451	0.00144691	0	4.88118	0.637501	0.289312	0.0388389	0.747119	2.79344	0	0.36898	0.816594	0.0125301	0.00275991		13		0.442178
GCTAGCGTTATTCGGAATTACTGGGCGTAAAGCGCACGTAGGCGGCTTTGTAAGTTAGAGGTGAAAGCCCAGAGCTCAACTCTGGAATTGCCTTTAAGACTGCATCGCTTGAATCCAGGAGAGGTGAGTGGAATTCCGAGTGTAGAGGTGAAATTCGTAGATATTCGGAAGAACACCAGTGGCGAAGGCGGCTCACTGGACTGGTATTGACGCTGAGGTGCGAAAGCGTGGGGAGCAAACAGGATTAGATACCCTGGTAGTCCACGCCGTAAACGATGATAACTAGCTGTCCGGGCACTTGGTGCTTGGGTGGCGCAGCTAACGCATTAAGTTATCCGCCTGGGGAGTACGGT	GCTAGCGTTATTCGGAATTACTGGGCGTAAAGCGCACGTAGGCGGCTTTGTAAGTTAGAGGTGAAAGCCCAGAGCTCAACTCTGGAATTGCCTTTAAGACTGCATCGCTTGAATCCAGGAGAGGTGAGTGGAATTCCGAGTGTAGAGGTGAAATTCGTAGATATTCGGAAGAACACCAGTGGCGAAGGCGGCTCACTGGACTGGTATTGACGCTGAGGTGCGAAAGCGTGGGGAGCAAACAGGATTAGATACCCTGGTAGTCCACGCCGTAAACGATGATAACTAGCTGTCCGGGCACTTGGTGCTTGGGTGGCGCAGCTAACGCATTAAGTTATCCGCCTGGGGAGTACGGT	Bacteria	Pseudomonadota	Alphaproteobacteria	Sphingomonadales	Sphingomonadaceae	PseudomonadotaAlphaproteobacteriaSphingomonadalesSphingomonadaceae	0	0.0642715	0.335992	3.52277	0.00851861	0.0922834	0.114695	0.0111078	1.07782	2.61621	0.232798	1.91941	0.00200437	0.968233	0.698801	0.0807843	0.415582	0.00868143	0	0.00895629	0.00851623	0	0	0.0987047	0	0.0215623	0.0910258	0.019385	0.719226	0.100737		5		0.441269
GAGGGGCAAGTGTTATTCGAAATGATTGGGCGTAAAGGGCGTGTAGGTGGTTTTTTACGTTTTAGAGGTAAATTTTGTAGCTTAACTACAAGGAACTTCTTTAGACGGTTAAACTATTAGAGTATGATATAGGGTAATAGAATTTTTAGTGTAACAGCAATATGTGTGAATATTAAGAAGACTGCCAATGCGAAGGCGGTTACCTGGTTCATGACTGACACTGATACGCGAAAGCATGGGGAGCAAATCGGATTAGAGACCCGAGTAGTCCACGCTGTCAACCATGAGTGTTGGGTGTTAGAAAACTTTTTAGTGCCCTAGCTAACGCGTTAAACACTCCGCCTGAGAAGTACTGTCGCAA	GAGGGGCAAGTGTTATTCGAAATGATTGGGCGTAAAGGGCGTGTAGGTGGTTTTTTACGTTTTAGAGGTAAATTTTGTAGCTTAACTACAAGGAACTTCTTTAGACGGTTAAACTATTAGAGTATGATATAGGGTAATAGAATTTTTAGTGTAACAGCAATATGTGTGAATATTAAGAAGACTGCCAATGCGAAGGCGGTTACCTGGTTCATGACTGACACTGATACGCGAAAGCATGGGGAGCAAATCGGATTAGAGACCCGAGTAGTCCACGCTGTCAACCATGAGTGTTGGGTGTTAGAAAACTTTTTAGTGCCCTAGCTAACGCGTTAAACACTCCGCCTGAGAAGTACTGTCGCAA	Bacteria	Pseudomonadota	Alphaproteobacteria	Rickettsiales	Mitochondria	PseudomonadotaAlphaproteobacteriaRickettsialesMitochondria	0.0233263	0	0.686752	0.40946	0.340745	0.00878889	0.184207	0.0222156	0.0576193	0.256949	0.908806	3.03359	0	0.141427	0.350517	0	0.846043	0.257549	0.26473	0.122403	0.942868	1.10745	0.464023	0.369004	0.0523769	0.102061	0.742836	0.47251	0.0877105	0.97287		3		0.440961
AGGAGGCTAGCGTTGTTCGGAATTACTGGGCGTAAAGCGTGCGCAGGCGGCTTGGCAAGTCAGGGGTGAAAGCCCGGGGCTCAACCTCGGAACTGCCTTTGAGACTGCCAGGCTGGAGACCGAGAGAGGAGAGTGGAATTCCCAGTGTAGAGGTGAAATTCGTAGATATTGGGAAGAACACCAGTGGCGAAGGCGGCTCTCTGGCTCGGTACTGACGCTCATGCACGAAAGCGTGGGGAGCAAACAGGATTAGATACCCTGGTAGTCCACGCTGTAAACGATGGATGCTAGACGTTGGGGGGCTTGCCCTTCGGTGTCGCAGCTAACGCGATAAGCATCCCGCCTGGGGAGTACGGCCGCAA	AGGAGGCTAGCGTTGTTCGGAATTACTGGGCGTAAAGCGTGCGCAGGCGGCTTGGCAAGTCAGGGGTGAAAGCCCGGGGCTCAACCTCGGAACTGCCTTTGAGACTGCCAGGCTGGAGACCGAGAGAGGAGAGTGGAATTCCCAGTGTAGAGGTGAAATTCGTAGATATTGGGAAGAACACCAGTGGCGAAGGCGGCTCTCTGGCTCGGTACTGACGCTCATGCACGAAAGCGTGGGGAGCAAACAGGATTAGATACCCTGGTAGTCCACGCTGTAAACGATGGATGCTAGACGTTGGGGGGCTTGCCCTTCGGTGTCGCAGCTAACGCGATAAGCATCCCGCCTGGGGAGTACGGCCGCAA	Bacteria	Pseudomonadota	Alphaproteobacteria	NA	NA	PseudomonadotaAlphaproteobacteriaNANA	0.0466527	0	0.467065	0.247088	0.911492	0.0834945	1.10177	0.8516	0.830396	0.140154	0.170121	1.17663	0.0220481	0.130548	0.372843	0	0.420678	0.0245974	2.68269	0.310485	0.721446	0.194456	0.0102208	0.410004	0.0748242	0.0388121	0.00325092	0.121156	0.3333	0.946651		2		0.428149
GGGGGACAAGCGTTGTTCGGATTTATTGGGCGTAAAGGGCGCGTAGGCGGGCCCACAAGTCGGATGTGAAAACCACGGGCTCAACCCGTGGCCTGCATTCGATACTGTGGGTCTTGAGTATCGGAGAGGAGTGTGGAATTCCAGGTGTAGCGGTGAAATGCGTAGATATCTGGAAGAACACCGATGGCGAAGGCAGCACTCTGGACGAATACTGACGCTGAGGCGCGAAGGCTTGGGGAGCAAACAGGATTAGATACCCTGGTAGTCCAAGCGGTAAACGATGGGTACTAGATGCTGGGGGTATCGACCCCCCCAGTGTCGCAGCTAACGCAATAAGTACCCCGCCTGGGGAGTACGATCGCAA	GGGGGACAAGCGTTGTTCGGATTTATTGGGCGTAAAGGGCGCGTAGGCGGGCCCACAAGTCGGATGTGAAAACCACGGGCTCAACCCGTGGCCTGCATTCGATACTGTGGGTCTTGAGTATCGGAGAGGAGTGTGGAATTCCAGGTGTAGCGGTGAAATGCGTAGATATCTGGAAGAACACCGATGGCGAAGGCAGCACTCTGGACGAATACTGACGCTGAGGCGCGAAGGCTTGGGGAGCAAACAGGATTAGATACCCTGGTAGTCCAAGCGGTAAACGATGGGTACTAGATGCTGGGGGTATCGACCCCCCCAGTGTCGCAGCTAACGCAATAAGTACCCCGCCTGGGGAGTACGATCGCAA	Bacteria	Zixibacteria	NA	NA	NA	ZixibacteriaNANANA	0.606485	0	0.112613	0	0.119261	0.19775	0.194634	0.0777547	0	1.9388	0.111922	0.0854532	0	0.119669	0.0692103	0	0.093348	0.658342	0.79419	0.119417	0.184924	0	0	0.121483	0.0997656	0.103499	0.460006	0.508857	0.0275662	5.63575		7		0.41469
GCGAGCGTTGTCCGGATTTATTGGGCGTAAAGAGTTCGTAGGCGGTTATTTAAGTCTGATGTTAAATACTGTGGCCTAACCACAGAACTGCATTGGATACTGGATGACTTGAGTGCGGTAGAGGCAAGTGGAATTCCCAGTGTAGCGGTGAAATGCGTAGATATTGGGAAGAACACCAGTGGCGTAAGCGACTTGCTGGCCCGTAACTGACGCTGAGGAACGAAAGCCAGGGGAGCGAATGGGATTAGATACCCCAGTAGTCCTGGCCGTAAACGATGGATACTAGGCGTTGTGGGTATCGACCCCTGCAGTGCCGCAGCTAACGCGATAAGTATCCCGCCTGAGTAGTACGGC	GCGAGCGTTGTCCGGATTTATTGGGCGTAAAGAGTTCGTAGGCGGTTATTTAAGTCTGATGTTAAATACTGTGGCCTAACCACAGAACTGCATTGGATACTGGATGACTTGAGTGCGGTAGAGGCAAGTGGAATTCCCAGTGTAGCGGTGAAATGCGTAGATATTGGGAAGAACACCAGTGGCGTAAGCGACTTGCTGGCCCGTAACTGACGCTGAGGAACGAAAGCCAGGGGAGCGAATGGGATTAGATACCCCAGTAGTCCTGGCCGTAAACGATGGATACTAGGCGTTGTGGGTATCGACCCCTGCAGTGCCGCAGCTAACGCGATAAGTATCCCGCCTGAGTAGTACGGC	Bacteria	Cyanobacteriota	Vampirivibrionia	Obscuribacterales	Obscuribacteraceae	CyanobacteriotaVampirivibrioniaObscuribacteralesObscuribacteraceae	2.05272	0	2.91501	0.0776562	2.03595	0	1.83859	0.133294	0.0372831	0.0700771	0.273089	0.555446	0	0.0253844	0.25005	0	0.36687	0.0144691	0.188284	0.0507523	0.0243321	0	0	0.0835194	0	0.0172498	0	0.213235	0.0325782	1.04877		8		0.410153
GTGGTGCAAGCGTTACCCGGAATCATTGGGCGTAAAGCGTCCGCAGGTGGCGCATTAAGTCGGGTGTGAAATCTCCCAGCTCAACTGGGAATTCGTGCCTGAAACTGATGTGCTAGAGGCTTGGTGAGGTGAGTGGAATTCGGTGTGTAGGGGTAAAATCCGTAGATACACCGAGGAACACCAAAAGCGAAAGCAGCTCACTGGTCAAGTCCTGACACTCAGGGACGAAAGCGTGGGGATCAAACGGGATTAGATACCCCGGTAGTCCACGCTGTAAACGATGGATACTAGCTGTTGGTCTCGCTCGACCGAGATCAGTGGCGTCGCTAACGCATTAAGTATCCCGCCTGGGAAGTACGGTCGCAA	GTGGTGCAAGCGTTACCCGGAATCATTGGGCGTAAAGCGTCCGCAGGTGGCGCATTAAGTCGGGTGTGAAATCTCCCAGCTCAACTGGGAATTCGTGCCTGAAACTGATGTGCTAGAGGCTTGGTGAGGTGAGTGGAATTCGGTGTGTAGGGGTAAAATCCGTAGATACACCGAGGAACACCAAAAGCGAAAGCAGCTCACTGGTCAAGTCCTGACACTCAGGGACGAAAGCGTGGGGATCAAACGGGATTAGATACCCCGGTAGTCCACGCTGTAAACGATGGATACTAGCTGTTGGTCTCGCTCGACCGAGATCAGTGGCGTCGCTAACGCATTAAGTATCCCGCCTGGGAAGTACGGTCGCAA	Bacteria	Patescibacteria	Gracilibacteria	Candidatus Peregrinibacteria	NA	PatescibacteriaGracilibacteriaCandidatus PeregrinibacteriaNA	0	0	0	0.00705965	0.0766675	0.00878889	0.052134	1.33294	0	0	6.3124	1.71235	0	0.00725268	0.0781407	0	0.40906	0.124434	0.0113253	0.325412	0.20074	0.0853708	0.0756337	0.0136668	0.00498828	0	0.479511	0.872325	0.0125301	0		9		0.406758
AGGATGCAAGCGTTATCCGGATTCACTGGGTTTAAAGGGTGTGCAGGTGGGATAATAAGTCAGTGGTGAAAGCCGTCCGCTCAACGGACGAACTGCCATAGATACTGTTATTCTTGAGTGTAGTTGAGGCGGATGGAATATGACATGTAGCGGTGAAATGCTTAGATATGTCATAGAACACCAATCGCGAAGGCAGTCCGCCAAACTATTACTGACACTGAAACACGAAAGTGCGGGGATCAAACAGGATTAGATACCCTGGTAGTCCGCACCGTAAACGATGATCACTCGTTGTTGGCGATACACAGTCAGCGACTAAGCGAAAGCATTAAGTGATCCACCTGGGAAGTACGACCGCAA	AGGATGCAAGCGTTATCCGGATTCACTGGGTTTAAAGGGTGTGCAGGTGGGATAATAAGTCAGTGGTGAAAGCCGTCCGCTCAACGGACGAACTGCCATAGATACTGTTATTCTTGAGTGTAGTTGAGGCGGATGGAATATGACATGTAGCGGTGAAATGCTTAGATATGTCATAGAACACCAATCGCGAAGGCAGTCCGCCAAACTATTACTGACACTGAAACACGAAAGTGCGGGGATCAAACAGGATTAGATACCCTGGTAGTCCGCACCGTAAACGATGATCACTCGTTGTTGGCGATACACAGTCAGCGACTAAGCGAAAGCATTAAGTGATCCACCTGGGAAGTACGACCGCAA	Bacteria	Bacteroidota	Bacteroidia	Sphingobacteriales	AKYH767	BacteroidotaBacteroidiaSphingobacterialesAKYH767	0	0	0	0	0	0	0.361463	0.0814573	0	0	0	0.144613	0	0	0.00223259	0	0.610227	0.00578762	0.251989	0.707547	0.939218	2.3975	0.59076	0.16552	0	0.0388121	5.00154	0.661513	0.202987	0.00413987		13		0.405577
ACTGTGCGAACGTTATTCGGAATCACTGGGCTTAAAGGGTGCGTAGGCGGCTCGTTAAGTAGGGTGTGAAATCCCCCAGCTCAACTGGGGAACTGCGCTCTAAACTGGCGGGCTGGAGTGAGACAGGGGTGCATGGAACTTCCAGTGGAGCGGTGAAATGTGTTGATATTGGAAGGAACGCCGGAGGCGAAAGCGATGCACTGGGTCTCAACTGACGCTGAGGCACGAAAGCCAGGGGAGCGAACGGGATTAGATACCCCGGTAGTCCTGGCTGTAAACGCTGAATACTGGCTGGTAGCCCCATATGGGGTTACCATCGGAGCGAAAGTGTTAAGTATTCCGCCTGGGGAGTATGGTCGCAA	ACTGTGCGAACGTTATTCGGAATCACTGGGCTTAAAGGGTGCGTAGGCGGCTCGTTAAGTAGGGTGTGAAATCCCCCAGCTCAACTGGGGAACTGCGCTCTAAACTGGCGGGCTGGAGTGAGACAGGGGTGCATGGAACTTCCAGTGGAGCGGTGAAATGTGTTGATATTGGAAGGAACGCCGGAGGCGAAAGCGATGCACTGGGTCTCAACTGACGCTGAGGCACGAAAGCCAGGGGAGCGAACGGGATTAGATACCCCGGTAGTCCTGGCTGTAAACGCTGAATACTGGCTGGTAGCCCCATATGGGGTTACCATCGGAGCGAAAGTGTTAAGTATTCCGCCTGGGGAGTATGGTCGCAA	Bacteria	Planctomycetota	Planctomycetes	Planctomycetales	NA	PlanctomycetotaPlanctomycetesPlanctomycetalesNA	0	0	0.0424605	0	0.0425931	0	0.0208536	0.0333235	0.0237256	0	0.0626763	0.328666	0	0	0	0	0.89394	0.00723453	0.407713	0.107476	0.719013	1.18096	0.136958	0.36293	0.0523769	0.365121	3.31919	0.0678475	3.5836	0.191814		9		0.398349
AGGTCCCAAGCGTTGTTCGGATTCACTGGGCGTAAAGGGTGCGTAGGCGGTCGAGTAAGTCTGACGTGAAATCCCACGGCTCAACCGTGGAATGGCGTCGGATACTATCCGGCTCGAGGGTTGGAGGGGGGACTGGAATTCTCGGTGTAGCAGTGAAATGCGTAGATATCGAGAGGAACACCAGTGGCGAAGGCGAGTCCCTGGACAACTCCTGACGCTGAGGCACGAAAGCTAGGGGAGCAAACAGGATTAGATACCCTGGTAGTCCTAGCCCTAAACGGTGCATGTTTGCTGTGAGAGGAATCGACCCCTTTCGTGGCGAAGCTAACGCGTTAAACGTGCCGCCTGGGGAGTACGGCCGCAA	AGGTCCCAAGCGTTGTTCGGATTCACTGGGCGTAAAGGGTGCGTAGGCGGTCGAGTAAGTCTGACGTGAAATCCCACGGCTCAACCGTGGAATGGCGTCGGATACTATCCGGCTCGAGGGTTGGAGGGGGGACTGGAATTCTCGGTGTAGCAGTGAAATGCGTAGATATCGAGAGGAACACCAGTGGCGAAGGCGAGTCCCTGGACAACTCCTGACGCTGAGGCACGAAAGCTAGGGGAGCAAACAGGATTAGATACCCTGGTAGTCCTAGCCCTAAACGGTGCATGTTTGCTGTGAGAGGAATCGACCCCTTTCGTGGCGAAGCTAACGCGTTAAACGTGCCGCCTGGGGAGTACGGCCGCAA	Bacteria	Verrucomicrobiota	Verrucomicrobiia	Pedosphaerales	Pedosphaeraceae	VerrucomicrobiotaVerrucomicrobiiaPedosphaeralesPedosphaeraceae	0.069979	0	0.0572294	0	0.0596303	0.00439445	0.284999	0.0777547	0.142354	0.023359	0.188029	0.331953	0	0.0181317	0.00893036	0	0.552547	0.00144691	1.05184	1.20014	0.867439	0.0853708	0.13287	0.209558	0.00249414	0.0301872	4.64557	1.75192	0	0.00827974		5		0.393547
GCTAGCGTTGTTCGGAATTACTGGGCGTAAAGCGCACGCAGGCGGTCTGCACAGTCAGAAGTGAAAGCCCTGGGCTCAACCCGGGAACTGCTTTTGATACTGGCAGGCTAGAATCCGAGAGAGGGTAGTGGAATTCCCAGTGTAGAGGTGAAATTCGTAGATATTGGGAAGAACACCAGTGGCGAAGGCGACTACCTGGCTCGGTATTGACGCTCATGTGCGAAAGCGTGGGGAGCAAACAGGATTAGATACCCTGGTAGTCCACGCCGTAAACGATGAGTGCTGGATGTTGGGATGCTTGCATCTCAGTGTCGTAGCTAACGCGATAAGCACTCCGCCTGGGGAGTACGGC	GCTAGCGTTGTTCGGAATTACTGGGCGTAAAGCGCACGCAGGCGGTCTGCACAGTCAGAAGTGAAAGCCCTGGGCTCAACCCGGGAACTGCTTTTGATACTGGCAGGCTAGAATCCGAGAGAGGGTAGTGGAATTCCCAGTGTAGAGGTGAAATTCGTAGATATTGGGAAGAACACCAGTGGCGAAGGCGACTACCTGGCTCGGTATTGACGCTCATGTGCGAAAGCGTGGGGAGCAAACAGGATTAGATACCCTGGTAGTCCACGCCGTAAACGATGAGTGCTGGATGTTGGGATGCTTGCATCTCAGTGTCGTAGCTAACGCGATAAGCACTCCGCCTGGGGAGTACGGC	Bacteria	Pseudomonadota	Alphaproteobacteria	Rhodospirillales	Magnetospirillaceae	PseudomonadotaAlphaproteobacteriaRhodospirillalesMagnetospirillaceae	1.50455	2.084	0.00553833	0	0.0255558	0.0747056	0.326707	0.103673	0.450786	3.99439	0.317858	0.903832	0	1.73339	0.281307	0	0	0	0	0	0	0	0	0	0	0	0	0	0	0		17		0.393543
GCAAACGTTGCTCGGAATCACTGGGCATAAAGCGCACGTAGGTGGCATGGTAAGTCTGATGTGAAATCCCTCGGCTCAACCGAGGAACTGCGTTGGATACTGCCGTGCTCGAGGACTGGAGGGGAGATTGGAACTCCTGGTGTAGCGGTGAAATGCGTAGATATCAGGAGGAACGCCGGTGGCGAAAGCGAATCTCTGGACAGTTTCTGACACTGAGGTGCGAAAGCTAGGGGAGCAAACGGGATTAGATACCCCGGTAGTCCTAGCCGTAAACGATGGGTACTAGATAGGAGGGGGACCTATGCCTCTTCCTGTCGGAGCAAATGTGTTAAGTACCCCGCCTGGGGAGTATGCT	GCAAACGTTGCTCGGAATCACTGGGCATAAAGCGCACGTAGGTGGCATGGTAAGTCTGATGTGAAATCCCTCGGCTCAACCGAGGAACTGCGTTGGATACTGCCGTGCTCGAGGACTGGAGGGGAGATTGGAACTCCTGGTGTAGCGGTGAAATGCGTAGATATCAGGAGGAACGCCGGTGGCGAAAGCGAATCTCTGGACAGTTTCTGACACTGAGGTGCGAAAGCTAGGGGAGCAAACGGGATTAGATACCCCGGTAGTCCTAGCCGTAAACGATGGGTACTAGATAGGAGGGGGACCTATGCCTCTTCCTGTCGGAGCAAATGTGTTAAGTACCCCGCCTGGGGAGTATGCT	Bacteria	Planctomycetota	OM190	NA	NA	PlanctomycetotaOM190NANA	0	0	1.11136	0	0.221484	0.0131833	3.14542	0.199941	0.00338937	0	1.52662	3.09275	0	0	0.0424192	0	0.395404	0.0188098	0.0410544	0.020898	0.246971	0.163627	0	0.905046	0.00249414	0	0.186928	0.0630013	0	0.197334		10		0.386604
ACAAGCGTTATCCGGAATCATTGGGCGTAAAGCGTCCGCAGATGTTTTATTAGGTTTTTGGTCAAATCTTGATGCTTAACGTCAAAACTGCCAAAAAAACCCATAAAATAGAGGTTGGGAGAGGTAAGCGGAATAGCCGGTGTAGTAGTTAAATGCGTTAATATCGGCTAGAACACCAATAGCGAAGGCAGCTTACTAGAACAATTCTGACATTCAAGGACGAAAGCGTGGGTAGCGAATGGGATTAGATACCCCAGTAGTCCACGCTGTAAACGATGGATGCTAGACATTGGAAGTATCGACCCTTTCAGTGTCGTTATATTTAAGGTAACCCCTTAAGCATCCCGCCTGGAGAGTACGAT	ACAAGCGTTATCCGGAATCATTGGGCGTAAAGCGTCCGCAGATGTTTTATTAGGTTTTTGGTCAAATCTTGATGCTTAACGTCAAAACTGCCAAAAAAACCCATAAAATAGAGGTTGGGAGAGGTAAGCGGAATAGCCGGTGTAGTAGTTAAATGCGTTAATATCGGCTAGAACACCAATAGCGAAGGCAGCTTACTAGAACAATTCTGACATTCAAGGACGAAAGCGTGGGTAGCGAATGGGATTAGATACCCCAGTAGTCCACGCTGTAAACGATGGATGCTAGACATTGGAAGTATCGACCCTTTCAGTGTCGTTATATTTAAGGTAACCCCTTAAGCATCCCGCCTGGAGAGTACGAT	Bacteria	Patescibacteria	ABY1	Candidatus Kerfeldbacteria	NA	PatescibacteriaABY1Candidatus KerfeldbacteriaNA	0	0	0.105228	0.0423579	0.119261	0	0.0034756	0.0296209	0	0	0	0.105173	7.25181	0	0.00669777	0	0.467148	0.160607	0	0.24182	0.371064	0.559653	0.130826	0.0258151	0.089789	0.0186873	0.960648	0.479779	0.210505	0.00275991		9		0.379424
GGGCCCCGAGCGTTATCCGGATTTATTGGGCGTAAAGAGCGAGTAGGCGGTCGCGTAAGTTTCGTGTTAAATACCGGGGCTCAACCTCGGATCAGCGCGAAATACTGCATGACTAGAGGGTGCTAGAGGCTACTGGAACTCACGGTGTAGGGGTGAAATCCGTTGATATTGTGGGGAACACCGAAGGCGAAGGCAGGTAGCTGGGGCATCCCTGACGCTCAATCGCGAAAGCGTGGGGATCAAAAAGGATTAGATACCCTTGTAGTCCACGCCCTAAACGATGCTGATTAGCTGTTTCGAGTATCGACCCTCGGAGTGGCGTAGCTAACGCGTTAAATCAGCCGCCTGGGAAGTACGGCCGCAA	GGGCCCCGAGCGTTATCCGGATTTATTGGGCGTAAAGAGCGAGTAGGCGGTCGCGTAAGTTTCGTGTTAAATACCGGGGCTCAACCTCGGATCAGCGCGAAATACTGCATGACTAGAGGGTGCTAGAGGCTACTGGAACTCACGGTGTAGGGGTGAAATCCGTTGATATTGTGGGGAACACCGAAGGCGAAGGCAGGTAGCTGGGGCATCCCTGACGCTCAATCGCGAAAGCGTGGGGATCAAAAAGGATTAGATACCCTTGTAGTCCACGCCCTAAACGATGCTGATTAGCTGTTTCGAGTATCGACCCTCGGAGTGGCGTAGCTAACGCGTTAAATCAGCCGCCTGGGAAGTACGGCCGCAA	Bacteria	Patescibacteria	Parcubacteria	NA	NA	PatescibacteriaParcubacteriaNANA	0	0	0.0110767	0.0282386	0	0.00878889	0.0278048	0.199941	0.0305043	0.023359	0.0537225	0.690199	2.40524	0	0.609497	0	0.548063	0.0868143	0.00424701	0.361237	0.46231	0.0972278	0.619379	0.359892	3.39951	0.186873	0.00975277	0.97652	0.0852045	0.00689979		5		0.37641
AGGGTGCAAGCGTTATCCGGATTTATTGGGCGTAAAGCGTTTCGTAGGTGGTTTGGTAAGTTAAACTTCAAAGACCTGGGCTTAACTCAGGGAAGGGGTTTAATACTGCTGGACTTAGAGAATTTTAGGGGCAATCGGAACTGTTGGTGTAGGGGTGAAATCCGTTGATATCAACAGGAACGTCAAGGGCGTAGGCAGATTGCTGGGAAATTTCTGACACTGAGGAACGAAAGCTAGGGGAGCGAAAGGGATTAGAGACCCCTGTAGTCCTAGCTGTAAACTTTGCCTGCTAGAGATCTGAACTATGTTTAGGTTTCGTAAGCTAACGCGTTAAGCGGGCCGCCTGGGGAGTACGAACGCAA	AGGGTGCAAGCGTTATCCGGATTTATTGGGCGTAAAGCGTTTCGTAGGTGGTTTGGTAAGTTAAACTTCAAAGACCTGGGCTTAACTCAGGGAAGGGGTTTAATACTGCTGGACTTAGAGAATTTTAGGGGCAATCGGAACTGTTGGTGTAGGGGTGAAATCCGTTGATATCAACAGGAACGTCAAGGGCGTAGGCAGATTGCTGGGAAATTTCTGACACTGAGGAACGAAAGCTAGGGGAGCGAAAGGGATTAGAGACCCCTGTAGTCCTAGCTGTAAACTTTGCCTGCTAGAGATCTGAACTATGTTTAGGTTTCGTAAGCTAACGCGTTAAGCGGGCCGCCTGGGGAGTACGAACGCAA	Bacteria	Patescibacteria	Microgenomatia	Candidatus Woesebacteria	NA	PatescibacteriaMicrogenomatiaCandidatus WoesebacteriaNA	0	0	0.701521	0	2.98151	0.0791	0.187682	1.1404	0	0.537258	0.0492456	0.824952	1.17055	0.00725268	0.209864	0	0.00713358	0.613488	0	0.125388	1.01343	0	0	0.185261	0	0	0	0	0.42101	0.96183		12		0.373896
GCGAGCGTTGTCCGGAATCATTGGGCGTAAAGAGCACGTAGGCGGCCTGTCAAGTCGGATGTGAAAACCCGCGGCTCAACTGCGGGACTGCATTCGAAACTGGCAGGCTAGAGTCCAGTAGAGGAAAGTGGAATTCCCAGTGTAGCGGTGAAATGCGCAGATATTGGGAAGAACACCGGTGGCGAAGGCGGCTTTCTGGGCTGAGACTGACGCTGAGGTGCGAAAGCTAGGGGAGCGAACAGGATTAGATACCCTGGTAGTCCTAGCCGTAAACGATGGGCACTAGGTGTGGGGAGTGTCAACTCTTTCCGTGCCGAAGCTAACGCATTAAGTGCCCCGCCTGGGGAGTACGGT	GCGAGCGTTGTCCGGAATCATTGGGCGTAAAGAGCACGTAGGCGGCCTGTCAAGTCGGATGTGAAAACCCGCGGCTCAACTGCGGGACTGCATTCGAAACTGGCAGGCTAGAGTCCAGTAGAGGAAAGTGGAATTCCCAGTGTAGCGGTGAAATGCGCAGATATTGGGAAGAACACCGGTGGCGAAGGCGGCTTTCTGGGCTGAGACTGACGCTGAGGTGCGAAAGCTAGGGGAGCGAACAGGATTAGATACCCTGGTAGTCCTAGCCGTAAACGATGGGCACTAGGTGTGGGGAGTGTCAACTCTTTCCGTGCCGAAGCTAACGCATTAAGTGCCCCGCCTGGGGAGTACGGT	Bacteria	Actinomycetota	RBG-16-55-12	NA	NA	ActinomycetotaRBG-16-55-12NANA	0	0	0.00369222	0.0282386	0	0	0	0	0	0	0	0	10.8937	0	0	0	0	0	0	0	0.00243321	0	0.0674571	0	0.0598593	0.0790616	0	0	0.0200481	0		22		0.371818
TTGACATTTTAAAAGAGCGTGGATTACTATCTGAGTCCGATGCTGTTCAACCACTAATAGGTAAGAAATCATGAGTCAAGTTACTGAACAATCCGTACGTTTCCAGACCGCTTTGGCCTCTATTAAGCTCATTCAGGCTTCTGCCGTTTTGGATTTAACCGAAGATGATTTCGATTTTCTGACGAGTAACAAAGTTTGGATTGCTACTGACCGCTCTCGTGCTCGTCGCTGCGTTGAGGCTTGCGTTTATGGTACG	TTGACATTTTAAAAGAGCGTGGATTACTATCTGAGTCCGATGCTGTTCAACCACTAATAGGTAAGAAATCATGAGTCAAGTTACTGAACAATCCGTACGTTTCCAGACCGCTTTGGCCTCTATTAAGCTCATTCAGGCTTCTGCCGTTTTGGATTTAACCGAAGATGATTTCGATTTTCTGACGAGTAACAAAGTTTGGATTGCTACTGACCGCTCTCGTGCTCGTCGCTGCGTTGAGGCTTGCGTTTATGGTACG	Eukaryota	NA	NA	NA	NA	NANANANA	0	0	0	0	0	0	0	0	0	0	0	0	0	0	0	0	0.5554	0.617829	0.965486	0.767256	1.29568	0.377054	0.774734	0.816971	0.558687	0.342121	0.546155	0.765708	0.67913	1.47103		16		0.351108
AGGATGCAAGCGTTATCCGGATTCATTGGGTTTAAAGGGAGCGTAGGCGGTCTTATAAGTCAGTGGTGAAAGCTCCTCGCTTAACGAGGAAATTGCCATTGATACTGTAGGACTTGAGTACAGTTGCTGTGGGCGGAATATGACATGTAGTGGTGAAATACATAGAGATGTCATAGAACACCGATTGCGAAGGCAGCTCACAAAACTGTAACTGACGCTGAGGCTCGAAAGTGCGGGGATCAAACAGGATTAGATACCCTGGTAGTCCGCACTGTAAACGATGATTACTCGCTGCTAGATGGCAACATTTAGTGGCTTAGCGAAAGCGATAAGTAATCCACCTGGGGAGTACGCCGGCAA	AGGATGCAAGCGTTATCCGGATTCATTGGGTTTAAAGGGAGCGTAGGCGGTCTTATAAGTCAGTGGTGAAAGCTCCTCGCTTAACGAGGAAATTGCCATTGATACTGTAGGACTTGAGTACAGTTGCTGTGGGCGGAATATGACATGTAGTGGTGAAATACATAGAGATGTCATAGAACACCGATTGCGAAGGCAGCTCACAAAACTGTAACTGACGCTGAGGCTCGAAAGTGCGGGGATCAAACAGGATTAGATACCCTGGTAGTCCGCACTGTAAACGATGATTACTCGCTGCTAGATGGCAACATTTAGTGGCTTAGCGAAAGCGATAAGTAATCCACCTGGGGAGTACGCCGGCAA	Bacteria	Bacteroidota	Bacteroidia	Sphingobacteriales	env.OPS 17	BacteroidotaBacteroidiaSphingobacterialesenv.OPS 17	0	0	0	0	0	0.136228	1.4389	0.225859	0.244035	0	2.31902	0.624466	0	0.25747	0.142886	0	0.889456	0.179416	0.685184	0.0268689	0.327267	0.194456	0.102208	0.29004	0.0299297	0.0574994	0.173924	0	0.177927	1.9071		9		0.347671
AGGTGGCAAGCGTTGTTCGGATTCATTGGGTGTAAAGGGCAGGTAGGTGGTTATGTAAGTCTGGTGTGAAATCCCACGGCTCAACCGTGGAACTGCATTGGAAACTACATGACTTGAGTACCGGAGAGGTGAGGGGAATTCTCGGTGTAAGGGTGAAATCTGTAGATATCGAGAGGAACACCAGTGGCGAAGGCGCCTCACTGGCCGGTTACTGACACTGAGCTGCGAAAGCAAGGGGAGCAAACAGGATTAGATACCCTGGTAGTCCTTGCCGTAAACGATGTGGATTAGGTGTCGGAGGTGTCGATCCCTCCGGTGCCGCAGCTAACGCATTAAATCCACCACCTGGGGAGTACGGTCGCAA	AGGTGGCAAGCGTTGTTCGGATTCATTGGGTGTAAAGGGCAGGTAGGTGGTTATGTAAGTCTGGTGTGAAATCCCACGGCTCAACCGTGGAACTGCATTGGAAACTACATGACTTGAGTACCGGAGAGGTGAGGGGAATTCTCGGTGTAAGGGTGAAATCTGTAGATATCGAGAGGAACACCAGTGGCGAAGGCGCCTCACTGGCCGGTTACTGACACTGAGCTGCGAAAGCAAGGGGAGCAAACAGGATTAGATACCCTGGTAGTCCTTGCCGTAAACGATGTGGATTAGGTGTCGGAGGTGTCGATCCCTCCGGTGCCGCAGCTAACGCATTAAATCCACCACCTGGGGAGTACGGTCGCAA	Bacteria	Verrucomicrobiota	Omnitrophia	Omnitrophales	NA	VerrucomicrobiotaOmnitrophiaOmnitrophalesNA	0	0	0	0	0	0	0.191158	0.129591	0	0	0	0.292513	0	0	0.0267911	0	2.7234	0.00434072	0	2.1525	0.693464	0.410254	0.155356	1.78428	0.00249414	0.00287497	0.24707	1.29395	0.0902165	0.00413987		13		0.340146
AGGGGGCTAGCGTTGTTCGGAATGACTGGGCGTAAAGGGCGCGTAGGCGGCTTATCAAGTCAGGTGTGAAAGCCTTGGGCTCAACCCAAGAACTGCGCTTGATACTGATAAGCTTGAGGATGATAGAGGAAAGCGGAATTCCTAGTGTAGAGGTGAAATTCGTAGATATTAGGAAGAACACCAGAGGCGAAGGCGGCTTTCTGGATCATATCTGACGCTGAGGCGCGAAAGCGTGGGGAGCAAACAGGATTAGATACCCTGGTAGTCCACGCTGTAAACGATGAGTGCTAGACGTTAGGGCGTAAGCTTTAGTGTCACAGCTAACGCGTTAAGCACTCCGCCTGGGGAGTACGGTCGCAA	AGGGGGCTAGCGTTGTTCGGAATGACTGGGCGTAAAGGGCGCGTAGGCGGCTTATCAAGTCAGGTGTGAAAGCCTTGGGCTCAACCCAAGAACTGCGCTTGATACTGATAAGCTTGAGGATGATAGAGGAAAGCGGAATTCCTAGTGTAGAGGTGAAATTCGTAGATATTAGGAAGAACACCAGAGGCGAAGGCGGCTTTCTGGATCATATCTGACGCTGAGGCGCGAAAGCGTGGGGAGCAAACAGGATTAGATACCCTGGTAGTCCACGCTGTAAACGATGAGTGCTAGACGTTAGGGCGTAAGCTTTAGTGTCACAGCTAACGCGTTAAGCACTCCGCCTGGGGAGTACGGTCGCAA	Bacteria	Pseudomonadota	Alphaproteobacteria	Caedibacterales	Caedibacteraceae	PseudomonadotaAlphaproteobacteriaCaedibacteralesCaedibacteraceae	0	0	0	0	0.0340745	0	0	0	0.0135575	0	0.0850607	0.00985999	0	0.0145054	0.00669777	0	0.0299611	0	0	0.322427	0.530439	8.61533	0.0449714	0.00151853	0	0	0.243819	0	0	0		17		0.331741
GCAAGCGTTGTTCGGAATCACTGGGCGTAAAGCGCGTGTAGGCGGTCTGATCAGTCGAGTGTGAAAGCCCGAGGCTCAACTTCGGAAGTGCACTCGAAACTGTCAGGCTTGAGTACGGGAGAGGGAAGTGGAATTCCTGGTGTAGAGGTGAAATTCGTAGATATCAGGAGGAACACCGGTGGCGAAGGCGGCTTCCTGGACCGATACTGACGCTGAGACGCGAAAGCGTGGGGAGCAAACAGGATTAGATACCCTGGTAGTCCACGCTGTAAACGGTGAGCACTAGGTGTAGCGGGTATTGACCCCCGCTGTGCCGACGCTAACGCATTAAGTGCTCCGCCTGGGGAGTACGGC	GCAAGCGTTGTTCGGAATCACTGGGCGTAAAGCGCGTGTAGGCGGTCTGATCAGTCGAGTGTGAAAGCCCGAGGCTCAACTTCGGAAGTGCACTCGAAACTGTCAGGCTTGAGTACGGGAGAGGGAAGTGGAATTCCTGGTGTAGAGGTGAAATTCGTAGATATCAGGAGGAACACCGGTGGCGAAGGCGGCTTCCTGGACCGATACTGACGCTGAGACGCGAAAGCGTGGGGAGCAAACAGGATTAGATACCCTGGTAGTCCACGCTGTAAACGGTGAGCACTAGGTGTAGCGGGTATTGACCCCCGCTGTGCCGACGCTAACGCATTAAGTGCTCCGCCTGGGGAGTACGGC	Bacteria	Thermodesulfobacteriota	Desulfomonilia	Desulfomonilales	Desulfomonilaceae	ThermodesulfobacteriotaDesulfomoniliaDesulfomonilalesDesulfomonilaceae	3.24236	0.0401697	0.125535	0.254148	0.460005	0.224117	0.104268	0.0962678	0	3.03667	0.0179075	0.00657332	0.28462	0.213954	1.50923	0	0	0	0	0	0	0	0	0	0	0	0	0	0	0		16		0.320528
GCAAGCGTTAATCGGAATTACTGGGCGTAAAGGGCCTGTAGGTGGTTTCTTAAGTTAGATGTGAAAGCCCTGGGCTTAACCTGGGAACTGCATCTAAAACTGGGTGACTAGAGTATGGTAGAGGGAAGTGGAATTTCTAGTGTAGCGGTGAAATGCGTAGATATTAGAAAGAACACCAGTGGCGAAGGCGACTTCCTGGACCAATACTGACACTGAGGGGCGAAAGCGTGGGGAGCAAACAGGATTAGATACCCTGGTAGTCCACGCCGTAAACGATGAGAACTAACTGTTGGGCAGTTTTAACTGCTTAGTAGTGAAGCTAACGCGATAAGTTCTCCGCCTGGGGAGTACGGC	GCAAGCGTTAATCGGAATTACTGGGCGTAAAGGGCCTGTAGGTGGTTTCTTAAGTTAGATGTGAAAGCCCTGGGCTTAACCTGGGAACTGCATCTAAAACTGGGTGACTAGAGTATGGTAGAGGGAAGTGGAATTTCTAGTGTAGCGGTGAAATGCGTAGATATTAGAAAGAACACCAGTGGCGAAGGCGACTTCCTGGACCAATACTGACACTGAGGGGCGAAAGCGTGGGGAGCAAACAGGATTAGATACCCTGGTAGTCCACGCCGTAAACGATGAGAACTAACTGTTGGGCAGTTTTAACTGCTTAGTAGTGAAGCTAACGCGATAAGTTCTCCGCCTGGGGAGTACGGC	Bacteria	Pseudomonadota	Gammaproteobacteria	NA	NA	PseudomonadotaGammaproteobacteriaNANA	0	0	4.66696	0.0847158	0.0937047	0.00439445	0.267621	0.607227	0	0	0.362627	1.33439	0	0	0.0312563	0	0.159792	0.00434072	0.0637051	0.182111	0.289552	0.692452	0	0.504153	0	0.0129374	0	0.00726938	0.0801925	0.0607181		10		0.317004
ACAAGCGTTGTTCGGAATTATTGGGCGTAAAGCGCGTGTAGGCGGTTTGTTAAGTCAGATGTGAAAGCCCAGGGCTTAACCCTGGAAGTGCATTTGATACTGGCGAACTTGAGTACGGGAGAGGGTAGTGGAATTCCGAGTGTAGAGGTGAAATTCGTAGATATTCGGAGGAACACCGGTGGCGAAGGCGGCTACCTGGACCGATACTGACGCTGAGACGCGAAAGCGTGGGGAGCAAACAGGATTAGATACCCTGGTAGTCCACGCCGTAAACGATGGGTACTAGGTGTTGTGGGTATTGACCCCTACAGTGCCGCAGCTAACGCATTAAGTACCCCGCCTGGGGAGTACGGC	ACAAGCGTTGTTCGGAATTATTGGGCGTAAAGCGCGTGTAGGCGGTTTGTTAAGTCAGATGTGAAAGCCCAGGGCTTAACCCTGGAAGTGCATTTGATACTGGCGAACTTGAGTACGGGAGAGGGTAGTGGAATTCCGAGTGTAGAGGTGAAATTCGTAGATATTCGGAGGAACACCGGTGGCGAAGGCGGCTACCTGGACCGATACTGACGCTGAGACGCGAAAGCGTGGGGAGCAAACAGGATTAGATACCCTGGTAGTCCACGCCGTAAACGATGGGTACTAGGTGTTGTGGGTATTGACCCCTACAGTGCCGCAGCTAACGCATTAAGTACCCCGCCTGGGGAGTACGGC	Bacteria	Thermodesulfobacteriota	Desulfuromonadia	Desulfuromonadales	Desulfuromonadaceae	ThermodesulfobacteriotaDesulfuromonadiaDesulfuromonadalesDesulfuromonadaceae	0	0	0.10892	0	0	1.36228	0.60823	2.71031	0.027115	0	0.64467	0.0788799	0.0260568	0	0.330424	0	0	0.270571	0	0	0.0243321	0	1.86836	0.0895935	1.03507	0	0.120284	0.0969251	0	0		14		0.3134
AGGGGGCTAGCGTTGTTCGGATTTACTGGGCGTAAAGCGCGTGTAGGCGGACTGGAAAGTTGGGGGTGAAATCCCGAGGCTCAACCTCGGAACTGCCTCCAAAACTTCCAGTCTGGACTCAAGTAGAGGCAAGTGGAATTGCGAGTGTAGAGGTGAAATTCGTAGATATTCGCAGGAACACCAGTGGCGAAGGCGACTTGCTGGACTTGTAGTGACGCTGAGACGCGAAAGCGTGGGGAGCAAACAGGATTAGATACCCTGGTAGTCCACGCTGTAAACGATGAGAGCTAGTTGTCGGCACGCATGCGTGTCGGTGACGCAGCTAACGCATTAAGCTCTCCGCCTGGGGAGTACGGCCGCAA	AGGGGGCTAGCGTTGTTCGGATTTACTGGGCGTAAAGCGCGTGTAGGCGGACTGGAAAGTTGGGGGTGAAATCCCGAGGCTCAACCTCGGAACTGCCTCCAAAACTTCCAGTCTGGACTCAAGTAGAGGCAAGTGGAATTGCGAGTGTAGAGGTGAAATTCGTAGATATTCGCAGGAACACCAGTGGCGAAGGCGACTTGCTGGACTTGTAGTGACGCTGAGACGCGAAAGCGTGGGGAGCAAACAGGATTAGATACCCTGGTAGTCCACGCTGTAAACGATGAGAGCTAGTTGTCGGCACGCATGCGTGTCGGTGACGCAGCTAACGCATTAAGCTCTCCGCCTGGGGAGTACGGCCGCAA	Bacteria	Pseudomonadota	Alphaproteobacteria	Caulobacterales	Hyphomonadaceae	PseudomonadotaAlphaproteobacteriaCaulobacteralesHyphomonadaceae	2.64754	0	0.27507	0.451818	0.749638	0.00878889	0.0382316	0	0.0406725	0.537258	0.035815	0.121607	0.0100218	0.232086	0.339354	0	0.403149	0.0361726	0.27464	0.250776	0.227505	0	0.0102208	0.850379	0.0124707	0.0316246	0.00487638	0.0557319	0.125301	1.42274		4		0.306449
AGGGTCCAAGCGTTAATCGGAATTACTGGGCGTAAAGCGTGCGCAGGCGGTTGTGCAAGACCGATGTGAAATCCCCGAGCTTAACTTGGGAATTGCATTGGTGACTGCACGGCTAGAGTGTGTCAGAGGGGGGTAGAATTCCACGTGTAGCAGTGAAATGCGTAGAGATGTGGAGGAATACCGATGGCGAAGGCAGCCCCCTGGGATAACACTGACGCTCATGCACGAAAGCGTGGGGAGCAAACAGGATTAGATACCCTGGTAGTCCACGCCCTAAACGATGTCAACTAGTTGTTGGGGATTCATTTCCTTAGTAACGTAGCTAACGCGTGAAGTTGACCGCCTGGGGAGTACGGTCGCAA	AGGGTCCAAGCGTTAATCGGAATTACTGGGCGTAAAGCGTGCGCAGGCGGTTGTGCAAGACCGATGTGAAATCCCCGAGCTTAACTTGGGAATTGCATTGGTGACTGCACGGCTAGAGTGTGTCAGAGGGGGGTAGAATTCCACGTGTAGCAGTGAAATGCGTAGAGATGTGGAGGAATACCGATGGCGAAGGCAGCCCCCTGGGATAACACTGACGCTCATGCACGAAAGCGTGGGGAGCAAACAGGATTAGATACCCTGGTAGTCCACGCCCTAAACGATGTCAACTAGTTGTTGGGGATTCATTTCCTTAGTAACGTAGCTAACGCGTGAAGTTGACCGCCTGGGGAGTACGGTCGCAA	Bacteria	Pseudomonadota	Gammaproteobacteria	Burkholderiales	Burkholderiaceae	PseudomonadotaGammaproteobacteriaBurkholderialesBurkholderiaceae	0	0	0.0147689	0	0.0170372	0	0	0	0	0	0	0	0.236516	0.010879	0.0133955	0	0	0	0.202441	1.37031	0	2.99983	0.480376	0	0.745747	0	1.86765	0.411931	0.734262	0.031739		16		0.304563
GCGAGCGTTAATCGGAATCACTGGGCGTAAAGCGCGCGTAGGCGGCTTGATAAGTCGGGCGTGAAAGCCCTCGGCTCAACCGGGGAACTGCGTTCGATACTGTCTGGCTTGAGTCCTGGAGAGGGTGGCGGAATTCCGGGTGTAGGAGTGAAATCCGTAGATATCCGGAGGAACACCGGTGGCGAAGGCGGCCACCTGGACAGGTACTGACGCTGAGGCGCGAAAGCGTGGGGAGCAAACAGGATTAGATACCCTGGTAGTCCACGCGGTAAACGATGGATGCTAGGTGTCGGGGGGCGACCTTCGGTGCCGGAGTTAACGCATTAAGCATCCCGCCTGGGGAGTACGGT	GCGAGCGTTAATCGGAATCACTGGGCGTAAAGCGCGCGTAGGCGGCTTGATAAGTCGGGCGTGAAAGCCCTCGGCTCAACCGGGGAACTGCGTTCGATACTGTCTGGCTTGAGTCCTGGAGAGGGTGGCGGAATTCCGGGTGTAGGAGTGAAATCCGTAGATATCCGGAGGAACACCGGTGGCGAAGGCGGCCACCTGGACAGGTACTGACGCTGAGGCGCGAAAGCGTGGGGAGCAAACAGGATTAGATACCCTGGTAGTCCACGCGGTAAACGATGGATGCTAGGTGTCGGGGGGCGACCTTCGGTGCCGGAGTTAACGCATTAAGCATCCCGCCTGGGGAGTACGGT	Bacteria	Thermodesulfobacteriota	Desulfovibrionia	Desulfovibrionales	Desulfovibrionaceae	ThermodesulfobacteriotaDesulfovibrioniaDesulfovibrionalesDesulfovibrionaceae	0.991369	0.0594511	3.57222	0.578892	0.127779	0.3164	0.0312804	0.0962678	0.599919	1.68185	0.111922	0.0361533	0.016035	0.7434	0.0870711	0	0	0	0	0	0	0	0	0	0	0	0	0	0	0		15		0.301667
AGGGGGCTAGCGTTGTTCGGAATTACTGGGCGTAAAGCGCGCGTAGGCGGTTTTGCAAGCCAGAGGTGAAATGCCTGAGCTCAACTTAGGAATTGCCTTTGGGACTGCGAGGCTTTGAGGACGGAAGAGGTGAGTGGAATTCCCAGTGTAGAGGTGAAATTCGTAGATATTGGGAAGAACACCGGTGGCGAAGGCGGCTCACTGGTCCGTTTCTGACGCTGTAGCGCGAAAGCGTGGGGATCAAACAGGATTAGATACCCTGGTAGTCCACGCTGTAAACGATGAGTGCTAGGCGTCGGCACGCTTGCGTGTCGGTGCCGCAGCTAACGCGTGAAGCACTCCGCCTGGGGAGTACGGTCGCAA	AGGGGGCTAGCGTTGTTCGGAATTACTGGGCGTAAAGCGCGCGTAGGCGGTTTTGCAAGCCAGAGGTGAAATGCCTGAGCTCAACTTAGGAATTGCCTTTGGGACTGCGAGGCTTTGAGGACGGAAGAGGTGAGTGGAATTCCCAGTGTAGAGGTGAAATTCGTAGATATTGGGAAGAACACCGGTGGCGAAGGCGGCTCACTGGTCCGTTTCTGACGCTGTAGCGCGAAAGCGTGGGGATCAAACAGGATTAGATACCCTGGTAGTCCACGCTGTAAACGATGAGTGCTAGGCGTCGGCACGCTTGCGTGTCGGTGCCGCAGCTAACGCGTGAAGCACTCCGCCTGGGGAGTACGGTCGCAA	Bacteria	Pseudomonadota	Alphaproteobacteria	Hyphomicrobiales	A0839	PseudomonadotaAlphaproteobacteriaHyphomicrobialesA0839	0	0.00160679	0.0110767	0	0.0340745	0	0.0208536	0	0.206752	0	0.0223844	0.0821666	0	0	0	0	0.743319	0.283594	4.08987	0.0686649	0.113144	0.0663995	0.901472	0.15489	0.0498828	0.102061	0	0	0.909683	0.96321		11		0.29417
GCGAGCGTTATCCGGATTCATTGGGTTTAAAGGGTGCGCAGGCGGACTTATAAGTCAGTGGTGAAATCCTACGGCTCAACCGTGGCACTGCCATTGATACTGTAAGTCTTGAGTATAGTTGAAGTGGGCGGAATGTAGCATGTAGCGGTGAAATGCATAGATATGCTACAGAACACCGATAGCGAAGGCAGCTCACTAAGTTATAACTGACGCTCATGCACGAAAGCGTGGGGATCAAACAGGATTAGATACCCTGGTAGTCCACGCTGTAAACGATGATCACTCGTTGTTGGCGATACACCGTCAGCGACTAAGCGAAAGTGATAAGTGATCCACCTGGGGAGTACGGT	GCGAGCGTTATCCGGATTCATTGGGTTTAAAGGGTGCGCAGGCGGACTTATAAGTCAGTGGTGAAATCCTACGGCTCAACCGTGGCACTGCCATTGATACTGTAAGTCTTGAGTATAGTTGAAGTGGGCGGAATGTAGCATGTAGCGGTGAAATGCATAGATATGCTACAGAACACCGATAGCGAAGGCAGCTCACTAAGTTATAACTGACGCTCATGCACGAAAGCGTGGGGATCAAACAGGATTAGATACCCTGGTAGTCCACGCTGTAAACGATGATCACTCGTTGTTGGCGATACACCGTCAGCGACTAAGCGAAAGTGATAAGTGATCCACCTGGGGAGTACGGT	Bacteria	Bacteroidota	Bacteroidia	Sphingobacteriales	Lentimicrobiaceae	BacteroidotaBacteroidiaSphingobacterialesLentimicrobiaceae	0	0	4.44174	1.11543	1.3289	0.00878889	0	0.00740521	0.294875	0.467181	0.00447688	0	0.0501092	0.0362634	0.908665	0	0.0134519	0.00434072	0.00141567	0.0119417	0.00364981	0	0.00408831	0.00151853	0.00249414	0.00718742	0.00487638	0.00969251	0	0.00275991		7		0.291042
GCAAGCGTTAATCGGAGTTACTGGGCGTAAAGGGCGCGTAGGCGGTTTAATGGGTGTGATGTGAAAGCCCCGGGCTTAACCTGGGAAGTGCATCGCAAACTATTGAACTGGAGTATATGAGAGGGTGGTGGAATTTCCGGTGTAGCGGTGAAATGCGTAGAGATCGGAAGGAACGTCAATGGCGAAGGCAGCCACCTGGCATAATACTGACGCTGAGGCGCGAAAGCGTGGGGAGCGAACAGGATTAGATACCCTGGTAGTCCACGCTGTAAACGATGAGGACTGGATGTTGGTTGGGGAACCAATCAGTATCGAAGCTAACGCGATAAGTCTTCCGCCTGGGAAGTACGGC	GCAAGCGTTAATCGGAGTTACTGGGCGTAAAGGGCGCGTAGGCGGTTTAATGGGTGTGATGTGAAAGCCCCGGGCTTAACCTGGGAAGTGCATCGCAAACTATTGAACTGGAGTATATGAGAGGGTGGTGGAATTTCCGGTGTAGCGGTGAAATGCGTAGAGATCGGAAGGAACGTCAATGGCGAAGGCAGCCACCTGGCATAATACTGACGCTGAGGCGCGAAAGCGTGGGGAGCGAACAGGATTAGATACCCTGGTAGTCCACGCTGTAAACGATGAGGACTGGATGTTGGTTGGGGAACCAATCAGTATCGAAGCTAACGCGATAAGTCTTCCGCCTGGGAAGTACGGC	Bacteria	Pseudomonadota	Gammaproteobacteria	Rickettsiellales	Rickettsiellaceae	PseudomonadotaGammaproteobacteriaRickettsiellalesRickettsiellaceae	0	0	0.878748	0	6.01414	0.0131833	0.0243292	0.0111078	0.00338937	0	0.0313381	0.542299	0	0.00725268	0.00893036	0	0.144098	0.0202567	0.00707834	0.0746358	0.164242	0.239512	0.00613246	0.320411	0.017459	0.00431245	0	0.0242313	0	0.0717578		8		0.287628
AGGGACCAAGCGTTGTTCGGATTTACTGGGCGTAAAGGGCGCGTAGGCGGCATTGTTAGTCACTTGTGAAATCTCCGGGCTTAACCCGGAACGGTCAAGTGATACTGCAGTGCTAGAGTGCGGAAGGGGCAATCGGAATTCTCGGTGTAGCGGTGAAATGCGTAGATATCGAGAGGAACACCTGAGGTGAAGACGGGTTGCTGGGCCGACACTGACGCTGAGGCGCGAAAGCCAGGGGAGCAAACGGGATTAGATACCCCGGTAGTCCTGGCCCTAAACGATGAATACTTGGTGTCTGGAGTTATTAGTGCTCCGGGTGCCGTCGCTAACGTTTTTAGTATTCCGCCTGGGGAGTACGCTCGCAA	AGGGACCAAGCGTTGTTCGGATTTACTGGGCGTAAAGGGCGCGTAGGCGGCATTGTTAGTCACTTGTGAAATCTCCGGGCTTAACCCGGAACGGTCAAGTGATACTGCAGTGCTAGAGTGCGGAAGGGGCAATCGGAATTCTCGGTGTAGCGGTGAAATGCGTAGATATCGAGAGGAACACCTGAGGTGAAGACGGGTTGCTGGGCCGACACTGACGCTGAGGCGCGAAAGCCAGGGGAGCAAACGGGATTAGATACCCCGGTAGTCCTGGCCCTAAACGATGAATACTTGGTGTCTGGAGTTATTAGTGCTCCGGGTGCCGTCGCTAACGTTTTTAGTATTCCGCCTGGGGAGTACGCTCGCAA	Bacteria	Acidobacteriota	Blastocatellia	Blastocatellales	Blastocatellaceae	AcidobacteriotaBlastocatelliaBlastocatellalesBlastocatellaceae	0	0	0	0	0	0	0	0	0.00338937	0	0.0179075	0.746072	0.00400874	0	0	0	0.175282	0.00144691	4.70851	0.388106	1.07913	0.0758851	0.106296	0.0273336	0.0848007	0.0186873	0.00162546	0	0.994888	0.106257		13		0.284654
ACCACCCGAACGTTATTCGGATTCACTGGGCTTACAGAGTCCGTAGGCGGTCGAGAAAGTTGGATGTGAAATACCTCAGCTCAACTGAGGAATGGCGTTCAAAACTACTTGGCTAGAGAGAGACAGAGGTGAGCGGAACTGATGGTGGAGCGGTGAAATGCGTTGATATCATCAGGAACACCGGTGGCGAAGGCGGCTCACTGGGTCTTTTCTGACGCTGAGGGACGAAAGCTAGGGGAGCGAACGGGATTAGATACCCCGGTAGTCCTAGCCTTAAACGATGAGCACTAGATCGAAGGGACCTCCACATCCTTTTGGTCGTAGGGAAACTGTTAAGTGCTCCGCCTGGGGAGTATGGTCGCAA	ACCACCCGAACGTTATTCGGATTCACTGGGCTTACAGAGTCCGTAGGCGGTCGAGAAAGTTGGATGTGAAATACCTCAGCTCAACTGAGGAATGGCGTTCAAAACTACTTGGCTAGAGAGAGACAGAGGTGAGCGGAACTGATGGTGGAGCGGTGAAATGCGTTGATATCATCAGGAACACCGGTGGCGAAGGCGGCTCACTGGGTCTTTTCTGACGCTGAGGGACGAAAGCTAGGGGAGCGAACGGGATTAGATACCCCGGTAGTCCTAGCCTTAAACGATGAGCACTAGATCGAAGGGACCTCCACATCCTTTTGGTCGTAGGGAAACTGTTAAGTGCTCCGCCTGGGGAGTATGGTCGCAA	Bacteria	Planctomycetota	Planctomycetes	Pirellulales	Pirellulaceae	PlanctomycetotaPlanctomycetesPirellulalesPirellulaceae	0.92139	0	1.40489	0.0776562	0.0340745	0	0.0625608	0.0333235	0	0.0467181	0.0492456	0.351673	0	0.00725268	0.0669777	0	0.302872	0.0405134	1.09856	0.0985192	0.487858	0	0	0.198928	0	1.09536	0.320216	0	0.122795	1.63387		9		0.281842
GCGAGCGTTGTTCGGAATCACTGGGCGTAAAGGGCGTGTAGGCGGTTGCGTAAGTCAGGGGTGAAATGCACCGGCTCAACCGGTTGAATTGCCTCTGAAACTGCGCGACTCGAGTACGGAAGAGGAGAGCGGAATTCCCGGTGTAGCGGTGAAATGCGTAGATATCGGGAAGAACATCGGTGGCGAAGGCGGCTCTCTGGTCCAGTACTGACGCTAAAGCGCGAAAGCCAGGGGAGCGAACGGGATTAGATACCCCGGTAGTCCTGGCCCTAAACGATGAGCACTAGGTGTGGGAGGTATCAACCCCTTCTGTGCCGAAGCTAACGCATTAAGTGCTCCGCCTGGGGAGTACGGT	GCGAGCGTTGTTCGGAATCACTGGGCGTAAAGGGCGTGTAGGCGGTTGCGTAAGTCAGGGGTGAAATGCACCGGCTCAACCGGTTGAATTGCCTCTGAAACTGCGCGACTCGAGTACGGAAGAGGAGAGCGGAATTCCCGGTGTAGCGGTGAAATGCGTAGATATCGGGAAGAACATCGGTGGCGAAGGCGGCTCTCTGGTCCAGTACTGACGCTAAAGCGCGAAAGCCAGGGGAGCGAACGGGATTAGATACCCCGGTAGTCCTGGCCCTAAACGATGAGCACTAGGTGTGGGAGGTATCAACCCCTTCTGTGCCGAAGCTAACGCATTAAGTGCTCCGCCTGGGGAGTACGGT	Bacteria	Latescibacterota	NA	NA	NA	LatescibacterotaNANANA	0.104969	0	0.0203072	0.148253	0.0170372	0.0351556	0.0973168	0.0555391	0	0	0.0223844	0.00328666	5.41781	0	0	0	0.541337	0.00434072	0.0198194	0.143301	0.478125	0	0.0940311	0.224743	0	0.0086249	0.586792	0.181734	0.0626504	0		9		0.275585
GCGAGCGTTGTTCGGAATTACTGGGCGTAAAGGGCATGTAGGCGGTCTGGTAAGCCTGGCGTGAAAGGCCACAGCTCAACTGTGGGATTGCGTTGGGAACTGCTGGGCTTGAGTTATGGAGAGGGAGCTAGAATTCCTGGTGTAGGGGTGAAATCTGTAGATATCAGGAAGAATACCGATGGCGAAGGCAAGCTCCTGGCCGATGACTGACGCTGAGGTGCGAAAGTGTGGGGATCAAACAGGATTAGATACCCTGGTAGTCCACACTGTAAACGATGTGCACTAGGTGCTGGGGCGGTAGCTTCAGTGCCGGAGCGAACGTGGTAAGTGCACCGCCTGGGGAGTATGCT	GCGAGCGTTGTTCGGAATTACTGGGCGTAAAGGGCATGTAGGCGGTCTGGTAAGCCTGGCGTGAAAGGCCACAGCTCAACTGTGGGATTGCGTTGGGAACTGCTGGGCTTGAGTTATGGAGAGGGAGCTAGAATTCCTGGTGTAGGGGTGAAATCTGTAGATATCAGGAAGAATACCGATGGCGAAGGCAAGCTCCTGGCCGATGACTGACGCTGAGGTGCGAAAGTGTGGGGATCAAACAGGATTAGATACCCTGGTAGTCCACACTGTAAACGATGTGCACTAGGTGCTGGGGCGGTAGCTTCAGTGCCGGAGCGAACGTGGTAAGTGCACCGCCTGGGGAGTATGCT	Bacteria	Spirochaetota	Spirochaetia	Spirochaetales	Spirochaetaceae	SpirochaetotaSpirochaetiaSpirochaetalesSpirochaetaceae	0.0349895	0.228164	0.345222	1.23544	0.0425931	0.127439	0.163353	0.381368	0.925298	0.72413	0.0492456	0.0854532	0	3.08964	0.718894	0	0.00468778	0.00723453	0	0	0.00486642	0	0	0.00151853	0	0	0	0	0.00250601	0.0220793		10		0.273138
GCGCCTCGAGTGATACCCACGAATATTGGGCCTAAAGCGTTCGTAGCTGGTCTTATAAGTCCGCTGTGAAATGTTGGGGCTTCACCTCAACGCGTGCAGTGGATACTATAAGACTTGGGAGCAGGGGAGGGAAGAAGTACTTCCGGGGTAGCGGTAAAATGCGTTGAGCCTGGAAGGACACCCAGTGGCGTAGGCGTCTTCCCAAAATGCGTCCGACAGTGAGGAACGAAAGCTGGGGGAGCGAATCGGATTAGATACCCGAGTAGTCCCAGCTGTAAATGATGTAGACTTTGGTGTTGCGCTATCAATAAGATAGCGCAGTACTGTAGCGTAGGTGTCAAGTCTACCGCCTGGGGAGTACGGCCGCAA	GCGCCTCGAGTGATACCCACGAATATTGGGCCTAAAGCGTTCGTAGCTGGTCTTATAAGTCCGCTGTGAAATGTTGGGGCTTCACCTCAACGCGTGCAGTGGATACTATAAGACTTGGGAGCAGGGGAGGGAAGAAGTACTTCCGGGGTAGCGGTAAAATGCGTTGAGCCTGGAAGGACACCCAGTGGCGTAGGCGTCTTCCCAAAATGCGTCCGACAGTGAGGAACGAAAGCTGGGGGAGCGAATCGGATTAGATACCCGAGTAGTCCCAGCTGTAAATGATGTAGACTTTGGTGTTGCGCTATCAATAAGATAGCGCAGTACTGTAGCGTAGGTGTCAAGTCTACCGCCTGGGGAGTACGGCCGCAA	Archaea	Micrarchaeota	Micrarchaeia	Micrarchaeales	NA	MicrarchaeotaMicrarchaeiaMicrarchaealesNA	0	0	0	0.021179	0	0	0	0.162915	0	0	0	0	0	0	0	0	0.00692977	0.030385	0.27464	0.0388106	0.0802959	0	0.803352	0.0045556	6.70923	0	0	0	0	0.0441586		19		0.272548
GGGTCTCGAGCGTTAATCGGAATCACTGGGCTTAAAGGGTGCGTAGGCGGCTTCATAAGTGTCCCGTGAAATCCCCCGGCTCAACCGGGGAGTTGCGGGGCAAACTGCGGAGCTCGAGGAAGGTAGAGGCCGGTAGAACGATAGGTGGAGCGGTGGAATGCGTAGAGATCTATCGGAATGCCGAAGGTGAAGACAGCCGGCTGGGCCTTTCCTGACGCTGAGGCACGAAAGCGTGGGGAGCAAACCGGATTAGATACCCGGGTAGTCCACGCCCTAAACGATGTGCATTAGACCGGAGCGGCTCTGATGTCGTTCTGGTCGCAGAGAAATTGGTAAATGCACCGCCTGGGGAGTACGGTCGCAA	GGGTCTCGAGCGTTAATCGGAATCACTGGGCTTAAAGGGTGCGTAGGCGGCTTCATAAGTGTCCCGTGAAATCCCCCGGCTCAACCGGGGAGTTGCGGGGCAAACTGCGGAGCTCGAGGAAGGTAGAGGCCGGTAGAACGATAGGTGGAGCGGTGGAATGCGTAGAGATCTATCGGAATGCCGAAGGTGAAGACAGCCGGCTGGGCCTTTCCTGACGCTGAGGCACGAAAGCGTGGGGAGCAAACCGGATTAGATACCCGGGTAGTCCACGCCCTAAACGATGTGCATTAGACCGGAGCGGCTCTGATGTCGTTCTGGTCGCAGAGAAATTGGTAAATGCACCGCCTGGGGAGTACGGTCGCAA	Bacteria	Planctomycetota	Phycisphaerae	Phycisphaerales	Phycisphaeraceae	PlanctomycetotaPhycisphaeraePhycisphaeralesPhycisphaeraceae	1.9011	0	1.11874	0.0141193	0.144816	0	0	0.018513	0	0.373744	0	0.0164333	0	0.00362634	0.0937688	0	0.382564	0.0115752	0.281718	0.250776	0.45136	1.79279	0.00204415	0.0622599	0.00498828	0.0086249	0.341347	0.058155	0.105253	0.426407		7		0.262157
ACTGTGCGAACGTTATTCGGAATCACTGGGCTTAAAGGGTGCGTAGGCGGCGGCACAAGTCAGGTGTGAAATCCCCCGGCTCAACCGGGGAACAGCGCTTGAAACTAGGTCGCTCGAGTGAGGCAGGGGTATGTGGAACTTCCGGTGGAGCGGTGAAATGTGTAGAGATCGGAAGGAACGCCGGCGGCGAAAGCGGCATACTGGGCCTTGTCTGACGCTGAGGCACGAAAGCTAGGGGAGTGAACGGGATTAGATACCCCGGTAATCCTAGCCGTAAACACTGAGCACTGGAGGGGAGGGGCTTCGGCCTTTTCCCTCGCAGCGAAAGCGTTAAGTGCTCCGCCTGGGGAGTATGGTCGCAA	ACTGTGCGAACGTTATTCGGAATCACTGGGCTTAAAGGGTGCGTAGGCGGCGGCACAAGTCAGGTGTGAAATCCCCCGGCTCAACCGGGGAACAGCGCTTGAAACTAGGTCGCTCGAGTGAGGCAGGGGTATGTGGAACTTCCGGTGGAGCGGTGAAATGTGTAGAGATCGGAAGGAACGCCGGCGGCGAAAGCGGCATACTGGGCCTTGTCTGACGCTGAGGCACGAAAGCTAGGGGAGTGAACGGGATTAGATACCCCGGTAATCCTAGCCGTAAACACTGAGCACTGGAGGGGAGGGGCTTCGGCCTTTTCCCTCGCAGCGAAAGCGTTAAGTGCTCCGCCTGGGGAGTATGGTCGCAA	Bacteria	Planctomycetota	Planctomycetes	Planctomycetales	Schlesneriaceae	PlanctomycetotaPlanctomycetesPlanctomycetalesSchlesneriaceae	2.86914	0	0.119997	0	0	0	0	0	0	0	0	0.0558733	0	0.00725268	0.279074	0	0.012229	0.00289381	1.2557	0	0.00243321	0	0	0.00151853	0.00748242	0.0316246	0	0	1.2104	1.88226		16		0.257929
GCAAGCGTTATCCGGATTCACTGGGTTTAAAGGGTGCGTAGGCGGGCAGGTAAGTCAGTGGTGAAATCCTGGAGCTTAACTCCAGAACTGCCATTGATACTATCTGTCTTGAATATTGTGGAGGTAAGCGGAATATGTCATGTAGCGGTGAAATGCTTAGATATGACATAGAACACCTATTGCGAAGGCAGCTTACTACGCATATATTGACGCTGAGGCACGAAAGCGTGGGGATCAAACAGGATTAGATACCCTGGTAGTCCACGCCCTAAACGATGGATACTCGACATACGCGATACACAGTGTGTGTCTGAGCGAAAGCATTAAGTATCCCACCTGGGAAGTACGTC	GCAAGCGTTATCCGGATTCACTGGGTTTAAAGGGTGCGTAGGCGGGCAGGTAAGTCAGTGGTGAAATCCTGGAGCTTAACTCCAGAACTGCCATTGATACTATCTGTCTTGAATATTGTGGAGGTAAGCGGAATATGTCATGTAGCGGTGAAATGCTTAGATATGACATAGAACACCTATTGCGAAGGCAGCTTACTACGCATATATTGACGCTGAGGCACGAAAGCGTGGGGATCAAACAGGATTAGATACCCTGGTAGTCCACGCCCTAAACGATGGATACTCGACATACGCGATACACAGTGTGTGTCTGAGCGAAAGCATTAAGTATCCCACCTGGGAAGTACGTC	Bacteria	Bacteroidota	Bacteroidia	Chitinophagales	Chitinophagaceae	BacteroidotaBacteroidiaChitinophagalesChitinophagaceae	0	0.0128543	0.00738443	0	0.0511117	0.224117	0.615181	0.0740521	3.70797	0.0934361	0.599902	0.115033	0.254555	0.14868	0.0826059	0	0.230313	0.00723453	0.0141567	0.265703	0.133826	0.343854	0.24121	0.250558	0	0.0229997	0.00162546	0.0363469	0.00250601	0.147655		4		0.256162
GCGAGCGTTAATCGGAATTACTGGGCGTAAAGCGCACGTAGGTGGTTGATTAAGTCAGATGTGAAAGCCCTGGGCTTAACCTGGGAATTGCATTTGATACTGGTCGACTAGAGTTTGGTAGAGGGAAGTGGAATTCCGGGTGTAGCGGTGAAATGCGTAGATATCCGGAGGAACACCAGTGGCGAAGGCGGCTTCCTGGACCAGAACTGACACTGAGGTGCGAAAGCGTGGGTAGCAAACAGGATTAGATACCCTGGTAGTCCACGCCGTAAACGATGTCAACTAGCTGTTGGATTCATTTAAGGATTTAGTGGCGAAGCTAACGCGATAAGTTGACCGCCTGGGGAGTACGGC	GCGAGCGTTAATCGGAATTACTGGGCGTAAAGCGCACGTAGGTGGTTGATTAAGTCAGATGTGAAAGCCCTGGGCTTAACCTGGGAATTGCATTTGATACTGGTCGACTAGAGTTTGGTAGAGGGAAGTGGAATTCCGGGTGTAGCGGTGAAATGCGTAGATATCCGGAGGAACACCAGTGGCGAAGGCGGCTTCCTGGACCAGAACTGACACTGAGGTGCGAAAGCGTGGGTAGCAAACAGGATTAGATACCCTGGTAGTCCACGCCGTAAACGATGTCAACTAGCTGTTGGATTCATTTAAGGATTTAGTGGCGAAGCTAACGCGATAAGTTGACCGCCTGGGGAGTACGGC	Bacteria	Pseudomonadota	Gammaproteobacteria	Chromatiales	Sedimenticolaceae	PseudomonadotaGammaproteobacteriaChromatialesSedimenticolaceae	0	0	0	0	0	3.1684	0.132073	3.84701	0	0	0.465595	0.03944	0	0	0	0	0	0	0	0	0	0	0	0	0	0	0	0	0	0		25		0.255084
AGGGGGCTAGCGTTGTTCGGAATTACTGGGCGTAAAGCGCACGTAGGCGGACTGGAAAGTCAGAGGTGAAATCCCAGGGCTCAACCTTGGAACTGCCTTTGAAACTCCCGGTCTTGAGGTCGAGAGAGGTGAGTGGAATTCCGAGTGTAGAGGTGAAATTCGTAGATATTCGGAGGAACACCAGTGGCGAAGGCGGCTCACTGGCTCGATACTGACGCTGAGGTGCGAAAGCGTGGGGAGCAAACAGGATTAGATACCCTGGTAGTCCACGCCGTAAACGATGAATGCCAGACGTCGGCAAGCATGCTTGTCGGTGTCACACCTAACGGATTAAGCATTCCGCCTGGGGAGTACGGCCGCAA	AGGGGGCTAGCGTTGTTCGGAATTACTGGGCGTAAAGCGCACGTAGGCGGACTGGAAAGTCAGAGGTGAAATCCCAGGGCTCAACCTTGGAACTGCCTTTGAAACTCCCGGTCTTGAGGTCGAGAGAGGTGAGTGGAATTCCGAGTGTAGAGGTGAAATTCGTAGATATTCGGAGGAACACCAGTGGCGAAGGCGGCTCACTGGCTCGATACTGACGCTGAGGTGCGAAAGCGTGGGGAGCAAACAGGATTAGATACCCTGGTAGTCCACGCCGTAAACGATGAATGCCAGACGTCGGCAAGCATGCTTGTCGGTGTCACACCTAACGGATTAAGCATTCCGCCTGGGGAGTACGGCCGCAA	Bacteria	Pseudomonadota	Alphaproteobacteria	Rhodobacterales	Paracoccaceae	PseudomonadotaAlphaproteobacteriaRhodobacteralesParacoccaceae	1.04969	0.0128543	0.679368	0.550653	0.0170372	0	0.0034756	0	0.0610087	3.78416	0.0402919	0.00328666	0.0240524	0.562083	0.0580474	0	0.481211	0.0101283	0.0198194	0.00895629	0	0	0.00817661	0	0	0.00431245	0	0.00242313	0	0.0689979		9		0.248334
AGGTTGCGAGCGTTGTCCGGAATCACTGGGCGTAAAGGGTCCGCAGGTGGTTCGTTAAGTCTCTCGTGAAATCTCCGGGCTTAACCCGGAAAGGTCGGGGGATACTGGCGGACTAGAGGCCATTAGAGGGAAGCAGAATTCCCGGTGTAGTGGTGAAATGCGTAGATATCGGGAGGAATACCAGTGGCGAAAGCGGCTTCCTGGAGTGGTCCTGACACTCATGGACGAAAGTGTGGGGAGCAAACCGGATTAGATACCCGGGTAGTCCACACCCTAAACGTTGGATGCTGGGTTTGCGGGGTATCGACCCCCTGCGAGCCGAAGCTAACGCGTTAAGCATCCCGCCTGGGGACTACGGCCGCAA	AGGTTGCGAGCGTTGTCCGGAATCACTGGGCGTAAAGGGTCCGCAGGTGGTTCGTTAAGTCTCTCGTGAAATCTCCGGGCTTAACCCGGAAAGGTCGGGGGATACTGGCGGACTAGAGGCCATTAGAGGGAAGCAGAATTCCCGGTGTAGTGGTGAAATGCGTAGATATCGGGAGGAATACCAGTGGCGAAAGCGGCTTCCTGGAGTGGTCCTGACACTCATGGACGAAAGTGTGGGGAGCAAACCGGATTAGATACCCGGGTAGTCCACACCCTAAACGTTGGATGCTGGGTTTGCGGGGTATCGACCCCCTGCGAGCCGAAGCTAACGCGTTAAGCATCCCGCCTGGGGACTACGGCCGCAA	Bacteria	Chloroflexota	Dehalococcoidia	SAR202 clade	NA	ChloroflexotaDehalococcoidiaSAR202 cladeNA	0	0	0	0	0.238521	0	0	0	0	0	0	0	0	0	0	0	1.98436	0.00144691	0	0.435873	0.478125	0.0474282	0.470155	0.129075	0.0249414	0.24581	1.69211	1.55807	0.0927225	0.0165595		16		0.247173
GCGAGCGTTGTCCGGAATTACTGGGCGTAAAGGGCGTGTAGGCGGCAATGCAAGTCAGGAGTGAAACCCGCCGGCTTAACCGGCGGCCTGCTTCTGAAACTGCATAGCTTGAGTGCAGGAGAGGGAAGTGGAATTCCCAGTGTAGCGGTGAAATGCGTAGATATTGGGAGGAACACCAGTGGCGAAAGCGGCTTCCTGGCCTGTAACTGACGCTGAGGCGCGAAAGCGTGGGTAGCAAACAGGATTAGATACCCTGGTAGTCCACGCCGTAAACGATGGGTGCTAGGTGTTGGGGGTATCGACCCCTCCAGTGCCGCAGTTAACGCAATAAGCACCCCGCCTGGGGAGTACGGC	GCGAGCGTTGTCCGGAATTACTGGGCGTAAAGGGCGTGTAGGCGGCAATGCAAGTCAGGAGTGAAACCCGCCGGCTTAACCGGCGGCCTGCTTCTGAAACTGCATAGCTTGAGTGCAGGAGAGGGAAGTGGAATTCCCAGTGTAGCGGTGAAATGCGTAGATATTGGGAGGAACACCAGTGGCGAAAGCGGCTTCCTGGCCTGTAACTGACGCTGAGGCGCGAAAGCGTGGGTAGCAAACAGGATTAGATACCCTGGTAGTCCACGCCGTAAACGATGGGTGCTAGGTGTTGGGGGTATCGACCCCTCCAGTGCCGCAGTTAACGCAATAAGCACCCCGCCTGGGGAGTACGGC	Bacteria	Bacillota	Desulfotomaculia	Desulfotomaculales	Desulfotomaculales Incertae Sedis	BacillotaDesulfotomaculiaDesulfotomaculalesDesulfotomaculales Incertae Sedis	5.56333	0	0.206764	0.00705965	1.26927	0	0.0034756	0.00740521	0	0	0	0	0	0.0507688	0.200933	0	0.0012229	0	0	0.00298543	0.00243321	0	0.00204415	0	0	0.00287497	0.00162546	0	0.00250601	0.00137996		14		0.244203
GCGAGCGTTAATCGGAATTACTGGGCGTAAAGGGTGCGTAGGTGGTCACTTAAGTTAGATGTGAAATCCCCGGGCTTAACCTGGGAATGGCATTTAAGACTGAGTGGCTAGAGTTTGGTAGAGGGAAGTGGAATTTCCGGTGTAGCGGTGAAATGCGTAGATATCGGAAGGAACACCAGTGGCGAAGGCGACTTCCTGGACCATCACTGACACTGAGGCACGAAAGCGTGGGGAGCGAACAGGATTAGATACCCTGGTAGTCCACGCCGTAAACGATGAGAACTAGATGTTAGGGGGCTTGACTCTTTAGTATCGTAGCAAACGCGATAAGTTCTCCGCCTGGGGAGTACGGC	GCGAGCGTTAATCGGAATTACTGGGCGTAAAGGGTGCGTAGGTGGTCACTTAAGTTAGATGTGAAATCCCCGGGCTTAACCTGGGAATGGCATTTAAGACTGAGTGGCTAGAGTTTGGTAGAGGGAAGTGGAATTTCCGGTGTAGCGGTGAAATGCGTAGATATCGGAAGGAACACCAGTGGCGAAGGCGACTTCCTGGACCATCACTGACACTGAGGCACGAAAGCGTGGGGAGCGAACAGGATTAGATACCCTGGTAGTCCACGCCGTAAACGATGAGAACTAGATGTTAGGGGGCTTGACTCTTTAGTATCGTAGCAAACGCGATAAGTTCTCCGCCTGGGGAGTACGGC	Bacteria	Pseudomonadota	Gammaproteobacteria	Gammaproteobacteria Incertae Sedis	Unknown Family	PseudomonadotaGammaproteobacteriaGammaproteobacteria Incertae SedisUnknown Family	0.559832	0	0.0461527	0.148253	1.55891	0	0.0382316	0.0296209	0.00338937	0.140154	0.152214	3.12233	0	0.0870322	0.116095	0	0.0413748	0.00144691	0	0.0716503	0.0669132	0	0	0.999195	0	0.00574994	0	0.0920788	0	0.0151795		10		0.243193
AGACTGCAAGCGTTATTCGGATTCACTGGGCGTAAAGGGTGCGCAGGCGGCCGGGTGTGTCAGATGTGAAATCCCGAGGCTCAACCTCGGAACTGCGTCTGAAACTACTCGGCTAGAGTATTGGAGAGGGTAACGGAATTCACGGTGTAGCAGTGAAATGCGTAGATATCGTGAGGAACACCAGAGGCGAAGGCGGTTACCTGGACAATTACTGACGCTCAGGCACGAAAGCGTGGGGAGCAAAAGGGATTAGATACCCCTGTAGTCCACGCCCTAAACGGTGCACACTAGGTCTTGGCGGATTCGACCCCACCAGGGCCCAAGCTAACGCGTTAAGTGTGCCGCCTGAGGACTACGGTCGCAA	AGACTGCAAGCGTTATTCGGATTCACTGGGCGTAAAGGGTGCGCAGGCGGCCGGGTGTGTCAGATGTGAAATCCCGAGGCTCAACCTCGGAACTGCGTCTGAAACTACTCGGCTAGAGTATTGGAGAGGGTAACGGAATTCACGGTGTAGCAGTGAAATGCGTAGATATCGTGAGGAACACCAGAGGCGAAGGCGGTTACCTGGACAATTACTGACGCTCAGGCACGAAAGCGTGGGGAGCAAAAGGGATTAGATACCCCTGTAGTCCACGCCCTAAACGGTGCACACTAGGTCTTGGCGGATTCGACCCCACCAGGGCCCAAGCTAACGCGTTAAGTGTGCCGCCTGAGGACTACGGTCGCAA	Bacteria	Verrucomicrobiota	Verrucomicrobiia	Opitutales	Opitutaceae	VerrucomicrobiotaVerrucomicrobiiaOpitutalesOpitutaceae	0	0	0	0	0.0340745	0	1.61963	0.488744	0.169469	0.023359	0.129829	0.539013	0	0.0689005	0.0513496	0	0.676468	0.0752391	0.294459	1.30165	0.790793	0.0165999	0.00204415	0.091112	0.00498828	0.00574994	0.273077	0.0702707	0.368384	0.0096597		7		0.236829
GCGAGCGTTGTCCGGAATTACTGGGCGTAAAGGGCGCGTAGGCGGTTGTATAAGTCAGAGGTGAAAACTCCGGGCTTAACCCGGAGCCTGCCTCTGAAACTGTATGACTTGAGGGCAGGAGAGGGGAGTGGAATTCCCAGTGTAGCGGTGAAATGCGTAGATATTGGGAGGAACACCAGTGGCGAAGGCGGCTCTCTGGCCTAACCCTGACGCTGAGGCGCGAAAGCGTGGGGAGCAAACGGGATTAGATACCCCGGTAGTCCACGCCGTAAACGATGGGTACTAGGTGTAGGAGGTATCGACCCCTCCTGTGCCGCAGTTAACACAATAAGTACCCCGCCTGGGGAGTACGGC	GCGAGCGTTGTCCGGAATTACTGGGCGTAAAGGGCGCGTAGGCGGTTGTATAAGTCAGAGGTGAAAACTCCGGGCTTAACCCGGAGCCTGCCTCTGAAACTGTATGACTTGAGGGCAGGAGAGGGGAGTGGAATTCCCAGTGTAGCGGTGAAATGCGTAGATATTGGGAGGAACACCAGTGGCGAAGGCGGCTCTCTGGCCTAACCCTGACGCTGAGGCGCGAAAGCGTGGGGAGCAAACGGGATTAGATACCCCGGTAGTCCACGCCGTAAACGATGGGTACTAGGTGTAGGAGGTATCGACCCCTCCTGTGCCGCAGTTAACACAATAAGTACCCCGCCTGGGGAGTACGGC	Bacteria	Bacillota	Desulfotomaculia	Desulfotomaculales	Pelotomaculaceae	BacillotaDesulfotomaculiaDesulfotomaculalesPelotomaculaceae	2.90413	0.734302	0	0.00705965	0	0.00878889	0.191158	0.177725	0.0440618	0.49054	0	0	2.07452	0.290107	0.0290237	0	0	0	0	0	0.00364981	0	0	0	0	0	0	0	0	0		18		0.231836
AGGGTGCAAGCGTTGTTCGGAATTATTGGGCGTAAAGCGCGTGTAGGCGGCTTAGCAAGTCAGATGTGAAAGCCCATGGCTCAACCATGGAAGTGCGTCTGAAACTGCCGAGCTTGAGTACCGGAGAGGATGGCGGAATTCCGCAAGTAGAGGTGAAATTCGTAGATATGCGGAGGAACACCGGTGGCGAAGGCGGCCATCTGGACGGTAACTGACGCTGAGACGCGAAAGCGTGGGTAGCAAACAGGATTAGATACCCTGGTAGTCCACGCTGTAAACGATGAGAACTAGGTGTCGTGGGTGTTGACCCCCGCGGTGCCGTAGCTAACGCATTAAGTTCTCCGCCTGGGAAGTACGGTCGCAA	AGGGTGCAAGCGTTGTTCGGAATTATTGGGCGTAAAGCGCGTGTAGGCGGCTTAGCAAGTCAGATGTGAAAGCCCATGGCTCAACCATGGAAGTGCGTCTGAAACTGCCGAGCTTGAGTACCGGAGAGGATGGCGGAATTCCGCAAGTAGAGGTGAAATTCGTAGATATGCGGAGGAACACCGGTGGCGAAGGCGGCCATCTGGACGGTAACTGACGCTGAGACGCGAAAGCGTGGGTAGCAAACAGGATTAGATACCCTGGTAGTCCACGCTGTAAACGATGAGAACTAGGTGTCGTGGGTGTTGACCCCCGCGGTGCCGTAGCTAACGCATTAAGTTCTCCGCCTGGGAAGTACGGTCGCAA	Bacteria	Myxococcota	Myxococcia	Myxococcales	Myxococcaceae	MyxococcotaMyxococciaMyxococcalesMyxococcaceae	0	0	0	0	0	0.0703111	0.775059	0.370261	0.118628	0	2.26082	0.101887	0	0	0.0468844	0	0.159181	0.0245974	0.503978	0.0358252	0.13261	0.161256	0.222813	0.0607413	0.0274355	0.24581	0.0130037	0.0702707	0.30824	1.20884		9		0.230615
AGGTGGCAAGCGTTGTCCGGATTTATTGGGTTTAAAGGGTGCGTAGGCGGCCCCGTAAGTCAGTGGTGAAATATCTCAGCTTAACTGAGAGGGTGCCATTGATACTGCGGGGCTTGAGTACAGATGAGGTAGGCGGAATTGACGGTGTAGCGGTGAAATGCATAGATATCGTCAAGAACACCGATAGCGAAGGCAGCTTACCAAGCTGTAACTGACGCTGAGGCACGAAAGTGTGGGGATCAAACAGGATTAGATACCCTGGTAGTCCACACTGTAAACGTTGATGACTCGATGTTGGCGATACACAGCCAGCGTCCAAGAGCAATCGTTAAGTCATCCACCTGGGGAGTACGCCGGCAA	AGGTGGCAAGCGTTGTCCGGATTTATTGGGTTTAAAGGGTGCGTAGGCGGCCCCGTAAGTCAGTGGTGAAATATCTCAGCTTAACTGAGAGGGTGCCATTGATACTGCGGGGCTTGAGTACAGATGAGGTAGGCGGAATTGACGGTGTAGCGGTGAAATGCATAGATATCGTCAAGAACACCGATAGCGAAGGCAGCTTACCAAGCTGTAACTGACGCTGAGGCACGAAAGTGTGGGGATCAAACAGGATTAGATACCCTGGTAGTCCACACTGTAAACGTTGATGACTCGATGTTGGCGATACACAGCCAGCGTCCAAGAGCAATCGTTAAGTCATCCACCTGGGGAGTACGCCGGCAA	Bacteria	Bacteroidota	Bacteroidia	Cytophagales	Microscillaceae	BacteroidotaBacteroidiaCytophagalesMicroscillaceae	0	0	0.326761	0	0.477042	0	0.0069512	0	0.00338937	0	0.0223844	0.0361533	0	0	0.0200933	0	0.0695015	0.0694515	1.90832	0	0.152076	0	0.00204415	1.48361	0	0.0114999	0.10728	0	0.0325782	2.10996		13		0.22797
GCGAGCGTTATCCGGATTTACTGGGCGTAAAGAGTTCGTAGGCGTTTTGCTAAGTTTCGTTTGAAAGACCGAGGCTTAACTTCGGGAACGGGCGAAATACTAGCAGAATTGAGTCGGTTAGGGGGTACTGGAATTGGCGGTGTAGCAGTGAAATGCGTTGATATCGCTAAGAACACCAAGGGCGAAGGCAGGTACCTGGGACTTTGACTGACGCTGAGGAACGAAAGCTAGGGGAGCGAAAGGGATTAGAGACCCCTGTAGTCCTAGCCGTAAACAATGTACGCTTGATCCTTGAGCCTTGTGCTTGGGGGTTGGAGCTAACGCGTGAAGCGTACCGCCTGGGGAGTACGGC	GCGAGCGTTATCCGGATTTACTGGGCGTAAAGAGTTCGTAGGCGTTTTGCTAAGTTTCGTTTGAAAGACCGAGGCTTAACTTCGGGAACGGGCGAAATACTAGCAGAATTGAGTCGGTTAGGGGGTACTGGAATTGGCGGTGTAGCAGTGAAATGCGTTGATATCGCTAAGAACACCAAGGGCGAAGGCAGGTACCTGGGACTTTGACTGACGCTGAGGAACGAAAGCTAGGGGAGCGAAAGGGATTAGAGACCCCTGTAGTCCTAGCCGTAAACAATGTACGCTTGATCCTTGAGCCTTGTGCTTGGGGGTTGGAGCTAACGCGTGAAGCGTACCGCCTGGGGAGTACGGC	Bacteria	Patescibacteria	Microgenomatia	Candidatus Amesbacteria	NA	PatescibacteriaMicrogenomatiaCandidatus AmesbacteriaNA	0	0	0	0	0	5.02725	0.139024	0.651659	0	0	0	0.00985999	0	0	0	0	0.297369	0.0477479	0	0.146286	0.130177	0.00474282	0.147179	0.11389	0.0498828	0.0201248	0.00325092	0.0121156	0.0225541	0		14		0.227437
AGGGGGCTAGCGTTGTTCGGAATCACTGGGCGTAAAGCGCACGTAGGCGGCTTGTTAAGTCAGAGGTGAAATCCTGGAGCTCAACTCCAGAACTGCCTTTGATACTGGCGAGCTCGAGTATGACAGAGGTTGGTGGAACTCCGAGTGTAGAGGTGAAATTCGTAGATATTCGGAAGAACACCAGTGGCGAAGGCGATCAACTGGGTCATTACTGACGCTGAGGTGCGAAAGCGTGGGGAGCAAACAGGATTAGATACCCTGGTAGTCCACGCTGTAAACGATGGATGCTAGCCGTCAGGAAGCTTGCTTTTTGGTGGCGCAGCTAACGCGTTAAGCATCCCGCCTGGGGAGTACGGTCGCAA	AGGGGGCTAGCGTTGTTCGGAATCACTGGGCGTAAAGCGCACGTAGGCGGCTTGTTAAGTCAGAGGTGAAATCCTGGAGCTCAACTCCAGAACTGCCTTTGATACTGGCGAGCTCGAGTATGACAGAGGTTGGTGGAACTCCGAGTGTAGAGGTGAAATTCGTAGATATTCGGAAGAACACCAGTGGCGAAGGCGATCAACTGGGTCATTACTGACGCTGAGGTGCGAAAGCGTGGGGAGCAAACAGGATTAGATACCCTGGTAGTCCACGCTGTAAACGATGGATGCTAGCCGTCAGGAAGCTTGCTTTTTGGTGGCGCAGCTAACGCGTTAAGCATCCCGCCTGGGGAGTACGGTCGCAA	Bacteria	Pseudomonadota	Alphaproteobacteria	Hyphomicrobiales	Hyphomicrobiales Incertae Sedis	PseudomonadotaAlphaproteobacteriaHyphomicrobialesHyphomicrobiales Incertae Sedis	0.0116632	0	0.0867671	0	0.0425931	0.00878889	0.0382316	0.00370261	0.315211	0	0.07163	0.0328666	0.0260568	0	0.00446518	0.0918004	0.0858068	0.0361726	1.45106	0.0686649	0.220205	0.142285	1.81725	0.0334077	0.0997656	0.0546244	0.0617675	0.03877	0.0400962	1.89606		4		0.225991
GCAAGCGTTATCCGGAATTACTGGGTGTAAAGGGTGCGTAGGCGGCAATGTAAGTCAGGTGTGAAAGCCCGAAGCTCAACTTCGGGACTGCACTTGAAACTACATAGCTAGAGTACAGGAGAGGAAAGTGGAATTCCTAGTGTAGCGGTGAAATGCGTAGATATTAGGAGGAACACCAGTGGCGAAGGCGACTTTCTGGACTGTAACTGACGCTGAGGCACGAAAGCGTGGGGAGCGAACAGGATTAGATACCCTGGTAGTCCACGCTGTAAACGATGAATGCTAGGTGTCGGCTCTTAAAGGGTCGGTGCCGAAGTTAACACATTAAGCATTCCACCTGGGGAGTACGAT	GCAAGCGTTATCCGGAATTACTGGGTGTAAAGGGTGCGTAGGCGGCAATGTAAGTCAGGTGTGAAAGCCCGAAGCTCAACTTCGGGACTGCACTTGAAACTACATAGCTAGAGTACAGGAGAGGAAAGTGGAATTCCTAGTGTAGCGGTGAAATGCGTAGATATTAGGAGGAACACCAGTGGCGAAGGCGACTTTCTGGACTGTAACTGACGCTGAGGCACGAAAGCGTGGGGAGCGAACAGGATTAGATACCCTGGTAGTCCACGCTGTAAACGATGAATGCTAGGTGTCGGCTCTTAAAGGGTCGGTGCCGAAGTTAACACATTAAGCATTCCACCTGGGGAGTACGAT	Bacteria	Bacillota	Clostridia	Lachnospirales	NA	BacillotaClostridiaLachnospiralesNA	0.0233263	0.00321357	0	0	0	0.00439445	0	0.0296209	6.37202	0.23359	0	0	0	0.0181317	0.00223259	0	0	0	0	0	0	0	0	0	0	0	0	0	0	0		22		0.222884
GCAAGCGTTGTTCGGAATTATTGGGCGTAAAGGGCGTGTAGGCGGTTAATTAAGTCAGATGTGAAAGCCCTTGGCTCAACCAAGGAAGTGCATCTGAAACTATTTAACTTGAGTACGATAAAGGGAAGTGGAATTCCCAGTGTAGAGGTGAAATTCGTAGATATTGGGAGGAACACCTGTGGCGAAGGCGACTTCCTGGATCGATACTGACGCTGAGACGCGAAAGCGTGGGGAGCAAACAGGATTAGATACCCTGGTAGTCCACGCCGTAAACGATGGGCACTAGGTATAGGAGGTATTGACCCCTTCTGTGCTGAAGCTAACGCATTAAGTGCCCCGCCTGGGGAGTACGGT	GCAAGCGTTGTTCGGAATTATTGGGCGTAAAGGGCGTGTAGGCGGTTAATTAAGTCAGATGTGAAAGCCCTTGGCTCAACCAAGGAAGTGCATCTGAAACTATTTAACTTGAGTACGATAAAGGGAAGTGGAATTCCCAGTGTAGAGGTGAAATTCGTAGATATTGGGAGGAACACCTGTGGCGAAGGCGACTTCCTGGATCGATACTGACGCTGAGACGCGAAAGCGTGGGGAGCAAACAGGATTAGATACCCTGGTAGTCCACGCCGTAAACGATGGGCACTAGGTATAGGAGGTATTGACCCCTTCTGTGCTGAAGCTAACGCATTAAGTGCCCCGCCTGGGGAGTACGGT	Bacteria	Thermodesulfobacteriota	Desulfobacteria	Desulfobacterales	NA	ThermodesulfobacteriotaDesulfobacteriaDesulfobacteralesNA	0.0349895	0	0	0.021179	0	2.58833	0.017378	0.174023	0	0	0.241751	0.00657332	3.38137	0	0.011163	0	0	0	0	0	0	0	0	0	0	0	0	0	0	0		21		0.215892
AGGGGGCAAGCGTTGTTCGGAATTACTGGGCGTAAAGGGCGCGTAGGCGGCTCTTTAAGTCAGGCGTGAAAGCCCTGGGCTCAACCTGGGAGTGGCGCTTGATACTGGAGGGCTAGAGAGTGGGAGAGGTTGGTGGAATTCCCAGTGTAGAGGTGAAATTCGTAGATATTGGGAAGAACACCGGTGGCGAAGGCGGCCAACTGGACCATTTCTGACGCTGAGGCGCGAAAGCGTGGGGAGCAAACAGGATTAGATACCCTGGTAGTCCACGCTGTAAACGATGAGTGCTGGACGTTGCGGAGCTTGCTCTGCGGTGTCGTAGCTAACGCGCTAAGCACTCCGCCTGGGGAGTACGGCCGCAA	AGGGGGCAAGCGTTGTTCGGAATTACTGGGCGTAAAGGGCGCGTAGGCGGCTCTTTAAGTCAGGCGTGAAAGCCCTGGGCTCAACCTGGGAGTGGCGCTTGATACTGGAGGGCTAGAGAGTGGGAGAGGTTGGTGGAATTCCCAGTGTAGAGGTGAAATTCGTAGATATTGGGAAGAACACCGGTGGCGAAGGCGGCCAACTGGACCATTTCTGACGCTGAGGCGCGAAAGCGTGGGGAGCAAACAGGATTAGATACCCTGGTAGTCCACGCTGTAAACGATGAGTGCTGGACGTTGCGGAGCTTGCTCTGCGGTGTCGTAGCTAACGCGCTAAGCACTCCGCCTGGGGAGTACGGCCGCAA	Bacteria	Pseudomonadota	Alphaproteobacteria	Reyranellales	Reyranellaceae	PseudomonadotaAlphaproteobacteriaReyranellalesReyranellaceae	0.163284	0	0.121843	0	0.127779	0.00439445	0.66384	0.0925652	0.444008	0	0.125353	0.230066	0	0.010879	0.122793	0	0.534203	0.0520886	2.30188	0.00298543	0.052314	0.00237141	0	0.0106297	0.0424004	0.0833741	0.0390111	0	0.726744	0.520244		7		0.215835
GCAAGCGTTATTCGGAATTATTGGGCGTAAAGGGTGCGTAGGCGGCGTATTAAGTCAACTGTTAAAACCTCCAGCCTAACTGGAGATCAGCAGTAGATACTGGTATGCTAGAGGATGGAAGAGAGAAGTGGAATTCTTGGAGTAGCGGTGGAATGCGTAGATCTCAAGAGGAACACCAATGGCGAAGGCAGCTTCTTGGTCCATATCTGACGCTGATGCACGAAAGCGTGGGGAGCAAACAGGATTAGATACCCTGGTAGTCCACGCCGTAAACGATGATCACTAGATGTTAATTCTGCTTGCAGAATTAGTGTCGTAGCTAACGCGATAAGTGATCCGCCTGGGGACTACGGT	GCAAGCGTTATTCGGAATTATTGGGCGTAAAGGGTGCGTAGGCGGCGTATTAAGTCAACTGTTAAAACCTCCAGCCTAACTGGAGATCAGCAGTAGATACTGGTATGCTAGAGGATGGAAGAGAGAAGTGGAATTCTTGGAGTAGCGGTGGAATGCGTAGATCTCAAGAGGAACACCAATGGCGAAGGCAGCTTCTTGGTCCATATCTGACGCTGATGCACGAAAGCGTGGGGAGCAAACAGGATTAGATACCCTGGTAGTCCACGCCGTAAACGATGATCACTAGATGTTAATTCTGCTTGCAGAATTAGTGTCGTAGCTAACGCGATAAGTGATCCGCCTGGGGACTACGGT	Bacteria	Dependentiae	Babeliae	Babeliales	Babeliaceae	DependentiaeBabeliaeBabelialesBabeliaceae	0.0349895	0	0.186457	2.56265	1.53335	0	0.0486584	0.140699	0.0101681	0.0467181	0.470072	0.811806	0.0220481	0.152306	0.11163	0	0.0209931	0	0.0467171	0	0.00851623	0	0	0	0.00748242	0	0.0471384	0	0	0.0289791		11		0.209713
GAGGGGCGAACGTTGTTCGGTGTCACTGGGCTTAAAGGGCGCGTAGGCGGCTGTGCAAGTAAGGTGTGAAAGCCCCCGGCTTACCCGGGGAATTGCGCCTTAAACTGCATGGCTTGAGGACCAGAGAGGTAGGAGGAACTCCAGGTGTAGCGGTGAAATGCGCAGATATCTGGGGGAAGGCCGGCGGCGAAGGCGTCCTACTGGCTGGTTTCTGACGCTGAGGCGCGAAAGCGTGGGGAGCAAACAGGATTAGATACCCTGGTAGTCCACGCCCTAAACTATGGATACTACGTGGGGGACCCCCCAAAGGGTTCCCTTCCGGAGCGAAAGCGTTAAGTATCCCGCCTGGGGAGTATGATCGCAA	GAGGGGCGAACGTTGTTCGGTGTCACTGGGCTTAAAGGGCGCGTAGGCGGCTGTGCAAGTAAGGTGTGAAAGCCCCCGGCTTACCCGGGGAATTGCGCCTTAAACTGCATGGCTTGAGGACCAGAGAGGTAGGAGGAACTCCAGGTGTAGCGGTGAAATGCGCAGATATCTGGGGGAAGGCCGGCGGCGAAGGCGTCCTACTGGCTGGTTTCTGACGCTGAGGCGCGAAAGCGTGGGGAGCAAACAGGATTAGATACCCTGGTAGTCCACGCCCTAAACTATGGATACTACGTGGGGGACCCCCCAAAGGGTTCCCTTCCGGAGCGAAAGCGTTAAGTATCCCGCCTGGGGAGTATGATCGCAA	Bacteria	Planctomycetota	vadinHA49	NA	NA	PlanctomycetotavadinHA49NANA	0	0.0433833	0.0387683	0.0282386	0.00851861	0.00439445	0.239816	0.0296209	2.49119	0	0.0895375	0.0460133	0.0320699	1.11329	0.011163	0	0.0621641	0	0	0	0.00608302	0	0	1.86628	0	0	0	0.00484625	0	0		13		0.203846
AGGGTGCAAGCGTTGTTCGGAATTATTGGGCGTAAAGCGCGTGTAGGCGGTTGAGTAAGTCAGATGTGAAAGCCTTCCGCTCAACGGAAGAAGTGCATTTGAAACTGCTCGGCTAGAGTACGGGAGAGGAGAGTGGAATTCCCGGTGTAGAGGTGAAATTCGTAGATATCGGGAGGAACACCAGTGGCGAAGGCGGCTCTCTGGTCCGATACTGACGCTGAGACGCGAAAGCGTGGGGAGCAAACAGGATTAGATACCCTGGTAGTCCACGCCGTAAACGATGGGCACTAGGTGTAGGAGGTATTGACCCCTTCTGTGCCGAAGCTAACGCATTAAGTGCCCCGCCTGGGGAGTACGGCCGCAA	AGGGTGCAAGCGTTGTTCGGAATTATTGGGCGTAAAGCGCGTGTAGGCGGTTGAGTAAGTCAGATGTGAAAGCCTTCCGCTCAACGGAAGAAGTGCATTTGAAACTGCTCGGCTAGAGTACGGGAGAGGAGAGTGGAATTCCCGGTGTAGAGGTGAAATTCGTAGATATCGGGAGGAACACCAGTGGCGAAGGCGGCTCTCTGGTCCGATACTGACGCTGAGACGCGAAAGCGTGGGGAGCAAACAGGATTAGATACCCTGGTAGTCCACGCCGTAAACGATGGGCACTAGGTGTAGGAGGTATTGACCCCTTCTGTGCCGAAGCTAACGCATTAAGTGCCCCGCCTGGGGAGTACGGCCGCAA	Bacteria	Sva0485	NA	NA	NA	Sva0485NANANA	0	0	0.0830749	0.00705965	0.0425931	0	0	0	0	0	0	0	1.55138	0	0	0	0.000407633	2.17325	0.0580424	0	0	0	0.278005	0	0.473886	1.13992	0	0.0315006	0.00250601	0.172495		17		0.200471
AGGTGGCGAGCGTTACTCGGAATTACTAGGCGTAAAGCGTGGGCAGGTGGTTCGGTAAGTCTGTTGTGAAAGCTCCTGGCTTAACCGGGAGAGGCCAATGGATACTGCCGGACTTGAATCGGGGAGGGGTCACTGGAATTCCTGGTGTAGCGGTGAAATGCGTAGATATCAGGAGGAACACCAATGGCGAAGGCAGGTGACTAGACCCGTATTGACACTCATCCACGAAAGCTGGGGGATCAAACAGGATTAGATACCCTGGTAGTCCCAGCTGTAAACGATGCACACTAGGTGTGGGGGGTATCGACCCCTTCCGCGCCGACGCTAACGCATTAAGTGTGCCGCCTGGGGAGTACGGCCGCAA	AGGTGGCGAGCGTTACTCGGAATTACTAGGCGTAAAGCGTGGGCAGGTGGTTCGGTAAGTCTGTTGTGAAAGCTCCTGGCTTAACCGGGAGAGGCCAATGGATACTGCCGGACTTGAATCGGGGAGGGGTCACTGGAATTCCTGGTGTAGCGGTGAAATGCGTAGATATCAGGAGGAACACCAATGGCGAAGGCAGGTGACTAGACCCGTATTGACACTCATCCACGAAAGCTGGGGGATCAAACAGGATTAGATACCCTGGTAGTCCCAGCTGTAAACGATGCACACTAGGTGTGGGGGGTATCGACCCCTTCCGCGCCGACGCTAACGCATTAAGTGTGCCGCCTGGGGAGTACGGCCGCAA	Bacteria	Elusimicrobiota	Elusimicrobia	MVP-88	NA	ElusimicrobiotaElusimicrobiaMVP-88NA	0	0	0	0	0	0	0	0	0	0	0	0	0	0	0	0	0.56233	0	0	2.10771	2.84685	0.0189713	0	0.0440375	0	0	0	0.266544	0	0		24		0.194882
GGGATCCTAGCGTTGCTCGGAATCATTGGGCGTAAAGCGGGTGTAGGTGGCTTTATAAGTCAGGTGTGAAAGCCCAGGGCTCAACCCTGGAAGTGCATTTGATACTGTTTAGCTTGAGTGTGGGAGAGGTTACTGGAATACCTGGTGTAGTGGTGAAATACGTAGATATCAGGTGGAACACCGGAGGCGAAGGCGGGTAACTGGCCCAACACTGACACTCAGACCCGAAAGCGTGGGGATCAAACAGGATTAGATACCCTGGTAGTCCACGCCATAAACGATGGATACTTGCCGTTGGAGGTATTGACCCCTTCAGTGGCGTAGCTAACGCGTTAAGTATCCCGCCTGGGGAGTACGGTCGCAA	GGGATCCTAGCGTTGCTCGGAATCATTGGGCGTAAAGCGGGTGTAGGTGGCTTTATAAGTCAGGTGTGAAAGCCCAGGGCTCAACCCTGGAAGTGCATTTGATACTGTTTAGCTTGAGTGTGGGAGAGGTTACTGGAATACCTGGTGTAGTGGTGAAATACGTAGATATCAGGTGGAACACCGGAGGCGAAGGCGGGTAACTGGCCCAACACTGACACTCAGACCCGAAAGCGTGGGGATCAAACAGGATTAGATACCCTGGTAGTCCACGCCATAAACGATGGATACTTGCCGTTGGAGGTATTGACCCCTTCAGTGGCGTAGCTAACGCGTTAAGTATCCCGCCTGGGGAGTACGGTCGCAA	Bacteria	Bdellovibrionota	Bdellovibrionia	Bdellovibrionales	Pseudobdellovibrionaceae	BdellovibrionotaBdellovibrioniaBdellovibrionalesPseudobdellovibrionaceae	0	0	0.0812288	0.021179	0.749638	0	0.139024	0.129591	0.366052	0.186872	0.259659	1.76822	0	0.0217581	0.0513496	0	0.176505	0.00578762	0.0141567	0.0567232	0.119227	0.173113	0	0.15489	0.139672	0.00287497	0.042262	0.00726938	0	0.757597		7		0.180822
AGGGGGCAAGCGTTGCTCGGAATTACTGGGCGTAAAGGGCGCGTAGGCGGGATGGCAAGTCGGTCGTGAAATCCCTGGGCTCAACTCAGGGGGGTCGGCCGATACTGCCGTTCTTGAGGGATGCAGAGGAGACTGGAATTCCCGGTGTAGCGGTGAAATGTGTAGAGATCGGGAGGAACACCGGTGGCGAAGGCGGGTCTCTGGGCATTCCCTGACGCTGAGGCGCGAAAGCGTGGGGAGCAAACGGGATTAGATACCCCGGTAGTCCACGCGGTAAACGATGACGACTAGGTGTGGGGGGGTTAAGTCCCCTCCGTGCCGCAGCTAACGCATTAAGTCGTCCGCCTGGGGAGTACGGCCGCAA	AGGGGGCAAGCGTTGCTCGGAATTACTGGGCGTAAAGGGCGCGTAGGCGGGATGGCAAGTCGGTCGTGAAATCCCTGGGCTCAACTCAGGGGGGTCGGCCGATACTGCCGTTCTTGAGGGATGCAGAGGAGACTGGAATTCCCGGTGTAGCGGTGAAATGTGTAGAGATCGGGAGGAACACCGGTGGCGAAGGCGGGTCTCTGGGCATTCCCTGACGCTGAGGCGCGAAAGCGTGGGGAGCAAACGGGATTAGATACCCCGGTAGTCCACGCGGTAAACGATGACGACTAGGTGTGGGGGGGTTAAGTCCCCTCCGTGCCGCAGCTAACGCATTAAGTCGTCCGCCTGGGGAGTACGGCCGCAA	Bacteria	Methylomirabilota	Methylomirabilia	Rokubacteriales	NA	MethylomirabilotaMethylomirabiliaRokubacterialesNA	0	0	0.00369222	0	0.0425931	0	0	0	0	0	0	0	0	0	0	0	0.671984	0	0.00283134	0.501552	0.276169	0	0	0.229299	0.0798124	0.0172498	0.495766	2.86171	0.200481	0.00137996		17		0.179484
AGGTGGCAAGCGTTGTTCGGAATTACTGGGCGTAAAGGGCGCGTAGGCGGCCATCTAAGTCAGACGTGAAATCCCCCGGCTTAACCTGGGAACTGCGTCTGATACTGGGAGGCTAGAGTTTGGGAGAGGGATGTAGAATTCCAGGTGTAGCGGTGAAATGCGTAGATATCTGGAGGAATACCGGTGGCGAAGGCGGCATCCTGGACCAATACTGACGCTGAGGCGCGAAAGCTAGGGGAGCAAACGGGATTAGATACCCCGGTAGTCCTAGCCCTAAACGATGAATACTTGGTGTGGCGGGTATCGATCCCTGCCGTGCCGAAGCTAACGCATTAAGTATTCCGCCTGGGGAGTACGGTCGCAA	AGGTGGCAAGCGTTGTTCGGAATTACTGGGCGTAAAGGGCGCGTAGGCGGCCATCTAAGTCAGACGTGAAATCCCCCGGCTTAACCTGGGAACTGCGTCTGATACTGGGAGGCTAGAGTTTGGGAGAGGGATGTAGAATTCCAGGTGTAGCGGTGAAATGCGTAGATATCTGGAGGAATACCGGTGGCGAAGGCGGCATCCTGGACCAATACTGACGCTGAGGCGCGAAAGCTAGGGGAGCAAACGGGATTAGATACCCCGGTAGTCCTAGCCCTAAACGATGAATACTTGGTGTGGCGGGTATCGATCCCTGCCGTGCCGAAGCTAACGCATTAAGTATTCCGCCTGGGGAGTACGGTCGCAA	Bacteria	Acidobacteriota	Vicinamibacteria	Vicinamibacterales	Vicinamibacteraceae	AcidobacteriotaVicinamibacteriaVicinamibacteralesVicinamibacteraceae	0	0	0.084921	0	0.187409	0.00878889	0.754205	0.459123	0.00338937	0	0.0268613	0.683626	0	0	0.0379541	0	0.928181	0.00868143	0.0891871	0.316456	0.59127	0.123313	0	0.223224	0	0.0086249	0.549406	0.256851	0.0100241	0.031739		9		0.179441
TCAAGCGTTAATCGGATTCATTGGGCGTAAAGGGCGCGTAGGCTGGAGAGTAAGTTGGACGTGAAAGCCCGGGGCTCAACCCCGGACCCGCATCCAAAACTGCTTTCCTAGAGGATGAGCGGAGAAAAGGGAATTCCACGTGTAGCGGTGAAATGCGTAGATATGTGGAAGAACACCAGTGGCGAAGGCGCTTTTCTAGCTTATTCCTGACGCTGAGGCGCGAAAGCGGGGGTAGCAAACAGGATTAGATACCCTGGTAGTCCTCGCCGTAAACGATGTACACTTGATGTAGTTGGTCTCAACCCCAACTGTGTCGTAGCTAACGCGATAAGTGTACCGCCTGAGGAGTACGCT	TCAAGCGTTAATCGGATTCATTGGGCGTAAAGGGCGCGTAGGCTGGAGAGTAAGTTGGACGTGAAAGCCCGGGGCTCAACCCCGGACCCGCATCCAAAACTGCTTTCCTAGAGGATGAGCGGAGAAAAGGGAATTCCACGTGTAGCGGTGAAATGCGTAGATATGTGGAAGAACACCAGTGGCGAAGGCGCTTTTCTAGCTTATTCCTGACGCTGAGGCGCGAAAGCGGGGGTAGCAAACAGGATTAGATACCCTGGTAGTCCTCGCCGTAAACGATGTACACTTGATGTAGTTGGTCTCAACCCCAACTGTGTCGTAGCTAACGCGATAAGTGTACCGCCTGAGGAGTACGCT	Bacteria	Chlamydiota	Chlamydiia	Chlamydiales	Chlamydiaceae	ChlamydiotaChlamydiiaChlamydialesChlamydiaceae	0.291579	0	4.79988	0	0.00851861	0	0.0034756	0	0	0	0	0.03944	0	0	0	0	0.0128404	0	0.029729	0	0.012166	0.0213427	0	0.0895935	0	0.0086249	0	0	0.0225541	0.0137996		17		0.178452
AGGTGGCGAGCGTTGTTCGGATTTACTGGGCGTAAAGAGTGCGTAGGCGGTTGTACATGTCTTATGTGAAAGCCCGAGGCTTAACCTCGGAACTGCATAAGAAACGGTATGGCTAGAGGACAGGAGGGGGAAGTGGAATTCCAGGTGTAGCAGTGAAATGCGTAGATATCTGGAAGAACACCGGTGGCGAAGGCGGCTTCCTGGACTGTCCCTGACGCTGAGGCACGAAAGCGTGGGTAGCAAACAGGATTAGATACCCTGGTAGTCCACGCCCTAAACGATGGATGCTAAGTGTCGGAGGTATCGATCCCTCCGGTGCCCCACCTAACGGATTAAGCATCCCGCCTGGGAAGTACGGCCGCAA	AGGTGGCGAGCGTTGTTCGGATTTACTGGGCGTAAAGAGTGCGTAGGCGGTTGTACATGTCTTATGTGAAAGCCCGAGGCTTAACCTCGGAACTGCATAAGAAACGGTATGGCTAGAGGACAGGAGGGGGAAGTGGAATTCCAGGTGTAGCAGTGAAATGCGTAGATATCTGGAAGAACACCGGTGGCGAAGGCGGCTTCCTGGACTGTCCCTGACGCTGAGGCACGAAAGCGTGGGTAGCAAACAGGATTAGATACCCTGGTAGTCCACGCCCTAAACGATGGATGCTAAGTGTCGGAGGTATCGATCCCTCCGGTGCCCCACCTAACGGATTAAGCATCCCGCCTGGGAAGTACGGCCGCAA	Bacteria	Pseudomonadota	NA	NA	NA	PseudomonadotaNANANA	0	0	0	0	0	0	0.354511	0.0444313	0.0169469	0.163513	0	0.341813	0	0.0181317	0	0	0.507707	0.0289381	0.029729	0.671722	0.0973283	0.00948564	0.026574	2.87307	0.0149648	0.0086249	0.0227565	0.0411931	0.0250601	0.0413987		10		0.17793
AGGGAGCAAGCGTTGTCCGGAATTACTGGGCGTAAAGAGCTCGTAGGCGGGAGCGTACGTCTGAAAGGAAATCTCAGGGCTCAACTCTGGGGCTTTTTCAGATACGGCGCTTCTTGAGTGTAACAGAGGAAAGCAGAATTCCCGGTGTAGCGGTGAAATGCGTAGATATCGGGAGGAATACCAGTGGCGAAGGCGGCTTTCTGGGTTACCACTGACGCTGAGGAGCGAAAGCGTGGGGAGCGAACGGGATTAGATACCCCGGTAGTCCACGCGGTAAACGATCGATACTAGGTGTAGGAGGTATCGACCCCTTCTGTGCCGCAGCTAACGCATTAAGTATCGCGCCTGGGGAGTACGGTCGCAA	AGGGAGCAAGCGTTGTCCGGAATTACTGGGCGTAAAGAGCTCGTAGGCGGGAGCGTACGTCTGAAAGGAAATCTCAGGGCTCAACTCTGGGGCTTTTTCAGATACGGCGCTTCTTGAGTGTAACAGAGGAAAGCAGAATTCCCGGTGTAGCGGTGAAATGCGTAGATATCGGGAGGAATACCAGTGGCGAAGGCGGCTTTCTGGGTTACCACTGACGCTGAGGAGCGAAAGCGTGGGGAGCGAACGGGATTAGATACCCCGGTAGTCCACGCGGTAAACGATCGATACTAGGTGTAGGAGGTATCGACCCCTTCTGTGCCGCAGCTAACGCATTAAGTATCGCGCCTGGGGAGTACGGTCGCAA	Bacteria	Bacillota	NA	NA	NA	BacillotaNANANA	0.874738	0.00321357	0.051691	0.0282386	0.357782	0.101072	0.0069512	0.177725	0.00677874	2.54613	0.0268613	0.0558733	0.208454	0.0362634	0.0848385	0	0.0252733	0.0824736	0.0736148	0.0925484	0.0681298	0	0.120605	0.0425189	0.0523769	0.132249	0	0.03877	0	0.00413987		4		0.176644
AGGAGGCAAGCGTTATCCGGAGTTACTGGGCGTAAAGGGCGTGTAGGCGGTGCGATAAGTGGATGGTGAAAGGTCCCGGCTCAACCGGGGAAACGCCGTTCAGACTGTCGGACTAGAGGCAGCTAGAGGAATGCGGAATTCGGGGTGTAGCGGTGAAATGTGTAGAGATCCCGAGGAACACCAGCGGCGAAGGCGGCATTCTGGGGCTGAACTGACGCTGAGGCGCGAAGGCGTGGGGAGCGAACGGGATTAGAGACCCCGGTAGTCCACGCGGTAAACGATGTCAACTCGATGTCCACTCCCGCAAGGGAGGGGGTGTCAAAGCCAACGCGGTAAGTTGACCGCCTGGGAAGTACGGTCGCAA	AGGAGGCAAGCGTTATCCGGAGTTACTGGGCGTAAAGGGCGTGTAGGCGGTGCGATAAGTGGATGGTGAAAGGTCCCGGCTCAACCGGGGAAACGCCGTTCAGACTGTCGGACTAGAGGCAGCTAGAGGAATGCGGAATTCGGGGTGTAGCGGTGAAATGTGTAGAGATCCCGAGGAACACCAGCGGCGAAGGCGGCATTCTGGGGCTGAACTGACGCTGAGGCGCGAAGGCGTGGGGAGCGAACGGGATTAGAGACCCCGGTAGTCCACGCGGTAAACGATGTCAACTCGATGTCCACTCCCGCAAGGGAGGGGGTGTCAAAGCCAACGCGGTAAGTTGACCGCCTGGGAAGTACGGTCGCAA	Bacteria	Chloroflexota	Anaerolineae	Aggregatilineales	A4b	ChloroflexotaAnaerolineaeAggregatilinealesA4b	0.314906	0	2.12487	0	0.102223	0.0439445	0.017378	0.0407287	0.0203362	0.327026	0.237274	0.0164333	0	0.0471424	0.305865	0	0.014471	0	0.0665364	0	0.0291985	0	0	0.0045556	0.00249414	0.047437	0.0812731	0	0.0601443	1.35512		9		0.175312
GCAAGCGTTGTCCGGAATTATTGGGCGTAAAGGGCGCGTAGGCGGATACTTAAGTCCGGTGTGAAAGATCAGGGCTCAACCCTGAGAGTGCATCGGAAACTGGGTATCTTGAGGACAGGAGAGGAAAGTGGAATTCCACGTGTAGCGGTGAAATGCGTAGATATGTGGAGGAACACCAGTGGCGAAGGCGACTTTCTGGACTGTAACTGACGCTGAGGCGCGAAAGCGTGGGGAGCAAACAGGATTAGATACCCTGGTAGTCCACGCCGTAAACGATGAGTGCTAGGTGTAGAGGGTATCGACCCCTTCTGTGCCGCAGTTAACACAATAAGCACTCCGCCTGGGGAGTACGGC	GCAAGCGTTGTCCGGAATTATTGGGCGTAAAGGGCGCGTAGGCGGATACTTAAGTCCGGTGTGAAAGATCAGGGCTCAACCCTGAGAGTGCATCGGAAACTGGGTATCTTGAGGACAGGAGAGGAAAGTGGAATTCCACGTGTAGCGGTGAAATGCGTAGATATGTGGAGGAACACCAGTGGCGAAGGCGACTTTCTGGACTGTAACTGACGCTGAGGCGCGAAAGCGTGGGGAGCAAACAGGATTAGATACCCTGGTAGTCCACGCCGTAAACGATGAGTGCTAGGTGTAGAGGGTATCGACCCCTTCTGTGCCGCAGTTAACACAATAAGCACTCCGCCTGGGGAGTACGGC	Bacteria	Bacillota	Desulfitobacteriia	Desulfitobacteriales	Desulfitobacteriaceae	BacillotaDesulfitobacteriiaDesulfitobacterialesDesulfitobacteriaceae	1.09634	0.0273154	0.00184611	0.00705965	0	0.00439445	0	0	2.55898	0.140154	0.0223844	0	0	0.0616478	1.14978	0	0.0187511	0.00868143	0.016988	0.00298543	0.012166	0	0.00408831	0.0136668	0.0124707	0.00718742	0.00975277	0.00726938	0.0175421	0.0137996		7		0.173842
AGGGGGCTAGCGTTGTTCGGATTTACTGGGCGTAAAGCGCACGTAGGCGGATTGTTAAGTTAGGGGTGAAATCCCAGGGCTCAACCCTGGAACTGCCTTTAATACTGGCAATCTCGAGTCCGGAAGAGGTGAGTGGAATTCCGAGTGTAGAGGTGAAATTCGTAGATATTCGGAGGAACACCAGTGGCGAAGGCGGCTCACTGGTCCGGTACTGACGCTGAGGTGCGAAAGCGTGGGGAGCAAACAGGATTAGATACCCTGGTAGTCCACGCTGTAAACGATGGAAGCTAGCCGTCGGCAGGTTTACCTGTCGGTGGCGCAGCTAACGCATTAAGCTTCCCGCCTGGGGAGTACGGTCGCAA	AGGGGGCTAGCGTTGTTCGGATTTACTGGGCGTAAAGCGCACGTAGGCGGATTGTTAAGTTAGGGGTGAAATCCCAGGGCTCAACCCTGGAACTGCCTTTAATACTGGCAATCTCGAGTCCGGAAGAGGTGAGTGGAATTCCGAGTGTAGAGGTGAAATTCGTAGATATTCGGAGGAACACCAGTGGCGAAGGCGGCTCACTGGTCCGGTACTGACGCTGAGGTGCGAAAGCGTGGGGAGCAAACAGGATTAGATACCCTGGTAGTCCACGCTGTAAACGATGGAAGCTAGCCGTCGGCAGGTTTACCTGTCGGTGGCGCAGCTAACGCATTAAGCTTCCCGCCTGGGGAGTACGGTCGCAA	Bacteria	Pseudomonadota	Alphaproteobacteria	Hyphomicrobiales	Rhizobiaceae	PseudomonadotaAlphaproteobacteriaHyphomicrobialesRhizobiaceae	1.79613	0.155858	0.323069	0	0.690008	0.0263667	0.177256	0.0555391	0.0237256	0.140154	0.0895375	0.01972	0.0340743	0.130548	0.0156281	0.341497	0.00101908	0.00289381	0.0198194	0.203009	0.0012166	0.139913	0.106296	0	0.14466	0	0.134913	0.0751169	0.0902165	0.064858		3		0.166768
GCAAGCGTTGTCCGGAATTATTGGGCGTAAAGCGCGCGCAGGCGGTCCTTTAAGTCTGATGTGAAAGCCCACGGCTCAACCGTGGAGGGTCATTGGAAACTGGAGGACTTGAGTGCAGGAGAGGAAAGTGGAATTCCACGTGTAGCGGTGAAATGCGTAGAGATGTGGAGGAACACCAGTGGCGAAGGCGACTTTCTGGCCTGTAACTGACGCTGAGGCGCGAAAGCGTGGGGAGCAAACAGGATTAGATACCCTGGTAGTCCACGCCGTAAACGATGAGTGCTAGGTGTTAGGGGTTTCGATACCCTTAGTGCCGAAGTTAACACATTAAGCACTCCGCCTGGGGAGTACGGC	GCAAGCGTTGTCCGGAATTATTGGGCGTAAAGCGCGCGCAGGCGGTCCTTTAAGTCTGATGTGAAAGCCCACGGCTCAACCGTGGAGGGTCATTGGAAACTGGAGGACTTGAGTGCAGGAGAGGAAAGTGGAATTCCACGTGTAGCGGTGAAATGCGTAGAGATGTGGAGGAACACCAGTGGCGAAGGCGACTTTCTGGCCTGTAACTGACGCTGAGGCGCGAAAGCGTGGGGAGCAAACAGGATTAGATACCCTGGTAGTCCACGCCGTAAACGATGAGTGCTAGGTGTTAGGGGTTTCGATACCCTTAGTGCCGAAGTTAACACATTAAGCACTCCGCCTGGGGAGTACGGC	Bacteria	Bacillota	Bacilli	Bacillales	Bacillaceae	BacillotaBacilliBacillalesBacillaceae	0.979706	0.00160679	0.0239994	2.99329	0	0	0	0	0	0	0	0	0.358782	0	0	0	0.00815267	0	0	0.0238834	0.00364981	0.0189713	0.0367948	0	0.00748242	0.00287497	0.328343	0.0484625	0.0977346	0.00551983		14		0.164642
AGGGGGCTAGCGTTGTTCGGAATGACTGGGCGTAAAGGGCGCGTAGGCGGTTTTTTAAGTGAGGCGTGAAAGCCCTGGGCTTAACCCAGGAGGTGCGTTTCATACTGGAAGACTTGAGTGCGAGAGAGGAAAGTGGAATTCCTAGTGTAGAGGTGAAATTCGTAGATATTAGGAAGAACACCTGTGGCGAAGGCGGCTTTCTGGCTCGCAACTGACGCTGAGGCGCGAAAGCGTGGGGAGCAAACAGGATTAGATACCCTGGTAGTCCACGCTGTAAACGATGTGTGCTAGACGTTGGGGGGTAACCTTCAGTGTCGCAGCTAACGCGTTAAGCACACCGCCTGGGGAGTACGGTCGCAA	AGGGGGCTAGCGTTGTTCGGAATGACTGGGCGTAAAGGGCGCGTAGGCGGTTTTTTAAGTGAGGCGTGAAAGCCCTGGGCTTAACCCAGGAGGTGCGTTTCATACTGGAAGACTTGAGTGCGAGAGAGGAAAGTGGAATTCCTAGTGTAGAGGTGAAATTCGTAGATATTAGGAAGAACACCTGTGGCGAAGGCGGCTTTCTGGCTCGCAACTGACGCTGAGGCGCGAAAGCGTGGGGAGCAAACAGGATTAGATACCCTGGTAGTCCACGCTGTAAACGATGTGTGCTAGACGTTGGGGGGTAACCTTCAGTGTCGCAGCTAACGCGTTAAGCACACCGCCTGGGGAGTACGGTCGCAA	Bacteria	Pseudomonadota	Alphaproteobacteria	Holosporales	Holosporaceae	PseudomonadotaAlphaproteobacteriaHolosporalesHolosporaceae	0.0233263	0	0.145843	0.0564772	0.323707	0	0.0278048	0	0	0	0	0.0427266	0	0.0253844	0.0357215	0	0.214211	0.00434072	0.0198194	0.182111	0.536522	1.59596	0.0245298	0.416078	0.0424004	0	0.983404	0.198696	0.0325782	0.00275991		9		0.16448
GCAAGCGTTAATCGGAATTACTGGGCGTAAAGCGTGCGTAGGCGGTTTATTAAGTCAGATGTGAAATCCCCGGGCTCAACCTGGGAACTGCATCTGATACTGGTAGACTAGAGTGTGGGAGAGGAGAGTGGAATTTCCGGTGTAGCGGTGAAATGCATAGAGATCGGAAGGAACATCAGTGGCGAAGGCGACTCTCTGGACCAACACTGACGCTGAGGCACGAAAGCGTGGGTAGCAAACAGGATTAGATACCCTGGTAGTCCACGCCGTAAACGATGTCAACTAGCCGTCAGGCTCGCTTTAGAGTTTGGTGGTGGAGCTAACGTATTAAGTTGACCGCCTGGGGAGTACGCT	GCAAGCGTTAATCGGAATTACTGGGCGTAAAGCGTGCGTAGGCGGTTTATTAAGTCAGATGTGAAATCCCCGGGCTCAACCTGGGAACTGCATCTGATACTGGTAGACTAGAGTGTGGGAGAGGAGAGTGGAATTTCCGGTGTAGCGGTGAAATGCATAGAGATCGGAAGGAACATCAGTGGCGAAGGCGACTCTCTGGACCAACACTGACGCTGAGGCACGAAAGCGTGGGTAGCAAACAGGATTAGATACCCTGGTAGTCCACGCCGTAAACGATGTCAACTAGCCGTCAGGCTCGCTTTAGAGTTTGGTGGTGGAGCTAACGTATTAAGTTGACCGCCTGGGGAGTACGCT	Bacteria	Pseudomonadota	Gammaproteobacteria	Beggiatoales	Leucotrichaceae	PseudomonadotaGammaproteobacteriaBeggiatoalesLeucotrichaceae	0	0	0	2.53442	0.00851861	0	0	0.00370261	0	0	0	0.00328666	0.116253	0	2.22366	0	0	0	0	0	0	0	0	0	0	0	0	0	0	0		24		0.162995
AGGCAGCAAGCGTTGTTCGGAATTACTGGGCGTAAAGAGTATGTAGGCGGTTGGGTAAGTTTGGTGTGAAATCTCCCGGCTTAACTGGGAGGGTGCGCCGAAAACTGCCTGGCTCGAGTGCGGGAGAGGAAAGCGGAATTCCTGGTGTAGCGGTGAAATGCGTAGATATCAGGAGGAACACCTGCGGTGTAGACGGCTTTCTGGACCGTGACTGACGCTGAGATACGAAAGCGTGGGTAGCAAACAGGATTAGATACCCTGGTAGTCCACGCCCTAAACGATGCACACTTGGTGTTGGCCATTCAGTTGGTCAGTGCCGGAGCTAACGCGTTAAGTGTGCCGCCTGGGGAGTACGGTCGCAA	AGGCAGCAAGCGTTGTTCGGAATTACTGGGCGTAAAGAGTATGTAGGCGGTTGGGTAAGTTTGGTGTGAAATCTCCCGGCTTAACTGGGAGGGTGCGCCGAAAACTGCCTGGCTCGAGTGCGGGAGAGGAAAGCGGAATTCCTGGTGTAGCGGTGAAATGCGTAGATATCAGGAGGAACACCTGCGGTGTAGACGGCTTTCTGGACCGTGACTGACGCTGAGATACGAAAGCGTGGGTAGCAAACAGGATTAGATACCCTGGTAGTCCACGCCCTAAACGATGCACACTTGGTGTTGGCCATTCAGTTGGTCAGTGCCGGAGCTAACGCGTTAAGTGTGCCGCCTGGGGAGTACGGTCGCAA	Bacteria	Acidobacteriota	Acidobacteriae	Bryobacterales	Bryobacteraceae	AcidobacteriotaAcidobacteriaeBryobacteralesBryobacteraceae	0	0	0.00553833	0	0	0.0439445	0.0243292	0.0111078	0.0169469	0	0.035815	0.00657332	0	0.0145054	0.0513496	0	0.0686862	0.215589	0.0622894	0.0447815	0.119227	0.0189713	0.13287	0.0652969	0.0224472	0.0503119	0.021131	0.00242313	3.53849	0.136616		7		0.156975
GCAAGCGTTAATCGGAATTACTGGGCGTAAAGCGCACGTAGGTGGTTTGGTAAGTTGGATGTGAAATCCCCGGGCTCAACCTGGGAACTGCATTCAAGACTGCCTGACTAGAGTATGGTAGAGGGAAGCGGAATTCCACATGTAGCGGTGAAATGCGTAGATATGTGGAGGAACATCAATGGCGAAGGCAGCTTCCTGGACTAATACTGACACTGAGGTGCGAAAGCGTGGGTAGCAAACAGGATTAGATACCCTGGTAGTCCACGCCCTAAACGATGAGAACTAGATGTTGGGGAGTTTATCTTCCTAGTGTCGCAGCTAACGCGTTAAGTTCTCCGCCTGGGGAGTACGGC	GCAAGCGTTAATCGGAATTACTGGGCGTAAAGCGCACGTAGGTGGTTTGGTAAGTTGGATGTGAAATCCCCGGGCTCAACCTGGGAACTGCATTCAAGACTGCCTGACTAGAGTATGGTAGAGGGAAGCGGAATTCCACATGTAGCGGTGAAATGCGTAGATATGTGGAGGAACATCAATGGCGAAGGCAGCTTCCTGGACTAATACTGACACTGAGGTGCGAAAGCGTGGGTAGCAAACAGGATTAGATACCCTGGTAGTCCACGCCCTAAACGATGAGAACTAGATGTTGGGGAGTTTATCTTCCTAGTGTCGCAGCTAACGCGTTAAGTTCTCCGCCTGGGGAGTACGGC	Bacteria	Pseudomonadota	Gammaproteobacteria	Beggiatoales	Beggiatoaceae	PseudomonadotaGammaproteobacteriaBeggiatoalesBeggiatoaceae	0	0	0	0	0	0.00439445	0.698596	0.144402	0.352495	0	0.564086	2.21192	0	0.0181317	0.0870711	0	0.00163053	0.0897082	0.193947	0.143301	0.0437978	0.00237141	0	0.0561857	0	0.0316246	0	0	0	0.0400188		13		0.156123
GCAAGCGTTATTCGGATTTATTGGGCGTAAAGAGCGCGTAGGCGGTTTATCAAGTCAGATGTGAAAGCCCTGGGCTCAACCTGGGAAGTGCATTTGAAACTAGTAGACTTGAGTATGGGAGAGGGGAGTGGAATTCCTGGTGTAGAGGTGAAATTCGTAGATATCAGGAGGAACACCGGTGGCGAAGGCGACTTCCTGGACCAATACTGACGCTGAGGCGCGAAGGCGTGGGGAGCAAACAGGATTAGATACCCTGGTAGTCCACGCAGTAAACGGTGATCACTAGGTGTAGCGGGTATTGACCCCTGCTGTGCCGCAGTTAACGCATTAAGTGATCCGCCTGGGGAGTACGAT	GCAAGCGTTATTCGGATTTATTGGGCGTAAAGAGCGCGTAGGCGGTTTATCAAGTCAGATGTGAAAGCCCTGGGCTCAACCTGGGAAGTGCATTTGAAACTAGTAGACTTGAGTATGGGAGAGGGGAGTGGAATTCCTGGTGTAGAGGTGAAATTCGTAGATATCAGGAGGAACACCGGTGGCGAAGGCGACTTCCTGGACCAATACTGACGCTGAGGCGCGAAGGCGTGGGGAGCAAACAGGATTAGATACCCTGGTAGTCCACGCAGTAAACGGTGATCACTAGGTGTAGCGGGTATTGACCCCTGCTGTGCCGCAGTTAACGCATTAAGTGATCCGCCTGGGGAGTACGAT	Bacteria	Thermodesulfobacteriota	Desulfobacteria	Desulfobacterales	Desulfatirhabdiaceae	ThermodesulfobacteriotaDesulfobacteriaDesulfobacteralesDesulfatirhabdiaceae	0	0.00160679	0.0184611	0.0423579	0.0255558	0.00439445	0	0	0	4.50829	0.0223844	0.00657332	0	0.0217581	0.0223259	0	0	0	0	0	0	0	0	0	0	0	0	0	0	0		20		0.15579
GCAAGCGTTACTCGGAATCACTGGGCGTAAAGCGCGCGCAGGCGGCCTTGTAAGTTGGATGTGAAAGCCTACGGCTCAACCGTAGAACTGCATCCAAAACTACTCGGCTAGAGTGTGGGAGGGGAAGATGGAATTAGTTGTGTAGGGGTAAAATCCGTAGAGATAACTAGGAATACCAAAAGCGAAGGCAATCTTCTGGAACACTACTGACGCTGAGGCGCGAAAGCGTGGGGAGCAAACAGGATTAGATACCCTGGTAGTCCACGCCCTAAACTATGAATGTTAGTCGTCGGGAGGCTCGTCCTTTCGGTGATGCAGCTAACGCATTAAACATTCCGCCTGGGGAGTACGGT	GCAAGCGTTACTCGGAATCACTGGGCGTAAAGCGCGCGCAGGCGGCCTTGTAAGTTGGATGTGAAAGCCTACGGCTCAACCGTAGAACTGCATCCAAAACTACTCGGCTAGAGTGTGGGAGGGGAAGATGGAATTAGTTGTGTAGGGGTAAAATCCGTAGAGATAACTAGGAATACCAAAAGCGAAGGCAATCTTCTGGAACACTACTGACGCTGAGGCGCGAAAGCGTGGGGAGCAAACAGGATTAGATACCCTGGTAGTCCACGCCCTAAACTATGAATGTTAGTCGTCGGGAGGCTCGTCCTTTCGGTGATGCAGCTAACGCATTAAACATTCCGCCTGGGGAGTACGGT	Bacteria	Campylobacterota	Campylobacteria	Campylobacterales	Sulfurovaceae	CampylobacterotaCampylobacteriaCampylobacteralesSulfurovaceae	0	0	0	4.64525	0	0	0	0	0	0	0	0	0	0	0	0	0	0	0	0	0	0	0	0	0	0	0	0	0	0		29		0.154842
GCTAGCGTTGTTCGGAATTACTGGGCGTAAAGCGCGCGTAGGCGGCGTATTAAGTCAGGGGTGAAAGGCCTGGGCTCAACCCAGGAACTGCCTTTGAGACTGGTGCGCTCGAGTTCGGAAGAGGGTAGTGGAATTCCCAGTGTAGAGGTGAAATTCGTAGATATTGGGAAGAACACCGGTGGCGAAGGCGGCTACCTGGTCCGATACTGACGCTGAAGTGCGAAAGCGTGGGGAGCAAACAGGATTAGATACCCTGGTAGTCCACGCCGTAAACGATGAGTGCTGGATGTCGGGAGGTTTACCTCTCGGTGTCGGAGCTAACGCGTTAAGCACTCCGCCTGGGGAGTACGGC	GCTAGCGTTGTTCGGAATTACTGGGCGTAAAGCGCGCGTAGGCGGCGTATTAAGTCAGGGGTGAAAGGCCTGGGCTCAACCCAGGAACTGCCTTTGAGACTGGTGCGCTCGAGTTCGGAAGAGGGTAGTGGAATTCCCAGTGTAGAGGTGAAATTCGTAGATATTGGGAAGAACACCGGTGGCGAAGGCGGCTACCTGGTCCGATACTGACGCTGAAGTGCGAAAGCGTGGGGAGCAAACAGGATTAGATACCCTGGTAGTCCACGCCGTAAACGATGAGTGCTGGATGTCGGGAGGTTTACCTCTCGGTGTCGGAGCTAACGCGTTAAGCACTCCGCCTGGGGAGTACGGC	Bacteria	Pseudomonadota	Alphaproteobacteria	Zavarziniales	NA	PseudomonadotaAlphaproteobacteriaZavarzinialesNA	0.0116632	0	0.472604	0	2.78559	0	0.20506	0.0962678	0.00338937	0	0.259659	0.0821666	0	0.00362634	0.00669777	0	0.120456	0	0	0.334368	0.0912453	0	0	0.0349263	0	0.00287497	0	0.07754	0	0.00275991		13		0.15303
GCAAGCGTTGTTCGGAATTACTGGGCGTAAAGCGCGTGTAGGCGGTCTGGCAAGTCGGAAGTGAAAGCCCTCGGCCCAACCGGGGAACTGCTTTCGAAACTGCCAGGCTTGAATGCGGGAGGGGAGAGCGGAATTCCCGGTGTAGCGGTGAAATGCGTAGATATCGGGAAGAACACCGGTGGCGAAGGCGGCTCTCTGGACCGTGATTGACGCTGAGACGCGAAAGCGTGGGGAGCAAACAGGATTAGATACCCTGGTAGTCCACGCCCTAAACGATGGGTACTTGGCGTGGGAAGTCTAAATCTTCCCGTGCCGGAGCTAACGCATTAAGTACCCCGCCTGGGGAGTACGGT	GCAAGCGTTGTTCGGAATTACTGGGCGTAAAGCGCGTGTAGGCGGTCTGGCAAGTCGGAAGTGAAAGCCCTCGGCCCAACCGGGGAACTGCTTTCGAAACTGCCAGGCTTGAATGCGGGAGGGGAGAGCGGAATTCCCGGTGTAGCGGTGAAATGCGTAGATATCGGGAAGAACACCGGTGGCGAAGGCGGCTCTCTGGACCGTGATTGACGCTGAGACGCGAAAGCGTGGGGAGCAAACAGGATTAGATACCCTGGTAGTCCACGCCCTAAACGATGGGTACTTGGCGTGGGAAGTCTAAATCTTCCCGTGCCGGAGCTAACGCATTAAGTACCCCGCCTGGGGAGTACGGT	Bacteria	Acidobacteriota	Thermoanaerobaculia	Thermoanaerobaculales	Thermoanaerobaculaceae	AcidobacteriotaThermoanaerobaculiaThermoanaerobaculalesThermoanaerobaculaceae	2.18101	0.00160679	0	0	0	0.760239	0.0312804	0.00370261	0	0	0.0492456	0.0328666	0.0581267	0.518567	0.830524	0	0	0	0	0	0	0	0	0.0091112	0	0	0	0	0	0		19		0.149209
GCAAGCGTTATTCGGAATTATTGGGCGTAAAGGGCGCGTAGGCGGCCGATCAGGTCAGATGTGAAAGCCCGGGGCTTAACCCCGGAAGTGCATTTGAAACCGGTTGGCTTGAGTATGGGAGAGGAGAGCGGAATTCCTGGTGTAGAGGTGAAATTCGTAGATATCAGGAGGAACACCGGTGGCGAAGGCGGCTCTCTGGACCAATACTGACGCTGAGGCGCGAAGGCGTGGGTAGCAAACAGGATTAGATACCCTGGTAGTCCACGCAGTAAACGTTGTTCACTAGGTGTAGTGGGTATTGACCCCTACTGTGCCGCAGCTAACGCATTAAGTGAACCGCCTGGGAAGTACGGT	GCAAGCGTTATTCGGAATTATTGGGCGTAAAGGGCGCGTAGGCGGCCGATCAGGTCAGATGTGAAAGCCCGGGGCTTAACCCCGGAAGTGCATTTGAAACCGGTTGGCTTGAGTATGGGAGAGGAGAGCGGAATTCCTGGTGTAGAGGTGAAATTCGTAGATATCAGGAGGAACACCGGTGGCGAAGGCGGCTCTCTGGACCAATACTGACGCTGAGGCGCGAAGGCGTGGGTAGCAAACAGGATTAGATACCCTGGTAGTCCACGCAGTAAACGTTGTTCACTAGGTGTAGTGGGTATTGACCCCTACTGTGCCGCAGCTAACGCATTAAGTGAACCGCCTGGGAAGTACGGT	Bacteria	Thermodesulfobacteriota	Desulfobacteria	Desulfobacterales	Desulfobacteraceae	ThermodesulfobacteriotaDesulfobacteriaDesulfobacteralesDesulfobacteraceae	0	0.00160679	0	0	0	0.0615222	0	0.0148104	1.58623	0.116795	0.0671532	0	0.162354	1.99449	0.332656	0	0	0	0	0	0	0	0	0	0	0	0	0	0	0		21		0.144587
GCAAGCGTTGTCCGGATTTACTGGGTGTAAAGGGCGCGCAGGCGGATTAGCAAGTCAGAGGTGAAATCTCCCGGCTTAACCGGGAAACTGCCTTTGAAACTGTTAATCTTGAGTGCGGAAGAGAGAGACGGAATTCCAGGTGTAGTGGTGAAATACGTAGATATCTGGAAGAACACCAGTTGCGAAGGCGGTCTCTTGGTCCGTAACTGACGCTCAGGCGCGAAAGCGTGGGTAGCAAACAGGATTAGATACCCTGGTAGTCCACGCTGTAAACGATGAATACTAGGTGTTGGATCGCAAGATTCAGTGCCGCAGCTAACGCATTAAGTATTCCACCTGGGGAGTACGAT	GCAAGCGTTGTCCGGATTTACTGGGTGTAAAGGGCGCGCAGGCGGATTAGCAAGTCAGAGGTGAAATCTCCCGGCTTAACCGGGAAACTGCCTTTGAAACTGTTAATCTTGAGTGCGGAAGAGAGAGACGGAATTCCAGGTGTAGTGGTGAAATACGTAGATATCTGGAAGAACACCAGTTGCGAAGGCGGTCTCTTGGTCCGTAACTGACGCTCAGGCGCGAAAGCGTGGGTAGCAAACAGGATTAGATACCCTGGTAGTCCACGCTGTAAACGATGAATACTAGGTGTTGGATCGCAAGATTCAGTGCCGCAGCTAACGCATTAAGTATTCCACCTGGGGAGTACGAT	Bacteria	Ignavibacteriota	Ignavibacteria	Ignavibacteriales	Ignavibacteriaceae	IgnavibacteriotaIgnavibacteriaIgnavibacterialesIgnavibacteriaceae	0.244927	0.0160679	0.0184611	0.021179	0.349263	0.0219722	0.441401	0.266588	0	0.911002	0.170121	0.105173	0.663446	0.435161	0.513496	0	0	0	0	0	0	0	0	0	0	0	0	0	0	0		16		0.139275
AGGGGGCTAGCGTTGCTCGGAATCACTGGGCGTAAAGCGCACGTAGGTGGGTCGTTAAGTCGGGGGTGAAATCCCAGAGCTCAACTCTGGAACTGCCTTCGATACTGGCGACCTTCGAGTCCGGGAGAGGTGAGTGGAACTGCGAGTGTAGAGGTGAAATTCGTAGATATTCGCAAGAACACCAGTGGCGAAGGCGGCTCACTGGCCCGGTACTGACACTGAGGTGCGAAAGCGTGGGGAGCAAACAGGATTAGATCCCCTGGTAGTCCACGCCGTAAACGATGGAAGCTAGCCGTTGGTAAGCATGCTTATCAGTGGCGCAGCTAACGCATTAAGCTTCCCGCCTGGGGAGTACGGTCGCAA	AGGGGGCTAGCGTTGCTCGGAATCACTGGGCGTAAAGCGCACGTAGGTGGGTCGTTAAGTCGGGGGTGAAATCCCAGAGCTCAACTCTGGAACTGCCTTCGATACTGGCGACCTTCGAGTCCGGGAGAGGTGAGTGGAACTGCGAGTGTAGAGGTGAAATTCGTAGATATTCGCAAGAACACCAGTGGCGAAGGCGGCTCACTGGCCCGGTACTGACACTGAGGTGCGAAAGCGTGGGGAGCAAACAGGATTAGATCCCCTGGTAGTCCACGCCGTAAACGATGGAAGCTAGCCGTTGGTAAGCATGCTTATCAGTGGCGCAGCTAACGCATTAAGCTTCCCGCCTGGGGAGTACGGTCGCAA	Bacteria	Pseudomonadota	Alphaproteobacteria	Hyphomicrobiales	Amb-16S-1323	PseudomonadotaAlphaproteobacteriaHyphomicrobialesAmb-16S-1323	0	0	0	0	0	0	0	0	0	0	0	0	0	0	0	0	0.0154901	0.00578762	0.195362	0.0119417	0.00486642	0	3.55478	0	0.0199531	0.00718742	0	0	0.0300722	0.234593		20		0.136001
GCACCTCGAGTGGTCAGGAGGTTTATTGGGCCTAAAGCATCCGTAGCCGGCTTTGCAAGTCTCCGGTTAAATCCAACTGCTCAACAGATGGGCTGCCGGAGATACTACAAAGCTAGGGAGCGGGAGAGGCAGACGGTATTCGGTGGGTAGGGGTAAAATCCTCTGATCCATTGAGGACCACCAGTGGCGAAGGCGGTCTGCCAGAACGCGTTCGACGGTGAGGGATGAAAGCTGGGGGAGCAAACCGGATTAGATACCCGGGTAGTCCCAGCTGTAAACGATGCAAACTCGGTGATGCATTGGCTTATGGCCAATGCAGTGCCGCAGGGAAGCCGTTAAGTTTGCCGCCTGGGAAGTACGGTCGCAA	GCACCTCGAGTGGTCAGGAGGTTTATTGGGCCTAAAGCATCCGTAGCCGGCTTTGCAAGTCTCCGGTTAAATCCAACTGCTCAACAGATGGGCTGCCGGAGATACTACAAAGCTAGGGAGCGGGAGAGGCAGACGGTATTCGGTGGGTAGGGGTAAAATCCTCTGATCCATTGAGGACCACCAGTGGCGAAGGCGGTCTGCCAGAACGCGTTCGACGGTGAGGGATGAAAGCTGGGGGAGCAAACCGGATTAGATACCCGGGTAGTCCCAGCTGTAAACGATGCAAACTCGGTGATGCATTGGCTTATGGCCAATGCAGTGCCGCAGGGAAGCCGTTAAGTTTGCCGCCTGGGAAGTACGGTCGCAA	Archaea	Thermoproteota	Nitrososphaeria	Nitrosotaleales	Nitrosotaleaceae	ThermoproteotaNitrososphaeriaNitrosotalealesNitrosotaleaceae	0	0	0	0	0	0	0	0	0	0	0	0	0	0	0	0	0.11373	0.00144691	0	1.24492	0.311451	0.0165999	1.21014	0.00303707	0.0698359	0.00143748	0.505518	0.559742	0	0		19		0.134595
GCTAGCGTTGTTCGGATTTACTGGGCGTAAAGCGCACGTAGGCGGATTTTTAAGTCAGGGGTGAAATCCCAAGGCTCAACCTTGGAACTGCCTTTGATACTGGAAGTCTCGAGTCCGGGAGAGGTGAGTGGAACTGCGAGTGTAGAGGTGAAATTCGTAGATATTCGCAAGAACACCAGTGGCGAAGGCGGCTCACTGGCCCGGAACTGACGCTGAGGTGCGAAAGCGTGGGGAGCAAACAGGATTAGATACCCTGGTAGTCCACGCCGTAAACTATGGATGCTAGCCGTTGGGGAGCTTGCTCTTCAGTGGCGCAGCTAACGCTTTAAGCATCCCGCCTGGGGAGTACGGT	GCTAGCGTTGTTCGGATTTACTGGGCGTAAAGCGCACGTAGGCGGATTTTTAAGTCAGGGGTGAAATCCCAAGGCTCAACCTTGGAACTGCCTTTGATACTGGAAGTCTCGAGTCCGGGAGAGGTGAGTGGAACTGCGAGTGTAGAGGTGAAATTCGTAGATATTCGCAAGAACACCAGTGGCGAAGGCGGCTCACTGGCCCGGAACTGACGCTGAGGTGCGAAAGCGTGGGGAGCAAACAGGATTAGATACCCTGGTAGTCCACGCCGTAAACTATGGATGCTAGCCGTTGGGGAGCTTGCTCTTCAGTGGCGCAGCTAACGCTTTAAGCATCCCGCCTGGGGAGTACGGT	Bacteria	Pseudomonadota	Alphaproteobacteria	Hyphomicrobiales	Beijerinckiaceae	PseudomonadotaAlphaproteobacteriaHyphomicrobialesBeijerinckiaceae	0.501516	0	0.769827	0	0.24704	0	0.420548	0.17032	0.0745662	0.350385	0.161168	0.322093	0.0180393	0.0797795	0.0803733	0	0.0236427	0.00434072	0.0184037	0.00895629	0	0.0331997	0	0	0.0274355	0.00431245	0.0455129	0.019385	0.0325782	0.619601		7		0.134434
AGGGTGCGAGCGTTAATCGGAATTACTGGGCGTAAAGCGTACGTAGGCGGCTATGCAAGACAGGTGTGAAATCCCCGGGCTTAACCTGGGAACTGCATTTGTGACTGCATGGCTAGAGTCCGTTAGAGGGGGGTGGAATTCCACGTGTAGCAGTGAAATGCGTAGAGATGTGGAGGAACACCGATGGCGAAGGCAGCCCCCTGGGACGAGACTGACGCTCATGTACGAAAGCGTGGGGAGCAAACAGGATTAGATACCCTGGTAGTCCACGCCCTAAACGATGTCGACTAGTTGTCGGGGATTTACATCCTCGGTAACGCAGCTAACGCGTGAAGTCGACCGCCTGGGGAGTACGGTCGCAA	AGGGTGCGAGCGTTAATCGGAATTACTGGGCGTAAAGCGTACGTAGGCGGCTATGCAAGACAGGTGTGAAATCCCCGGGCTTAACCTGGGAACTGCATTTGTGACTGCATGGCTAGAGTCCGTTAGAGGGGGGTGGAATTCCACGTGTAGCAGTGAAATGCGTAGAGATGTGGAGGAACACCGATGGCGAAGGCAGCCCCCTGGGACGAGACTGACGCTCATGTACGAAAGCGTGGGGAGCAAACAGGATTAGATACCCTGGTAGTCCACGCCCTAAACGATGTCGACTAGTTGTCGGGGATTTACATCCTCGGTAACGCAGCTAACGCGTGAAGTCGACCGCCTGGGGAGTACGGTCGCAA	Bacteria	Pseudomonadota	Gammaproteobacteria	Burkholderiales	Sutterellaceae	PseudomonadotaGammaproteobacteriaBurkholderialesSutterellaceae	0	0	0	0	0	0	0	0	0	0	0.00895375	0.00328666	0	0	0	0	0.0505465	0.00723453	0	0.00298543	0.00851623	0	3.68357	0.0379633	0.112236	0.0388121	0.00162546	0.0654244	0	0.00689979		17		0.134268
TACGGAGGGTGCAAGCGTTAATCGGAATTACTGGGCGTAAAGCGCGCGTAGGTGGTTTGATAAGCGAGATGTGAAAGCCCCGGGCTTAACCTGGGAACGGCATTTCGAACTGTCAGGCTAGAGTGTGGTAGAGGGTAGTGGAATTTCCTGTGTAGCGGTGAAATGCGTAGATATAGGAAGGAACACCAGTGGCGAAGGCGGCTACCTGGACCAACACTGACACTGAGGTGCGAAAGCGTGGGGAGCAAACAGGATTAGATACCCTGGTAGTCCACGCCGTAAACGATGTCAACTAGCCGTTGGGACTCTTGAAGTCTTAGTGGCGCAGCTAACGCACTAAGTTGACCGCCTGGGGAGTACGGCCGCAAGGTTA	TACGGAGGGTGCAAGCGTTAATCGGAATTACTGGGCGTAAAGCGCGCGTAGGTGGTTTGATAAGCGAGATGTGAAAGCCCCGGGCTTAACCTGGGAACGGCATTTCGAACTGTCAGGCTAGAGTGTGGTAGAGGGTAGTGGAATTTCCTGTGTAGCGGTGAAATGCGTAGATATAGGAAGGAACACCAGTGGCGAAGGCGGCTACCTGGACCAACACTGACACTGAGGTGCGAAAGCGTGGGGAGCAAACAGGATTAGATACCCTGGTAGTCCACGCCGTAAACGATGTCAACTAGCCGTTGGGACTCTTGAAGTCTTAGTGGCGCAGCTAACGCACTAAGTTGACCGCCTGGGGAGTACGGCCGCAAGGTTA	Bacteria	Pseudomonadota	Gammaproteobacteria	Pseudomonadales	Marinobacteraceae	PseudomonadotaGammaproteobacteriaPseudomonadalesMarinobacteraceae	0	0	0	0	0	0	0	0	0	0	0	0	0	0	0	3.99515	0	0	0	0	0	0	0	0	0	0	0	0	0	0		29		0.133172
GCTAGCGTTGTTCGGAATTACTGGGCGTAAAGCGCACGTAGGCGGCCTTGTAAGTTGGGGGTGAAATCCCGGGGCTCAACTCCGGAACTGCCCTCAAGACTGCAAAGCTCGAGGACGCGAGAGGTTAGCGGAATTCCGAGTGTAGAGGTGAAATTCGTAGATATTCGGAAGAACACCAGTGGCGAAGGCGGCTAACTGGCGCGTTTCTGACGCTGAGGTGCGAAAGCGTGGGGAGCAAACAGGATTAGATACCCTGGTAGTCCACGCCGTAAACGATGAGGGCTAGTTGTCGGCATGCATGCATGTCGGTGACGCAGCTAACGCAGTAAGCCCTCCGCCTGGGGAGTACGGT	GCTAGCGTTGTTCGGAATTACTGGGCGTAAAGCGCACGTAGGCGGCCTTGTAAGTTGGGGGTGAAATCCCGGGGCTCAACTCCGGAACTGCCCTCAAGACTGCAAAGCTCGAGGACGCGAGAGGTTAGCGGAATTCCGAGTGTAGAGGTGAAATTCGTAGATATTCGGAAGAACACCAGTGGCGAAGGCGGCTAACTGGCGCGTTTCTGACGCTGAGGTGCGAAAGCGTGGGGAGCAAACAGGATTAGATACCCTGGTAGTCCACGCCGTAAACGATGAGGGCTAGTTGTCGGCATGCATGCATGTCGGTGACGCAGCTAACGCAGTAAGCCCTCCGCCTGGGGAGTACGGT	Bacteria	Pseudomonadota	Alphaproteobacteria	Caulobacterales	Parvularculaceae	PseudomonadotaAlphaproteobacteriaCaulobacteralesParvularculaceae	0.25659	0	0.437528	0.00705965	2.49595	0	0	0	0	0	0.116399	0.0262933	0	0.010879	0.0893037	0	0.0101908	0	0.00141567	0	0.00243321	0	0	0.00607413	0	0.0100624	0	0	0	0.454006		16		0.130806
GCAAGCGTTACTCGGAATTACTAGGCGTAAAGCGCAGGTAGGTGGTTTGGTAAGTCCGCAATGAAATCTCCCGGCTTAACTGGGAGGGGTTTGTGGATACTGTCAGGCTCGAGTGTGGGAGAGGTAACTGGAATTCCTGGTGTAGCGGTGAAATGCGTAGATATCAGGAGGAACACCAATGGCGAAAGCAGGTTACTGGCCCAATACTGACGCTGAGCTGCGAAAGCTAGGGGAGCAAACAGGATTAGATACCCTGGTAGTCCTAGCCGTAAACGATGTAGACCAGATGTGGGGGGTATCGACCCCCTCCGTGTCGACGCTAACGCATTAAGTCTACCGCCTGGGGAGTACGGC	GCAAGCGTTACTCGGAATTACTAGGCGTAAAGCGCAGGTAGGTGGTTTGGTAAGTCCGCAATGAAATCTCCCGGCTTAACTGGGAGGGGTTTGTGGATACTGTCAGGCTCGAGTGTGGGAGAGGTAACTGGAATTCCTGGTGTAGCGGTGAAATGCGTAGATATCAGGAGGAACACCAATGGCGAAAGCAGGTTACTGGCCCAATACTGACGCTGAGCTGCGAAAGCTAGGGGAGCAAACAGGATTAGATACCCTGGTAGTCCTAGCCGTAAACGATGTAGACCAGATGTGGGGGGTATCGACCCCCTCCGTGTCGACGCTAACGCATTAAGTCTACCGCCTGGGGAGTACGGC	Bacteria	Elusimicrobiota	Lineage IIc	NA	NA	ElusimicrobiotaLineage IIcNANA	0	0	0	0	0	0	0	0	0	0	0	1.58417	0	0	0	0	0.270872	0.00723453	0	0.48364	0.150859	0.227655	0.0245298	0.223224	0.0698359	0	0.596544	0.0993482	0.115277	0		18		0.12844
AGGCGGCGAGCGTTACCCGGATTCACTGGGCGTAAAGGGTGTGTAGGCGGTCGCGCATGTCTCCTGTGAAATGGACCGGCTCAACCGGTGCAGGCCAGGGGAAACTGCGCGGCTGGAGGGCCGGAGAGGGAAGCGGAACTTCCAGAGTAGCGGTGAAATGCGTAGATACTGGAAGGTACCTCGATAGCGAAGGCAGCTTCCTGGCCGGTTCCTGACGCTGAGGCACGAAAGCGTGGGGAGCAAACCGGATTAGATACCCGGGTAGTCCACGCCCTAAACGATGCCGACTAGGTGTTGGTCTCGCAAACGCTGGACCAGTGCCGCAGCTAACGCGTTAAGTCGGCCGCCTGGGGTGTACGGCCGCAA	AGGCGGCGAGCGTTACCCGGATTCACTGGGCGTAAAGGGTGTGTAGGCGGTCGCGCATGTCTCCTGTGAAATGGACCGGCTCAACCGGTGCAGGCCAGGGGAAACTGCGCGGCTGGAGGGCCGGAGAGGGAAGCGGAACTTCCAGAGTAGCGGTGAAATGCGTAGATACTGGAAGGTACCTCGATAGCGAAGGCAGCTTCCTGGCCGGTTCCTGACGCTGAGGCACGAAAGCGTGGGGAGCAAACCGGATTAGATACCCGGGTAGTCCACGCCCTAAACGATGCCGACTAGGTGTTGGTCTCGCAAACGCTGGACCAGTGCCGCAGCTAACGCGTTAAGTCGGCCGCCTGGGGTGTACGGCCGCAA	Bacteria	Acetothermia	Acetothermiia	KB1 group	NA	AcetothermiaAcetothermiiaKB1 groupNA	0.0116632	0	0.0203072	0.00705965	0	0	0	0	0	0	0	0	0	0	0	0	0.0158977	0.00434072	0.290212	0.316456	0.0669132	0.324883	0.455846	0	0.0448945	0.0459995	0.905382	0.203543	1.02747	0		15		0.124695
GCTAGCGTTGTTCGGAATTACTGGGCGTAAAGCGAGCGTAGGTGGCTCGATGTGTCAGTGGTGAAATCCCGGGGCTCAACCTCGGAACTGCCATTGAAACTATCGAGCTGGAATATCAGAGGGGGTAGCGGAATTCCAAATGTAGAGGTGAAATTCGTAGATATTTGGAGGAACACCGGTGGCGAAGGCGGCTACCTGGCTGATTATTGACACTGAGGCTCGAAAGCGTGGGGATCAAACAGGATTAGATACCCTGGTAGTCCACGCTGTAAACGATGGATGCTAGTTGTTGGGGGGTTCCCTCTCAGTGACGTAGCTAACGCGTTAAGCATCCCGCCTGGGGAGTACGGT	GCTAGCGTTGTTCGGAATTACTGGGCGTAAAGCGAGCGTAGGTGGCTCGATGTGTCAGTGGTGAAATCCCGGGGCTCAACCTCGGAACTGCCATTGAAACTATCGAGCTGGAATATCAGAGGGGGTAGCGGAATTCCAAATGTAGAGGTGAAATTCGTAGATATTTGGAGGAACACCGGTGGCGAAGGCGGCTACCTGGCTGATTATTGACACTGAGGCTCGAAAGCGTGGGGATCAAACAGGATTAGATACCCTGGTAGTCCACGCTGTAAACGATGGATGCTAGTTGTTGGGGGGTTCCCTCTCAGTGACGTAGCTAACGCGTTAAGCATCCCGCCTGGGGAGTACGGT	Bacteria	Pseudomonadota	Alphaproteobacteria	Rickettsiales	SM2D12	PseudomonadotaAlphaproteobacteriaRickettsialesSM2D12	0	0	0.653522	0.00705965	0.0511117	0.00439445	0.257194	0.0148104	0.193194	0.163513	0.0179075	1.1832	0	0.380766	0.457681	0	0.016713	0.0101283	0.0184037	0	0	0.0142285	0	0.107816	0	0	0	0	0	0.0676179		12		0.120642
GCAGCCCGAGTGGTACTCGTTATTATTGGGTCTAAAACGTCCGTAGTCGGTTGCGTAGATGCCTGGGTAAATCGAAGCGCTCAACGTTTCGAATTCCAGGTAGACCGCGCGACTTGGGATCGGGAGAGGTGCAAAGTACTCCGGGGGTAGGGGTAAAATCCTGTAATCCTCGGGGGACTACCAGTGGCGAAGGCGTTGCACTAGAACGAGTCCGACGATCAGGGACGAAGCCCTGGGGCGCAAACGGGATTAGATACCCCGGTAGTCCAGGGTGTAAACGCTGCCGGCTTGGTGTCGGGGATCCTACGAGGGTTCCCGGTGCCGGAGTGAAGATGTTAAGCCGGCTACCTGGGGAGTACGGTCGCAA	GCAGCCCGAGTGGTACTCGTTATTATTGGGTCTAAAACGTCCGTAGTCGGTTGCGTAGATGCCTGGGTAAATCGAAGCGCTCAACGTTTCGAATTCCAGGTAGACCGCGCGACTTGGGATCGGGAGAGGTGCAAAGTACTCCGGGGGTAGGGGTAAAATCCTGTAATCCTCGGGGGACTACCAGTGGCGAAGGCGTTGCACTAGAACGAGTCCGACGATCAGGGACGAAGCCCTGGGGCGCAAACGGGATTAGATACCCCGGTAGTCCAGGGTGTAAACGCTGCCGGCTTGGTGTCGGGGATCCTACGAGGGTTCCCGGTGCCGGAGTGAAGATGTTAAGCCGGCTACCTGGGGAGTACGGTCGCAA	Archaea	Thermoplasmatota	Thermoplasmata	NA	NA	ThermoplasmatotaThermoplasmataNANA	0	0	0	0	0	0	0	0	0	0	0	0	0.240524	0	0	0	0.0148786	0	0.00283134	3.22725	0.012166	0	0.00817661	0	0.00498828	0.0114999	0	0	0	0		22		0.117411
AGACCTCAAACGTTATCCGGATTTATTGGGCGTAAAGGGTCCGCAGGTGGACGCAAAAGTCGGTGGTTAAATCCCTATGCTTAACATCGGGGCTACTATCGATACTCTGCGTCTAGAGGCCGGGAGAGGCGAGCGGAACATACGGTGTAGTCGTAATAAGCGCTGATATCGTATGGAACACCAACGGCGAAGGCAGCTCGCTAGAACGTGCCTGACACTCAGGGACGAAAGCGTGGGGAGCGAAGCGGATTAGATACCCGCGTAGTCCACGCCCTAAACGATGTGCACTAGATATTGGGAGTATCGACCCTCCCAGTGTCGTTGAAAAAAGCAAACGCGTTAAGTGCACCGCCTGGGGAGTACGGTCGCAA	AGACCTCAAACGTTATCCGGATTTATTGGGCGTAAAGGGTCCGCAGGTGGACGCAAAAGTCGGTGGTTAAATCCCTATGCTTAACATCGGGGCTACTATCGATACTCTGCGTCTAGAGGCCGGGAGAGGCGAGCGGAACATACGGTGTAGTCGTAATAAGCGCTGATATCGTATGGAACACCAACGGCGAAGGCAGCTCGCTAGAACGTGCCTGACACTCAGGGACGAAAGCGTGGGGAGCGAAGCGGATTAGATACCCGCGTAGTCCACGCCCTAAACGATGTGCACTAGATATTGGGAGTATCGACCCTCCCAGTGTCGTTGAAAAAAGCAAACGCGTTAAGTGCACCGCCTGGGGAGTACGGTCGCAA	Bacteria	Patescibacteria	ABY1	Candidatus Magasanikbacteria	NA	PatescibacteriaABY1Candidatus MagasanikbacteriaNA	0	0	0.0313838	0	0	0	0.218963	0.303614	0	0	0.832699	0.864392	0	0.00362634	0.098234	0	0.166518	0.0202567	0.00141567	0.250776	0.19709	0.113828	0.13287	0.0182224	0.0448945	0.0905615	0.0243819	0.0460394	0.0200481	0.00827974		9		0.11627
GCAAGCGTTATCCGGAATTATTGGGCGTAAAGGGTGCGTAGGCGGTTTATTAAGTCTATGGTGAAAGTGCGGGGCTCAACCCCGTATGGCCATAGAAACTGGTAGACTTGAGTGCAGGAGAGGGCAATGGAATTCCATGTGTAGCGGTAAAATGCGTAGATATATGGAGGAACACCAGTGGCGAAGGCGGTTGCCTGGCCTGTAACTGACGCTGAAGCACGAAAGCGTGGGGAGCAAATAGGATTAGATACCCTAGTAGTCCACGCCGTAAACGATGAATACTAAGTGTTGGAGAAATTCAGTGCTGCAGTTAACGCAATAAGTATTCCGCCTGGGGAGTATGCA	GCAAGCGTTATCCGGAATTATTGGGCGTAAAGGGTGCGTAGGCGGTTTATTAAGTCTATGGTGAAAGTGCGGGGCTCAACCCCGTATGGCCATAGAAACTGGTAGACTTGAGTGCAGGAGAGGGCAATGGAATTCCATGTGTAGCGGTAAAATGCGTAGATATATGGAGGAACACCAGTGGCGAAGGCGGTTGCCTGGCCTGTAACTGACGCTGAAGCACGAAAGCGTGGGGAGCAAATAGGATTAGATACCCTAGTAGTCCACGCCGTAAACGATGAATACTAAGTGTTGGAGAAATTCAGTGCTGCAGTTAACGCAATAAGTATTCCGCCTGGGGAGTATGCA	Bacteria	Bacillota	Bacilli	Erysipelotrichales	Erysipelotrichaceae	BacillotaBacilliErysipelotrichalesErysipelotrichaceae	0	0.0369561	0	0	0	0.0131833	0	0	3.2843	0	0	0	0	0.101538	0.00446518	0	0.000407633	0	0	0	0	0	0	0	0	0	0	0	0	0		24		0.114695
AGGATGCAAGCGTTATCCGGATTCATTGGGTTTAAAGGGTGCGTAGGCGGGGTGGTAAGTCAGTGGTGAAATCCTGCAGCTCAACTGTAGAATTGCCATTGATACTGCTGCCCTTGAGTGCAGTTGATGTGGGCGGAATGTGGCATGTAGCGGTGAAATGCATAGATATGCCACAGAACACCAATCGCGAAGGCAGCTCACAAAACTGTAACTGACGCTGAGGCACGAAAGCGTGGGGAGCAAACAGGATTAGATACCCTGGTAGTCCACGCCGTAAACGATGTTCACTCGATGTTGGCGATATACCGTCCAGCGTCTAAGCAAAAGCATTAAGTGAACCACCTGGGGAGTACGGCCGCAA	AGGATGCAAGCGTTATCCGGATTCATTGGGTTTAAAGGGTGCGTAGGCGGGGTGGTAAGTCAGTGGTGAAATCCTGCAGCTCAACTGTAGAATTGCCATTGATACTGCTGCCCTTGAGTGCAGTTGATGTGGGCGGAATGTGGCATGTAGCGGTGAAATGCATAGATATGCCACAGAACACCAATCGCGAAGGCAGCTCACAAAACTGTAACTGACGCTGAGGCACGAAAGCGTGGGGAGCAAACAGGATTAGATACCCTGGTAGTCCACGCCGTAAACGATGTTCACTCGATGTTGGCGATATACCGTCCAGCGTCTAAGCAAAAGCATTAAGTGAACCACCTGGGGAGTACGGCCGCAA	Bacteria	Bacteroidota	Bacteroidia	NA	NA	BacteroidotaBacteroidiaNANA	0	0	0	0	0	0	0.0069512	0	0	0	0.0313381	0.161046	0	0	0	0	0.209727	0.0318319	0.47708	0.250776	0.0961117	0.123313	0	0.0971862	0.00997655	0.00287497	1.0598	0.0290775	0	0.747937		15		0.111168
GCAAGCGTTGTCCGGAATCATTGGGCGTAAAGGGCGCGTAGGCGGCTATTTAAGTCTGATGTGAAAGTGCGGAGCTTAACTCCGTAAAGCATTGGAAACTGGATGGCTTGAGGACAGGAGAGGAAAGTGGAATTCCTAGTGTAGCGGTGAAATGCGTAGATATTAGGAGGAACACCAGTGGCGAAGGCGACTTTCTGGACTGTAACTGACGCTGAGGCGCGAAAGCGTGGGGAGCAAACAGGATTAGATACCCTGGTAGTCCACGCCGTAAACGATGAGTGCTAGGTGTAGAGGGTATCGACCCCTTCTGTGCCGCAGTTAACACAATAAGCACTCCGCCTGGGGAGTACGGC	GCAAGCGTTGTCCGGAATCATTGGGCGTAAAGGGCGCGTAGGCGGCTATTTAAGTCTGATGTGAAAGTGCGGAGCTTAACTCCGTAAAGCATTGGAAACTGGATGGCTTGAGGACAGGAGAGGAAAGTGGAATTCCTAGTGTAGCGGTGAAATGCGTAGATATTAGGAGGAACACCAGTGGCGAAGGCGACTTTCTGGACTGTAACTGACGCTGAGGCGCGAAAGCGTGGGGAGCAAACAGGATTAGATACCCTGGTAGTCCACGCCGTAAACGATGAGTGCTAGGTGTAGAGGGTATCGACCCCTTCTGTGCCGCAGTTAACACAATAAGCACTCCGCCTGGGGAGTACGGC	Bacteria	Bacillota	Desulfitobacteriia	Desulfitobacteriales	Syntrophobotulaceae	BacillotaDesulfitobacteriiaDesulfitobacterialesSyntrophobotulaceae	2.6592	0	0	0.218849	0.127779	0	0	0.00370261	0.183026	0.116795	0	0	0	0	0	0	0	0	0	0	0	0	0	0	0	0	0	0	0	0		24		0.110312
CCAAGCGTTATCCGGAATCATTGGGCGTAAAGGGTGTGTAGGTGGCGTAGCTAGTCTTCTGTCAAAATCTTGGGCTCAACCCAGGACTCGCAGTGGAAACGGCTAGGCTCGAGGGTGCGAGGGGTGAATGGAACTCATGGAGTAGGGGTGAAATCCGTTGATATCATGGGGAACACCAAAAGCGAAGGCAATTCACTGGCGCACATCTGACACTGAAACACGAAAGCGTGGGTAGCGAACGGGATTAGATACCCCGGTAGTCCACGCCCTAAACGATGACAACTAGCTTTGGGAGGAATCGACCCCTTCCGAGGCGTAGCTAACGCGTTAAGTTGTCCGCCTGGGTAGTACGGC	CCAAGCGTTATCCGGAATCATTGGGCGTAAAGGGTGTGTAGGTGGCGTAGCTAGTCTTCTGTCAAAATCTTGGGCTCAACCCAGGACTCGCAGTGGAAACGGCTAGGCTCGAGGGTGCGAGGGGTGAATGGAACTCATGGAGTAGGGGTGAAATCCGTTGATATCATGGGGAACACCAAAAGCGAAGGCAATTCACTGGCGCACATCTGACACTGAAACACGAAAGCGTGGGTAGCGAACGGGATTAGATACCCCGGTAGTCCACGCCCTAAACGATGACAACTAGCTTTGGGAGGAATCGACCCCTTCCGAGGCGTAGCTAACGCGTTAAGTTGTCCGCCTGGGTAGTACGGC	Bacteria	Patescibacteria	Parcubacteria	Candidatus Azambacteria	NA	PatescibacteriaParcubacteriaCandidatus AzambacteriaNA	0	0	0	0	0	0	0.903656	0.703495	0	0.023359	0	0.26622	0	0	0.0826059	0	0.10415	0.0332788	0	0.432888	0.436761	0.040314	0	0.0440375	0	0	0	0.0484625	0	0		18		0.103974
AGGGTGCTAGCGTTAATCGGATTTACTGGGCGTAAAGCGTGTGTAGGCGGTTTGTTAAGTCGGATGTGAAAGCCCTGGGCTCAACCTAGGAATTGCATTCGATACTGGCAAGCTAGAGTACGGTAGAGGGTGGCGGAATTCCGGGTGTAGCGGTGAAATGCGTAGATATCCGGAGGAACACCGATGGCGAAGGCAACCACCTGGGCCTGTACTGACGCTGAGACACGAAAGCGTGGGGAGCAAACAGGATTAGATACCCTGGTAGTCCACGCCGTAAACGATGAGAACTTGACGTCGGTTTGCTCTGCGAATCGGTGTCGTAGCTAACGCGCTAAGTTCTCCGCCTGGGGAGTACGGCCGCAA	AGGGTGCTAGCGTTAATCGGATTTACTGGGCGTAAAGCGTGTGTAGGCGGTTTGTTAAGTCGGATGTGAAAGCCCTGGGCTCAACCTAGGAATTGCATTCGATACTGGCAAGCTAGAGTACGGTAGAGGGTGGCGGAATTCCGGGTGTAGCGGTGAAATGCGTAGATATCCGGAGGAACACCGATGGCGAAGGCAACCACCTGGGCCTGTACTGACGCTGAGACACGAAAGCGTGGGGAGCAAACAGGATTAGATACCCTGGTAGTCCACGCCGTAAACGATGAGAACTTGACGTCGGTTTGCTCTGCGAATCGGTGTCGTAGCTAACGCGCTAAGTTCTCCGCCTGGGGAGTACGGCCGCAA	Bacteria	Pseudomonadota	Gammaproteobacteria	Salinisphaerales	Nevskiaceae	PseudomonadotaGammaproteobacteriaSalinisphaeralesNevskiaceae	0.0116632	0	0.387683	0.21179	0.741119	0	0	0	0	0	0	0	0	0	0.0133955	0	0.855419	0.0419603	0.0396387	0.0238834	0.0243321	0.0308283	0.00204415	0.00151853	0.0224472	0.044562	0.49414	0.00484625	0.0225541	0.0413987		11		0.100507
AGGGTGCGAGCGTTATTCGGAATAACTGGGCGTAAAGGGTGCGTAGGCGGTACTCTAAGTCGACGGTTAAAGACTACAGCTTAACTGTAGAAAGGCCGGCGATACTGGAGTGCTAGAGGATAGTAGAGAGGAGTGGAATTCTCGGAGTAGCGGTAAAATGCGTAGATCTCGAGAGGAACACCGATGGCGAAGGCAGCTCCTTGGGCTATATCTGACGCTGAGGCACGAAAGCGTGGGGAGCAAACAGGATTAGATACCCTGGTAGTCCACGCTGTAAACGATGATTACTGGATATGGGGCGTGCTTGCATGCTCTGTGTCGAAGCTCACGCGTTAAGTAATCCGCCTGGGAAGTACGGTCGCAA	AGGGTGCGAGCGTTATTCGGAATAACTGGGCGTAAAGGGTGCGTAGGCGGTACTCTAAGTCGACGGTTAAAGACTACAGCTTAACTGTAGAAAGGCCGGCGATACTGGAGTGCTAGAGGATAGTAGAGAGGAGTGGAATTCTCGGAGTAGCGGTAAAATGCGTAGATCTCGAGAGGAACACCGATGGCGAAGGCAGCTCCTTGGGCTATATCTGACGCTGAGGCACGAAAGCGTGGGGAGCAAACAGGATTAGATACCCTGGTAGTCCACGCTGTAAACGATGATTACTGGATATGGGGCGTGCTTGCATGCTCTGTGTCGAAGCTCACGCGTTAAGTAATCCGCCTGGGAAGTACGGTCGCAA	Bacteria	Dependentiae	Babeliae	Babeliales	NA	DependentiaeBabeliaeBabelialesNA	0.0583158	0	0.0110767	0	0.153335	0	0	0.0629443	0	0	0.00895375	0.443699	0	0.00362634	0.578241	0	0.0660366	0.00868143	0.0155724	0.0865775	0.144776	0.35334	0	0.0789638	0.0224472	0.00143748	0.645308	0.0702707	0	0.168355		10		0.0993986
CCAAGCGTTATCCGGATTTACTGGGCGTAAAGCGTGGGTAGGTGTTTGAGCAAGTTAAACGTTAAATCTCTGGGCTTAACCCAGAGGCCGCGTTTAAAACTGCTAAAATAGAGGTCGGGAGAGGCAAGCGGAATTGCCGGTGTAGGAGTAAAATCCATTAATATCGGCAAGAACACCAAAGGCGTAGGCAGCTTGCTAGAACGCACCTGACACTGAGCCACGAAAGCGTGGGGAGCGAATGGGATTAGATACCCCAGTAGTCCACGCCCTAAACTATGAATACTGAGCATTGGGAGTATCGACCCTCTCAGTGTTGTTTACCTAAGGTAACCTCTTAAGTATTCCGCCTGGGAAGTACGGC	CCAAGCGTTATCCGGATTTACTGGGCGTAAAGCGTGGGTAGGTGTTTGAGCAAGTTAAACGTTAAATCTCTGGGCTTAACCCAGAGGCCGCGTTTAAAACTGCTAAAATAGAGGTCGGGAGAGGCAAGCGGAATTGCCGGTGTAGGAGTAAAATCCATTAATATCGGCAAGAACACCAAAGGCGTAGGCAGCTTGCTAGAACGCACCTGACACTGAGCCACGAAAGCGTGGGGAGCGAATGGGATTAGATACCCCAGTAGTCCACGCCCTAAACTATGAATACTGAGCATTGGGAGTATCGACCCTCTCAGTGTTGTTTACCTAAGGTAACCTCTTAAGTATTCCGCCTGGGAAGTACGGC	Bacteria	Patescibacteria	ABY1	NA	NA	PatescibacteriaABY1NANA	0	0	0.131074	0	0	0	0.0451828	0.788655	0.00338937	0.023359	0.0179075	0.18734	1.56742	0	0.156281	0	0.0364832	0.0173629	0	0	0	0	0	0.00303707	0.00249414	0	0	0	0	0		17		0.0993328
AGGTGGCAAGCGTTGTTCGGAATCATTGGGCTTAAAGCGCATGTAGGCGGCCTTGCAAGTACCGGGTGAAAGCCCTCGGCTCAACCGGGGAAGTGCCTGGTATACTGCGAGGCTTGAGGCAAGAAGAGGTGCCTGGAACTCTAGGTGGAGCGGTGAAATGCGTAGATATCTAGAGGAACGCCTGTGGCGAAAGCGGGGCACTGGGCTTGTCCTGACGCTGAGATGCGAAAGCGTAGGGAGCAAACGGGATTAGATACCCCGGTAGTCTACGCCGTAAACGATGCGCACTAGGTATGAGTGACTCTGACGTCCCTCGCGCCGAAGCAAAAGTGTTTAGTGCGCCGCCTGGGTAGTACGGCCGCAA	AGGTGGCAAGCGTTGTTCGGAATCATTGGGCTTAAAGCGCATGTAGGCGGCCTTGCAAGTACCGGGTGAAAGCCCTCGGCTCAACCGGGGAAGTGCCTGGTATACTGCGAGGCTTGAGGCAAGAAGAGGTGCCTGGAACTCTAGGTGGAGCGGTGAAATGCGTAGATATCTAGAGGAACGCCTGTGGCGAAAGCGGGGCACTGGGCTTGTCCTGACGCTGAGATGCGAAAGCGTAGGGAGCAAACGGGATTAGATACCCCGGTAGTCTACGCCGTAAACGATGCGCACTAGGTATGAGTGACTCTGACGTCCCTCGCGCCGAAGCAAAAGTGTTTAGTGCGCCGCCTGGGTAGTACGGCCGCAA	Bacteria	Planctomycetota	Phycisphaerae	S-70	NA	PlanctomycetotaPhycisphaeraeS-70NA	0.0116632	0	0.00738443	0	0	0	0.0382316	0.00370261	0.00338937	0	0	0.0328666	0	0	0	0	0.119437	0	0.0821088	0.13733	0.0863789	0.441082	0.267784	0.15489	0.189555	0.089124	1.13132	0.0654244	0.0400962	0.00275991		11		0.0968176
GCAAGCGTTGTTCGGAATTACTGGGCGTAAAGCGTACGTAGGCGGTTGATTAAGTCAAATGTAAAAGCCCGGGGCTCAACCCCGTGGTCGCACTTGATACTGGTCGACTAGAGGGCGATAGAGGAAAGCGGAATTCCGAGTGTAGCGGTGAAATGCGTAGATATTCGGAGGAACATCGGTAGCGAAAGCGGCTTTCTGGGTCGCTCCTGACGCTGAGGTACGAAAGCGTGGGTAGCAAACGGGATTAGATACCCCGGTAGTCCACGCCGTAAACGATGGATACTAGGTGTAGCGGGTATCGACCCCTGCTGTGCCGTAGCTAACGCGTTAAGTATCCCGCCTGGGGAGTACGCA	GCAAGCGTTGTTCGGAATTACTGGGCGTAAAGCGTACGTAGGCGGTTGATTAAGTCAAATGTAAAAGCCCGGGGCTCAACCCCGTGGTCGCACTTGATACTGGTCGACTAGAGGGCGATAGAGGAAAGCGGAATTCCGAGTGTAGCGGTGAAATGCGTAGATATTCGGAGGAACATCGGTAGCGAAAGCGGCTTTCTGGGTCGCTCCTGACGCTGAGGTACGAAAGCGTGGGTAGCAAACGGGATTAGATACCCCGGTAGTCCACGCCGTAAACGATGGATACTAGGTGTAGCGGGTATCGACCCCTGCTGTGCCGTAGCTAACGCGTTAAGTATCCCGCCTGGGGAGTACGCA	Bacteria	Cyanobacteriota	Sericytochromatia	NA	NA	CyanobacteriotaSericytochromatiaNANA	0	0	0	0	0	0.202144	1.13305	0.0555391	0.494848	0	0.595425	0.151186	0	0.0435161	0.131723	0	0.0299611	0	0	0	0	0	0	0.00607413	0	0	0	0	0	0		20		0.0947821
AGGGTGCAAGCGTTAGTCGGAATTACTGGGCGTAAAGCGTGCGTAGGTGGTTTCTTAAGTCCGTTGTGAAAACCCTGGGCTCAACCTGGGAACGGCAGTGGATACTGGGAAACTAGAGTGCGGTAGAGGAGGGTGGAATTCCCGGTGTAGCGGTGAAATGCGTAGAGATCGGGAGGAACATCAGTGGCGAAGGCGGCCCTCTGGACCAGCACTGACGCTGAGGCACGAAAGCGTGGGGAGCAAACAGGATTAGATACCCTGGTAGTCCACGCCCTAAACGATGCGAACTAGACGTTGGGCTCAACTCGGAGCTCAGTGTCGAAGCTAACGCGTTAAGTTCGCCGCCTGGGGAGTACGGTCGCAA	AGGGTGCAAGCGTTAGTCGGAATTACTGGGCGTAAAGCGTGCGTAGGTGGTTTCTTAAGTCCGTTGTGAAAACCCTGGGCTCAACCTGGGAACGGCAGTGGATACTGGGAAACTAGAGTGCGGTAGAGGAGGGTGGAATTCCCGGTGTAGCGGTGAAATGCGTAGAGATCGGGAGGAACATCAGTGGCGAAGGCGGCCCTCTGGACCAGCACTGACGCTGAGGCACGAAAGCGTGGGGAGCAAACAGGATTAGATACCCTGGTAGTCCACGCCCTAAACGATGCGAACTAGACGTTGGGCTCAACTCGGAGCTCAGTGTCGAAGCTAACGCGTTAAGTTCGCCGCCTGGGGAGTACGGTCGCAA	Bacteria	Pseudomonadota	Gammaproteobacteria	Lysobacterales	Rhodanobacteraceae	PseudomonadotaGammaproteobacteriaLysobacteralesRhodanobacteraceae	0	0.0931937	0.468912	0.324744	0	0	0	0	0	0	0	0.01972	0.220481	0.00362634	0.116095	0	0.262108	0	0.00283134	0.232864	1.0183	0	0.00408831	0.0501116	0.00249414	0	0	0	0	0		16		0.0939855
AGGGTCCAAGCGTTGTCCGGATTTACTGGGCGTAAAGGGCGCGTAGGCGGCTTGTTAAGTGAGAAGTGAAATCTCCGGGCTTAACTCGGAAACGGCTTTTCATACTGGCAAGCTGGAGTAACGTAGAGGTGAGTGGAATTCCTGGTGTAGCGGTGACATGCATTGATATCAGGAGGAACTCCGATGGCGTAGGCAGCTCACTGGACGTTAACTGACGCTGAGGCGCGAAAGCGTGGGTAGCAAACAGGATTAGATACCCTGGTAGTCCACGCCCTAAACGATGGATGCTAGCCGTTAGGGGTATCGACCCCCCTAGTGGCGCAGCTAACGCACTAAGCATCCCGCCTGGGGAGTACGGCCGCAA	AGGGTCCAAGCGTTGTCCGGATTTACTGGGCGTAAAGGGCGCGTAGGCGGCTTGTTAAGTGAGAAGTGAAATCTCCGGGCTTAACTCGGAAACGGCTTTTCATACTGGCAAGCTGGAGTAACGTAGAGGTGAGTGGAATTCCTGGTGTAGCGGTGACATGCATTGATATCAGGAGGAACTCCGATGGCGTAGGCAGCTCACTGGACGTTAACTGACGCTGAGGCGCGAAAGCGTGGGTAGCAAACAGGATTAGATACCCTGGTAGTCCACGCCCTAAACGATGGATGCTAGCCGTTAGGGGTATCGACCCCCCTAGTGGCGCAGCTAACGCACTAAGCATCCCGCCTGGGGAGTACGGCCGCAA	Bacteria	Armatimonadota	Fimbriimonadia	Fimbriimonadales	Fimbriimonadaceae	ArmatimonadotaFimbriimonadiaFimbriimonadalesFimbriimonadaceae	0	0	0.180919	0	0	0	0.052134	0.0148104	0.199973	0	0.0761069	0.0131467	0	0	0.00223259	0	0.161015	0.0998365	0.821088	0.582159	0.164242	0	0.00613246	0.00303707	0.00249414	0.0086249	0	0	0.0100241	0.418127		12		0.0938701
AGGGTGCGAGCGTTAATCGGAATTACTGGGCGTAAAGCGTGCGCAGGCGGTTTTACAAGCCAGATGTGAAATCCCCGGGCTTAACCTGGGAACTGCATTTGGGACTGTAAGGCTAGAGTGTGTCAGAGGGAGGTGGAATTCCACGTGTAGCAGTGAAATGCGTAGATATGTGGAGGAACATCGATGGCGAAGGCAGCCTCCTGGGATAACACTGACGCTCATGCACGAAAGCGTGGGGAGCAAACAGGATTAGATACCCTGGTAGTCCACGCCCTAAACGATGTCAACTAGTTGTCGGAGGAGAGATTCTTTGGTAACGCAGCTAACGCGTGAAGTTGACCGCCTGGGGAGTACGGTCGCAA	AGGGTGCGAGCGTTAATCGGAATTACTGGGCGTAAAGCGTGCGCAGGCGGTTTTACAAGCCAGATGTGAAATCCCCGGGCTTAACCTGGGAACTGCATTTGGGACTGTAAGGCTAGAGTGTGTCAGAGGGAGGTGGAATTCCACGTGTAGCAGTGAAATGCGTAGATATGTGGAGGAACATCGATGGCGAAGGCAGCCTCCTGGGATAACACTGACGCTCATGCACGAAAGCGTGGGGAGCAAACAGGATTAGATACCCTGGTAGTCCACGCCCTAAACGATGTCAACTAGTTGTCGGAGGAGAGATTCTTTGGTAACGCAGCTAACGCGTGAAGTTGACCGCCTGGGGAGTACGGTCGCAA	Bacteria	Pseudomonadota	Gammaproteobacteria	Burkholderiales	Leeiaceae	PseudomonadotaGammaproteobacteriaBurkholderialesLeeiaceae	0	0	0	0	0	0	0.0382316	0.0407287	0.254203	0	0.0984913	0.716492	0	0	0.00223259	0	0.000203817	0.00144691	0	0.710533	0.799309	0	0	0.0470745	0	0	0.00162546	0	0	0.0689979		17		0.0926523
AGGGGGCGAGCGTTGTCCGGAATTACTGGGCGTAAAGCGCGTGCAGGCGGTTCGTGAAGTCCCGTGTAAAAGCCTCCGGCTCAACCGGAGAACGCCGCGGGATACTCGCGGGCTTGAGGGCGGTAGAGGGTGATGGAATTCCCGGTGTAGCGGTGAAATGCGTAGATATCGGGAGGAACGCCAGTGGCGAAGGCGGTCACCTGGGCCGTCCCTGACGCTGAGACGCGAAAGCTAGGGGAGCAAACGGGATTAGATACCCCGGTAGTCCTAGCCGTAAACGATGCTCACTAGGTGTTGGGGGGTAACTCCCTCAGTGCCGCAGCTAACGCATTAAGTGAGCCGCCTGGGGAGTACGGCCGCAA	AGGGGGCGAGCGTTGTCCGGAATTACTGGGCGTAAAGCGCGTGCAGGCGGTTCGTGAAGTCCCGTGTAAAAGCCTCCGGCTCAACCGGAGAACGCCGCGGGATACTCGCGGGCTTGAGGGCGGTAGAGGGTGATGGAATTCCCGGTGTAGCGGTGAAATGCGTAGATATCGGGAGGAACGCCAGTGGCGAAGGCGGTCACCTGGGCCGTCCCTGACGCTGAGACGCGAAAGCTAGGGGAGCAAACGGGATTAGATACCCCGGTAGTCCTAGCCGTAAACGATGCTCACTAGGTGTTGGGGGGTAACTCCCTCAGTGCCGCAGCTAACGCATTAAGTGAGCCGCCTGGGGAGTACGGCCGCAA	Bacteria	GAL15	NA	NA	NA	GAL15NANANA	0	0	0	0	0	0	0	0	0	0	0	0	0.0501092	0	0	0	0.0876412	0.260443	0.0226507	0.205995	0.169108	0	0.271872	0.00151853	0.18706	0.570681	0.448627	0.169619	0.313252	0.00689979		16		0.0921826
AGGATGCAAGCGTTATCCGGATTTATTGGGTTTAAAGGGTGCGTAGGCGGGACTGTAAGTCAGTGGTGAAATCTCCCGGCTCAAAAGGGAAACTGCCATTGATACTGCTGTCCTTGAGTTTAGTTGGAGTGGGCGGAATACGGCATGTAGCGGTGAAATGCATAGATATGCCATAGAACACCAATCGCGAAGGCAGCTCACTAAACTGATACTGACGCTGAGGCACGAAAGCGTGGGGAGCGAACAGGATTAGATACCCTGGTAGTCCACGCTGTAAACGATGATCACTGGCTGTTGGCGATACACTGTCAGCGGCTAAGCAAAAGCGTTAAGTGATCCACCTGGGAAGTACGGTCGCAA	AGGATGCAAGCGTTATCCGGATTTATTGGGTTTAAAGGGTGCGTAGGCGGGACTGTAAGTCAGTGGTGAAATCTCCCGGCTCAAAAGGGAAACTGCCATTGATACTGCTGTCCTTGAGTTTAGTTGGAGTGGGCGGAATACGGCATGTAGCGGTGAAATGCATAGATATGCCATAGAACACCAATCGCGAAGGCAGCTCACTAAACTGATACTGACGCTGAGGCACGAAAGCGTGGGGAGCGAACAGGATTAGATACCCTGGTAGTCCACGCTGTAAACGATGATCACTGGCTGTTGGCGATACACTGTCAGCGGCTAAGCAAAAGCGTTAAGTGATCCACCTGGGAAGTACGGTCGCAA	Bacteria	Bacteroidota	Bacteroidia	Sphingobacteriales	NA	BacteroidotaBacteroidiaSphingobacterialesNA	0	0	0	0	0	0	0.201585	0.0296209	0	0	0	0.0821666	0	0	0.00223259	0	0.30919	0.00578762	0	0.334368	0.469609	0.0711423	0.0858545	0.101742	0.0848007	0.181123	0.707076	0.0533088	0	0.0110397		14		0.0910215
GCAAGCATTATCCGGATTTACTGGGCGTAAAGCGTTCCGTCGGCGGTTTATCAAGTTTCATCTCTAATCCTGGGGCTCAACCCCAGACTGGGATGGAAAACTAATAAACTAGAGTTTACTATGGGGAGCTGGAATTCTCGGTGGAGGGGTGAAATCCGTAGATATCGAGAGGAACACCATTCGCGAAGGCGAGCTCCTAGGGTAACACTGACGCTCAGGGACGAAAGCTTGGGTAGCAAAAGGGATTAGAGACCCCTGTAGTCCAAGCCGTAAACATTCCTTGCTAATTGCTTGGTCCTTTATGGATTGAGTGATGTAAGCTAACGCGTTAAGCAAGGCGCCTGGGGATTACGAT	GCAAGCATTATCCGGATTTACTGGGCGTAAAGCGTTCCGTCGGCGGTTTATCAAGTTTCATCTCTAATCCTGGGGCTCAACCCCAGACTGGGATGGAAAACTAATAAACTAGAGTTTACTATGGGGAGCTGGAATTCTCGGTGGAGGGGTGAAATCCGTAGATATCGAGAGGAACACCATTCGCGAAGGCGAGCTCCTAGGGTAACACTGACGCTCAGGGACGAAAGCTTGGGTAGCAAAAGGGATTAGAGACCCCTGTAGTCCAAGCCGTAAACATTCCTTGCTAATTGCTTGGTCCTTTATGGATTGAGTGATGTAAGCTAACGCGTTAAGCAAGGCGCCTGGGGATTACGAT	Bacteria	Patescibacteria	Microgenomatia	Candidatus Pacebacteria	NA	PatescibacteriaMicrogenomatiaCandidatus PacebacteriaNA	0	0	1.95503	0	0	0	0.139024	0.0296209	0.0440618	0.280308	0.035815	0.190626	0	0	0.0379541	0	0	0	0	0	0	0	0	0	0	0	0	0	0	0		22		0.0904146
AGGATGCAAGCGTTATCCGGATTCATTGGGTTTAAAGGGTGCGTAGGCGGCTTTTTAAGTCAGTGGTGAAATCTTGCCGCTTAACGGTAAAATTGCCATTGATACTGAAAAGCTTGAGTACAATTGAGGTAAGCGGAATGTGTAGTGTAGCGGTGAAATGCTTAGATATTACACAGAACACCAATTGCGAAGGCAGCTTACTAAACTGTTACTGACGCTGATGCACGAAAGCGTGGGGAGCGAACAGGATTAGATACCCTGGTAGTCCACGCCGTAAACGATGCTCACTCGCTGTATGCGATACACAGTATGCGGCCAAGCGAAAGCATTAAGTGAGCCACCTGGGGAGTACGATCGCAA	AGGATGCAAGCGTTATCCGGATTCATTGGGTTTAAAGGGTGCGTAGGCGGCTTTTTAAGTCAGTGGTGAAATCTTGCCGCTTAACGGTAAAATTGCCATTGATACTGAAAAGCTTGAGTACAATTGAGGTAAGCGGAATGTGTAGTGTAGCGGTGAAATGCTTAGATATTACACAGAACACCAATTGCGAAGGCAGCTTACTAAACTGTTACTGACGCTGATGCACGAAAGCGTGGGGAGCGAACAGGATTAGATACCCTGGTAGTCCACGCCGTAAACGATGCTCACTCGCTGTATGCGATACACAGTATGCGGCCAAGCGAAAGCATTAAGTGAGCCACCTGGGGAGTACGATCGCAA	Bacteria	Bacteroidota	Bacteroidia	Bacteroidales	Prolixibacteraceae	BacteroidotaBacteroidiaBacteroidalesProlixibacteraceae	0.92139	0.0819461	0.00369222	0.494176	0	0.0219722	0	0.00370261	0.264371	0.140154	0	0	0	0.369887	0.0759081	0	0	0.00144691	0	0	0.00364981	0	0	0	0	0	0	0	0	0.31187		17		0.0898055
AAGGTGCAAGCATTAATCGGAATTATTGGGCGTAAAGGGCGCGTAGGCGGACCTTTAAGTCAGATGTGAAAACCCTAAGCTCAACTTAGGGACTGCATTTGAAACTAGAGATCTAGAGGGTAGGCGGAGGAAACGGAATTCCACAAGTAGCGGTGAAATGCGTAGATATGTGGAAGAACACCTGTGGCGAAAGCGGTTTTCTAGCTTATGCCTGACGCTGAAGCGCGAAAGCAAGGGGAGCAAACAGGATTAGATACCCTGGTAGTCCTTGCTGTAAACGATGTATACTTGGTGTAACTGGAATCAACCCTGGTTGTGCCGTAGCAAACGCGATAAGTATACCGCCTGGGAAGTACAGTCGCAA	AAGGTGCAAGCATTAATCGGAATTATTGGGCGTAAAGGGCGCGTAGGCGGACCTTTAAGTCAGATGTGAAAACCCTAAGCTCAACTTAGGGACTGCATTTGAAACTAGAGATCTAGAGGGTAGGCGGAGGAAACGGAATTCCACAAGTAGCGGTGAAATGCGTAGATATGTGGAAGAACACCTGTGGCGAAAGCGGTTTTCTAGCTTATGCCTGACGCTGAAGCGCGAAAGCAAGGGGAGCAAACAGGATTAGATACCCTGGTAGTCCTTGCTGTAAACGATGTATACTTGGTGTAACTGGAATCAACCCTGGTTGTGCCGTAGCAAACGCGATAAGTATACCGCCTGGGAAGTACAGTCGCAA	Bacteria	Chlamydiota	Chlamydiia	Chlamydiales	Parachlamydiaceae	ChlamydiotaChlamydiiaChlamydialesParachlamydiaceae	0.291579	0	0.262147	0	0.0511117	0	0.0069512	0	0.16269	0	0.273089	0.0755932	0.00200437	0.00362634	0.0334889	0	0.0485084	0	0.351086	0.0925484	0.119227	0	0	0.0501116	0	0.0215623	0.227565	0.121156	0	0.489885		11		0.0894644
AGGTGGCGAGCGTTGTTCGGATTTACTGGGCGTAAAGAGTGCGTAGGCGGTTGTACATGTCTGATGTGAAAGCCTGAGGCTTAACCTCAGAACTGCATCAGAAACGGTATGACTAGAGGACAGGAGGGGGAAGTGGAATTCCCGGTGTAGCAGTGAAATGCGTAGATATCGGGAAGAACACCGGTGGCGAAGGCGGCTTCCTGGACTGTCCCTGACGCTGAGGCACGAAAGCGTGGGTAGCAAACAGGATTAGATACCCTGGTAGTCCACGCCCTAAACGATGGATGCTAAGTGTCGGAGGTATCGATCCCTCCGGTGCCGCACCTAACGGATTAAGCATCCCGCCTGGGAAGTACGGCCGCAA	AGGTGGCGAGCGTTGTTCGGATTTACTGGGCGTAAAGAGTGCGTAGGCGGTTGTACATGTCTGATGTGAAAGCCTGAGGCTTAACCTCAGAACTGCATCAGAAACGGTATGACTAGAGGACAGGAGGGGGAAGTGGAATTCCCGGTGTAGCAGTGAAATGCGTAGATATCGGGAAGAACACCGGTGGCGAAGGCGGCTTCCTGGACTGTCCCTGACGCTGAGGCACGAAAGCGTGGGTAGCAAACAGGATTAGATACCCTGGTAGTCCACGCCCTAAACGATGGATGCTAAGTGTCGGAGGTATCGATCCCTCCGGTGCCGCACCTAACGGATTAAGCATCCCGCCTGGGAAGTACGGCCGCAA	Bacteria	Nitrospirota	NA	NA	NA	NitrospirotaNANANA	0	0	0	0	0	0	0	0	0	0	0	0	0	0	0	0	0.0629794	0	0	0	0.0133826	0.0829994	0	0.0182224	0	0	0.328343	0.140541	1.98226	0		23		0.0876242
GCGAGCGTTACCCGGATTGATTGGGCGTAAAGGGTCCGCAGGTGGCTCCAAAAGTCGTTGGTCAAATCTTGAGGCTTAACTTCAAGACTGCCAATGATACTCTGGGGCTAGAGACTGGGAGAGGTAAACGGAATTGCCGGTGTAGTAGTAAAATACGTTGATATCGGTAAGAACACCAAAAGCGAAGGCAGTTTACTAGAACAGTTCTGACACTCAGGGACGAAAGCATGGGTAGCGAATGGGATTAGATACCCCAGTAGTCCATGCCGTAAACGATGGGTACTAAGCATTAGGAGTATCGACCCTCCTGGTGCTGTTTAACTAAGCTAACGCCTTAAGTACCCCGCCTGGGAAGTACGGT	GCGAGCGTTACCCGGATTGATTGGGCGTAAAGGGTCCGCAGGTGGCTCCAAAAGTCGTTGGTCAAATCTTGAGGCTTAACTTCAAGACTGCCAATGATACTCTGGGGCTAGAGACTGGGAGAGGTAAACGGAATTGCCGGTGTAGTAGTAAAATACGTTGATATCGGTAAGAACACCAAAAGCGAAGGCAGTTTACTAGAACAGTTCTGACACTCAGGGACGAAAGCATGGGTAGCGAATGGGATTAGATACCCCAGTAGTCCATGCCGTAAACGATGGGTACTAAGCATTAGGAGTATCGACCCTCCTGGTGCTGTTTAACTAAGCTAACGCCTTAAGTACCCCGCCTGGGAAGTACGGT	Bacteria	Patescibacteria	ABY1	Candidatus Komeilibacteria	NA	PatescibacteriaABY1Candidatus KomeilibacteriaNA	0	0	0.00369222	0	0.434449	0.0703111	0.0278048	0.162915	0	0.95772	0.00895375	0.00657332	0.118258	0.0217581	0.768011	0	0.0048916	0	0	0	0	0	0	0	0	0	0	0	0	0		18		0.0861779
CCAAGCGTTATCCGGAATCATTGGGTTTAAAGGGTCCGTAGGCGGCCTTATAAGTCAGTGGTGAAATCTCCCAGCTCAACTGGGAAACTGCCATTGATACTGTAGGGCTTGAATTATTAGGAAGTAACTAGAATATGTAGTGTAGCGGTGAAATGCTTAGATATTACATGGAATACCAATTGCGAAGGCAGGTTACTACTAATATATTGACGCTGATGGACGAAAGCGTGGGTAGCGAACAGGATTAGATACCCTGGTAGTCCACGCCGTAAACGATGGATACTAGCTGTTCGGAGCAATCTGAGTGGCTAAGCGAAAGTGATAAGTATCCCACCTGGGGAGTACGAA	CCAAGCGTTATCCGGAATCATTGGGTTTAAAGGGTCCGTAGGCGGCCTTATAAGTCAGTGGTGAAATCTCCCAGCTCAACTGGGAAACTGCCATTGATACTGTAGGGCTTGAATTATTAGGAAGTAACTAGAATATGTAGTGTAGCGGTGAAATGCTTAGATATTACATGGAATACCAATTGCGAAGGCAGGTTACTACTAATATATTGACGCTGATGGACGAAAGCGTGGGTAGCGAACAGGATTAGATACCCTGGTAGTCCACGCCGTAAACGATGGATACTAGCTGTTCGGAGCAATCTGAGTGGCTAAGCGAAAGTGATAAGTATCCCACCTGGGGAGTACGAA	Bacteria	Bacteroidota	Bacteroidia	Flavobacteriales	Flavobacteriaceae	BacteroidotaBacteroidiaFlavobacterialesFlavobacteriaceae	0	0	0.169842	2.12496	0	0	0	0	0.0169469	0	0.0402919	0	0.0400874	0.00362634	0	0	0.0570687	0.00289381	0.00141567	0.00298543	0.00973283	0.00237141	0.00613246	0.0334077	0.00748242	0.0201248	0.00487638	0.00726938	0.00501203	0.00827974		10		0.0854934
AGGTACCGAGCGTTATCCGGATTCACTGGGCGTAAAGCGCGTGCAGGTGGTTAGGTAAGTCGGGCATGAAAACTCTTGGCTCAACTGAGAGAAGCTGTCCGATACTGCTTAGCTTGAGGACATGAGAGGGAGGTGGAATTCCGCGTGTAGTGGTGAAATGCGTAGATATGCGGAGGAACACCAGTGGCGAAAGCGGCCTCCTGGCATGCTCCTGACACTGAGACGCGAAAGCTAGGGGAGCGAACGGGATTAGAAACCCCGGTAGTCCTAGCCGTAAACGATGATTACTAGGTGTTAGCGGTATCAAATCCACTAGTGCCGAAGCAAACGCGATAAGTAATCCGCCTGGGGACTACGATCGCAA	AGGTACCGAGCGTTATCCGGATTCACTGGGCGTAAAGCGCGTGCAGGTGGTTAGGTAAGTCGGGCATGAAAACTCTTGGCTCAACTGAGAGAAGCTGTCCGATACTGCTTAGCTTGAGGACATGAGAGGGAGGTGGAATTCCGCGTGTAGTGGTGAAATGCGTAGATATGCGGAGGAACACCAGTGGCGAAAGCGGCCTCCTGGCATGCTCCTGACACTGAGACGCGAAAGCTAGGGGAGCGAACGGGATTAGAAACCCCGGTAGTCCTAGCCGTAAACGATGATTACTAGGTGTTAGCGGTATCAAATCCACTAGTGCCGAAGCAAACGCGATAAGTAATCCGCCTGGGGACTACGATCGCAA	Bacteria	Chloroflexota	Anaerolineae	RBG-13-54-9	NA	ChloroflexotaAnaerolineaeRBG-13-54-9NA	0	0	0.00184611	0	0	0	0	0	0	0	0	0	0	0.0507688	0.00446518	0	0.137984	0	0.00566267	0.17614	0.159375	0.0995992	0.77269	0.0713711	0.0548711	0.770491	0.136539	0.0363469	0.0751804	0		15		0.085111
GCAAGCGTTAATCGGATTTATTGGGCGTAAAGAGCGCGTAGGCGGCTTCGTAAGTCAGTTGTGAAAGCCCGGGGCTTAACCCCGGAAGTACATTTGAAACTGCGGAGCTTGAGTATGGGAGAGGGAAGTGGAATTCCTGGTGTAGCGGTGAAATGCGTAGATATCAGGAGGAACACCGGTGGCGAAGGCGACTTCCTGGACCAATACTGACGCTGAGGCGCGAAGGCGTGGGGAGCAAACAGGATTAGATACCCTGGTAGTCCACGCAGTAAACGTTGATCACTAGGTGTAGCGGGTTTTTACCCCCGCTGTGCCGGAGCTAACGCATTAAGTGATCCGCCTGGGGAGTACGAT	GCAAGCGTTAATCGGATTTATTGGGCGTAAAGAGCGCGTAGGCGGCTTCGTAAGTCAGTTGTGAAAGCCCGGGGCTTAACCCCGGAAGTACATTTGAAACTGCGGAGCTTGAGTATGGGAGAGGGAAGTGGAATTCCTGGTGTAGCGGTGAAATGCGTAGATATCAGGAGGAACACCGGTGGCGAAGGCGACTTCCTGGACCAATACTGACGCTGAGGCGCGAAGGCGTGGGGAGCAAACAGGATTAGATACCCTGGTAGTCCACGCAGTAAACGTTGATCACTAGGTGTAGCGGGTTTTTACCCCCGCTGTGCCGGAGCTAACGCATTAAGTGATCCGCCTGGGGAGTACGAT	Bacteria	Thermodesulfobacteriota	Desulfobacteria	Desulfobacterales	Desulfosarcinaceae	ThermodesulfobacteriotaDesulfobacteriaDesulfobacteralesDesulfosarcinaceae	0.0349895	0.0353493	0.0184611	0.00705965	0.136298	0.219722	0	0.00740521	0.0440618	0.911002	0.035815	0	0.671464	0.253844	0.169677	0	0	0	0	0	0	0	0	0	0	0	0	0	0	0		17		0.0848383
GCTAGCGTTGTTCGGATTTACTGGGCGTAAAGCGCACGCAGGCGGTCTTTTTAGTCAGAAGTGAAAGTCCTGGGCTCAACCTGGGGATTGCTTTTGATACTGGAAGACTAGGGTTCGCGAGAGGATGGCGGAATTCCCAGTGTAGAGGTGAAATTCGTAGATATTGGGAAGAACACCGGTGGCGAAGGCGGCCATCTGGCGCGATACCGACGCTCATGTGCGAAAGCGTGGGGAGCAAACAGGATTAGATACCCTGGTAGTCCACGCTGTAAACGATGGATGCTAGATGTTGGGGCGCTTGCGTCTCAGTGTCGCAGCTAACGCGTTAAGCATCCCGCCTGGGGAGTACGGC	GCTAGCGTTGTTCGGATTTACTGGGCGTAAAGCGCACGCAGGCGGTCTTTTTAGTCAGAAGTGAAAGTCCTGGGCTCAACCTGGGGATTGCTTTTGATACTGGAAGACTAGGGTTCGCGAGAGGATGGCGGAATTCCCAGTGTAGAGGTGAAATTCGTAGATATTGGGAAGAACACCGGTGGCGAAGGCGGCCATCTGGCGCGATACCGACGCTCATGTGCGAAAGCGTGGGGAGCAAACAGGATTAGATACCCTGGTAGTCCACGCTGTAAACGATGGATGCTAGATGTTGGGGCGCTTGCGTCTCAGTGTCGCAGCTAACGCGTTAAGCATCCCGCCTGGGGAGTACGGC	Bacteria	Pseudomonadota	Alphaproteobacteria	Rhodospirillales	NA	PseudomonadotaAlphaproteobacteriaRhodospirillalesNA	0	0.107655	0.0719982	0.0141193	0.0851861	0.360345	0.0312804	0.196238	0.43045	0.163513	0.0761069	0.0427266	0	0.496809	0.165212	0	0.0403557	0	0	0	0.00973283	0	0	0.0151853	0.00997655	0.00718742	0.00325092	0.0630013	0	0.129716		9		0.0840015
GCGAGCGTTGTTCGGAATCACTGGGCGTAAAGGGCGCGCAGGCGGTCTTATAAGTCAGATGTGAAAGCCCACGGCTTAACCGTGGAAGAGCATTTGAAACTGCAAGACTTGAGTACCAGAGGGGAAAGTGGAATTCCCGGTGTAGAGGTGAAATTCGTAGATATCGGGAGGAATACCGGTGGCGAAGGCGACTTTCTGGCTGGATACTGACGCTGAGGCGCGAAAGCGTGGGGAGCAAACAGGATTAGATACCCTGGTAGTCCACGCGGTAAACGATGTGCACTAGATGTCGGAGGTATTGATCCCTTCGGTGTCGCAGCTAACGCATTAAGTGCACCGCCTGGGGAGTACGGT	GCGAGCGTTGTTCGGAATCACTGGGCGTAAAGGGCGCGCAGGCGGTCTTATAAGTCAGATGTGAAAGCCCACGGCTTAACCGTGGAAGAGCATTTGAAACTGCAAGACTTGAGTACCAGAGGGGAAAGTGGAATTCCCGGTGTAGAGGTGAAATTCGTAGATATCGGGAGGAATACCGGTGGCGAAGGCGACTTTCTGGCTGGATACTGACGCTGAGGCGCGAAAGCGTGGGGAGCAAACAGGATTAGATACCCTGGTAGTCCACGCGGTAAACGATGTGCACTAGATGTCGGAGGTATTGATCCCTTCGGTGTCGCAGCTAACGCATTAAGTGCACCGCCTGGGGAGTACGGT	Bacteria	Thermodesulfobacteriota	Desulfobulbia	Desulfobulbales	Desulfobulbaceae	ThermodesulfobacteriotaDesulfobulbiaDesulfobulbalesDesulfobulbaceae	1.43457	0	0.105228	0.155312	0.383338	0.153806	0.100792	0.0222156	0.118628	0	0.0268613	0	0	0	0.0133955	0	0	0	0	0	0	0	0	0	0	0	0	0	0	0		20		0.0838049
GCAAGCGTTACTCGGAATTACTGGGCGTAAAGCGTGCGTAGGTGGTTGTTTAAGTCTGTTGTGAAAGCCCTGGGCTCAACCTGGGAATTGCAGTGGATACTGGGCGACTAGAGTGTGGTAGAGGGTAGTGGAATTCCCGGTGTAGCAGTGAAATGCGTAGAGATCGGGAGGAACATCCATGGCGAAGGCAGCTACCTGGACCAACACTGACACTGAGGCACGAAAGCGTGGGGAGCAAACAGGATTAGATACCCTGGTAGTCCACGCCCTAAACGATGCGAACTGGATGTTGGGTGCAATTTGGCACGCAGTATCGAAGCTAACGCGTTAAGTTCGCCGCCTGGGGAGTACGGT	GCAAGCGTTACTCGGAATTACTGGGCGTAAAGCGTGCGTAGGTGGTTGTTTAAGTCTGTTGTGAAAGCCCTGGGCTCAACCTGGGAATTGCAGTGGATACTGGGCGACTAGAGTGTGGTAGAGGGTAGTGGAATTCCCGGTGTAGCAGTGAAATGCGTAGAGATCGGGAGGAACATCCATGGCGAAGGCAGCTACCTGGACCAACACTGACACTGAGGCACGAAAGCGTGGGGAGCAAACAGGATTAGATACCCTGGTAGTCCACGCCCTAAACGATGCGAACTGGATGTTGGGTGCAATTTGGCACGCAGTATCGAAGCTAACGCGTTAAGTTCGCCGCCTGGGGAGTACGGT	Bacteria	Pseudomonadota	Gammaproteobacteria	Lysobacterales	Lysobacteraceae	PseudomonadotaGammaproteobacteriaLysobacteralesLysobacteraceae	0	0.022495	0.0664599	1.51077	0.00851861	0.0175778	0	0	0.0542299	0.023359	0.14326	0.0460133	0.282616	0.0217581	0.011163	0.0881284	0.0138595	0.134562	0.00424701	0.00597086	0.0109494	0	0	0.00607413	0	0	0	0	0	0		11		0.0824003
GAGCCTCGAGCGTTATCCGGAATTATTGGGCGTAAAGGGTGCGTAGGTGGTTTTATTAGTCTTTTGTTAAAGATCCGAGCTTAACTCGGGGACAGCAGAAGAAACGGTAAGACTAGAAAGTGTGAGAGGCGTACGGAACTCATGGTGTAGGGGTGAAATCCGTTGATATCATGGGGAACACCAAATGCGAAGGCAGTACGCTGGCGCATATTTGACACTGAAGCACGAAAGCGTGGGTAGCGAATGGGATTAGATACCCCAGTAGTCCACGCCCTAAACGATGATCTCTCGCTATTCGGAGTATCGACCCTCTGAGTGGCTTAGCTAACGCGTTAAGAGATCCGCCTGGGAAGTACGGCCGCAA	GAGCCTCGAGCGTTATCCGGAATTATTGGGCGTAAAGGGTGCGTAGGTGGTTTTATTAGTCTTTTGTTAAAGATCCGAGCTTAACTCGGGGACAGCAGAAGAAACGGTAAGACTAGAAAGTGTGAGAGGCGTACGGAACTCATGGTGTAGGGGTGAAATCCGTTGATATCATGGGGAACACCAAATGCGAAGGCAGTACGCTGGCGCATATTTGACACTGAAGCACGAAAGCGTGGGTAGCGAATGGGATTAGATACCCCAGTAGTCCACGCCCTAAACGATGATCTCTCGCTATTCGGAGTATCGACCCTCTGAGTGGCTTAGCTAACGCGTTAAGAGATCCGCCTGGGAAGTACGGCCGCAA	Bacteria	Patescibacteria	Parcubacteria	Candidatus Nomurabacteria	NA	PatescibacteriaParcubacteriaCandidatus NomurabacteriaNA	0	0	0	0	0	0	0.239816	0.196238	0	0	0	0.535726	0	0	0.0915362	0	0.312247	0.130222	0	0.0656795	0.347949	0.0165999	0.165576	0.282447	0.0199531	0.0186873	0.0276328	0.0121156	0	0		15		0.0820809
AGGGTGCAAGCATTGATCGGAATTACTGGGCGTAAAGGGCGCGTAGGCGGCCAGAAAAGTCGGATGTGAAATTCCGGGGCTCAACCCCGGAGCTGCATTTGAAACTCTCTGGCTAGAGTACAGTTAGGGTAAACGGAATTCCACGTGTAGCGGTGAAATGCGTAGATATGTGGAAGAACACCGGTGGTGAAGACGGTTTACTGGGCTGAAACAGACGCTGAGGCGCGAAAGCATGGGGAGCAAACAGGATTAGATACCCTGGTAGTCCATGCCTTAAACGATGCATACTAGATGTAGGAGGGATCAACCCCCCCTGTATCGGAGCTAACGCATTAAGTATGCCGCCTGGGGAGTACGCTCGCAA	AGGGTGCAAGCATTGATCGGAATTACTGGGCGTAAAGGGCGCGTAGGCGGCCAGAAAAGTCGGATGTGAAATTCCGGGGCTCAACCCCGGAGCTGCATTTGAAACTCTCTGGCTAGAGTACAGTTAGGGTAAACGGAATTCCACGTGTAGCGGTGAAATGCGTAGATATGTGGAAGAACACCGGTGGTGAAGACGGTTTACTGGGCTGAAACAGACGCTGAGGCGCGAAAGCATGGGGAGCAAACAGGATTAGATACCCTGGTAGTCCATGCCTTAAACGATGCATACTAGATGTAGGAGGGATCAACCCCCCCTGTATCGGAGCTAACGCATTAAGTATGCCGCCTGGGGAGTACGCTCGCAA	Bacteria	Chlamydiota	Chlamydiia	Chlamydiales	cvE6	ChlamydiotaChlamydiiaChlamydialescvE6	0	0	0	0	1.41409	0	0.0034756	0	0.00677874	0	0	0	0	0	0	0	0.108634	0.0130222	0	0.0179126	0.0486642	0.00948564	0	0.806341	0	0	0	0	0	0.00827974		20		0.0812228
GGGGTGCAAACGTTGCTCGGAATCATTGGGCGTAAAGCGCGCGTAGGCGGTCGCTTAAGTCGGATGTGAAAGCCCTCGGCTTAACCGAGGAAGTGCATCCGAAACTGGGCAGCTAGAGTACCAAAGAGGGTCGCGGAATTCCCGGTGTAGAGGTGAAATTCGTAGATATCGGGAGGAACACCGGCGGCGAAGGCGGCGACCTGGGTGGATACTGACGCTGAGGCGCGAAAGCGTGGGGAGCAAACAGGATTAGATACCCTGGTAGTCCACGCCCTAAACGATGGGTGCTAGATGTTGCTGGTATTGACCCCGGCAGTGTCGAAGCTAACGCGTTAAGCACCCCGCCTGGGGAGTACGGCCGCAA	GGGGTGCAAACGTTGCTCGGAATCATTGGGCGTAAAGCGCGCGTAGGCGGTCGCTTAAGTCGGATGTGAAAGCCCTCGGCTTAACCGAGGAAGTGCATCCGAAACTGGGCAGCTAGAGTACCAAAGAGGGTCGCGGAATTCCCGGTGTAGAGGTGAAATTCGTAGATATCGGGAGGAACACCGGCGGCGAAGGCGGCGACCTGGGTGGATACTGACGCTGAGGCGCGAAAGCGTGGGGAGCAAACAGGATTAGATACCCTGGTAGTCCACGCCCTAAACGATGGGTGCTAGATGTTGCTGGTATTGACCCCGGCAGTGTCGAAGCTAACGCGTTAAGCACCCCGCCTGGGGAGTACGGCCGCAA	Bacteria	Myxococcota	Polyangiia	Haliangiales	Haliangiaceae	MyxococcotaPolyangiiaHaliangialesHaliangiaceae	0	0	0.00184611	0	0	0	0	0	0	0	0	0.0854532	0	0	0	0	0.366666	0.00289381	0.00566267	0.373179	0.486642	0.277455	0.00204415	0.142742	0	0.00431245	0.442125	0.225351	0	0.00275991		16		0.0806377
AGGATGCAAGCGTTGTTCGGAATTACTAGGTGTAAAGCGTCTGTAGGTGTCTTGATAAGTTTTGGGTGAAAGCCCTCCGCTTAACGGAGGAATTGCCCAAAAAACTGTCAGGATTGAGTGCGAGAGGGGAAACTGGAATTCCTAGTGTAGCGGTGAAATGCGTAGATATTAGGAGGAACACCAATGGCGAAGGCAGGTTTCTGGCTCGTTACTGACACTGAGGGACGAAAGCGTGGGGAGCAAACAGAATTAGATACTCTGGTAGTCCACGCCGTAAACGATGCTCACTAGTTGTGGGAGGTATCGACCCCTTCTGCGGCGTAGCTAACGCATTAAGTGAGCCACCTGGGGAGTACGGCCGCAA	AGGATGCAAGCGTTGTTCGGAATTACTAGGTGTAAAGCGTCTGTAGGTGTCTTGATAAGTTTTGGGTGAAAGCCCTCCGCTTAACGGAGGAATTGCCCAAAAAACTGTCAGGATTGAGTGCGAGAGGGGAAACTGGAATTCCTAGTGTAGCGGTGAAATGCGTAGATATTAGGAGGAACACCAATGGCGAAGGCAGGTTTCTGGCTCGTTACTGACACTGAGGGACGAAAGCGTGGGGAGCAAACAGAATTAGATACTCTGGTAGTCCACGCCGTAAACGATGCTCACTAGTTGTGGGAGGTATCGACCCCTTCTGCGGCGTAGCTAACGCATTAAGTGAGCCACCTGGGGAGTACGGCCGCAA	Bacteria	Elusimicrobiota	Rs-M47	NA	NA	ElusimicrobiotaRs-M47NANA	0	0	0	0	0	0	0	0	0	0	0	0	0.0120262	0	0	0	0.000203817	2.03869	0.00849401	0	0.0012166	0	0.00204415	0	0.0324238	0.152373	0.00162546	0	0.0325782	0.111777		19		0.0797817
GCAAGCGTTGTTCGGAATCACTGGGCGTAAAGAATGCGTAGGCGGCTTGACAAGTCAGGAGTGAAATCCCAGGGCTTAACCCTGGAACTGCTCTTGAAACTGTTAAGCTAGAGTCCCGGAGGGGTTGGCGGAATTCCGAGTGTAGAGGTGAAATTCGCAGATATTCGGAGGAACACCAGTGGCGTAGGCGGCCAACTGGACGGGAACTGACGCTGAGGCATGAAAGTGTGGGGAGCAAACAGGATTAGATACCCTGGTAGTCCACACCGTAAACGATGTGTGCTAGTTGTCAGGCAGCGCTGCTGCTTGGTGACGGAGCTAACGTTTTAAGCACACCGCCTGGGAAGTACGGC	GCAAGCGTTGTTCGGAATCACTGGGCGTAAAGAATGCGTAGGCGGCTTGACAAGTCAGGAGTGAAATCCCAGGGCTTAACCCTGGAACTGCTCTTGAAACTGTTAAGCTAGAGTCCCGGAGGGGTTGGCGGAATTCCGAGTGTAGAGGTGAAATTCGCAGATATTCGGAGGAACACCAGTGGCGTAGGCGGCCAACTGGACGGGAACTGACGCTGAGGCATGAAAGTGTGGGGAGCAAACAGGATTAGATACCCTGGTAGTCCACACCGTAAACGATGTGTGCTAGTTGTCAGGCAGCGCTGCTGCTTGGTGACGGAGCTAACGTTTTAAGCACACCGCCTGGGAAGTACGGC	Bacteria	Pseudomonadota	Alphaproteobacteria	Micavibrionales	NA	PseudomonadotaAlphaproteobacteriaMicavibrionalesNA	0	0.0112475	0.114459	0	0.0937047	0	0	0	0.257592	0.397103	0	0.00985999	0	1.19307	0.165212	0	0.0152862	0	0.0353917	0	0	0	0	0	0	0.00718742	0	0	0	0.0800375		18		0.0793383
AGGGTGCTAGCGTTGTTCGGAATTATTGGGCGTAAAGCGCGTGTAGGCGGTTAGGTAAGTCTTGTGTGAAATCCCTGGGCTCAACCGAGGAAGTGCATGGGAAACTACCTAGCTAGAAGACGGTAGAGGAAGGTGGAATTCCTAGTGTAGAGGTGAAATTCGTAGATATTAGGAGGAATACCGGTGGCGAAGGCGGCCTTCTGGGCCGATCTTGACGCTGAGACGCGAAAGCGTGGGTAGCAAACAGGATTAGATACCCTGGTAGTCCACGCCGTAAACGATGGGTACTAGATGTTGCGGGAATTGACCCCTGCAGTGTCGACGTTAACGCATTAAGTACCCCGCCTGGGAAGTACGGTCGCAA	AGGGTGCTAGCGTTGTTCGGAATTATTGGGCGTAAAGCGCGTGTAGGCGGTTAGGTAAGTCTTGTGTGAAATCCCTGGGCTCAACCGAGGAAGTGCATGGGAAACTACCTAGCTAGAAGACGGTAGAGGAAGGTGGAATTCCTAGTGTAGAGGTGAAATTCGTAGATATTAGGAGGAATACCGGTGGCGAAGGCGGCCTTCTGGGCCGATCTTGACGCTGAGACGCGAAAGCGTGGGTAGCAAACAGGATTAGATACCCTGGTAGTCCACGCCGTAAACGATGGGTACTAGATGTTGCGGGAATTGACCCCTGCAGTGTCGACGTTAACGCATTAAGTACCCCGCCTGGGAAGTACGGTCGCAA	Bacteria	Bdellovibrionota	Oligoflexia	0319-6G20	NA	BdellovibrionotaOligoflexia0319-6G20NA	0	0	0.518756	0.00705965	0.00851861	0	0.0938412	0	0.0135575	0	0.0223844	0.486426	0.0100218	0	0	0	0.502408	0	0.0424701	0.00298543	0.0413645	0	0	0.396337	0	0.00143748	0.00325092	0.00242313	0.0651564	0.161455		12		0.0793285
GCGAGCGTTGTCCGGAATTACTGGGCGTAAAGAGCGTGTAGGTGGCTTTGGAAGTTGGGTGTGAAAACCGCCGGCTCAACCGGCGGCCTGCACCTGAAACTCCAAGGCTTGAGGGCAGGAGAGGGAAGCGGAATTCCCGGTGTAGCGGTGAAATGCGTAGATATCGGGAGGAACACCAGTGGCGAAGGCGGCTTCCTGGCCTGCACCTGACGCTGAGACGCGAAAGCTAGGGGAGCAAACGGGATTAGATACCCCGGTAGTCCTAGCCGTAAACGATGGACACTAGGTGTGGGAGGTATCGACCCCTTCCGTGCCGCAGCTAACGCATTAAGTGTCCCGCCTGGGGAGTACGGC	GCGAGCGTTGTCCGGAATTACTGGGCGTAAAGAGCGTGTAGGTGGCTTTGGAAGTTGGGTGTGAAAACCGCCGGCTCAACCGGCGGCCTGCACCTGAAACTCCAAGGCTTGAGGGCAGGAGAGGGAAGCGGAATTCCCGGTGTAGCGGTGAAATGCGTAGATATCGGGAGGAACACCAGTGGCGAAGGCGGCTTCCTGGCCTGCACCTGACGCTGAGACGCGAAAGCTAGGGGAGCAAACGGGATTAGATACCCCGGTAGTCCTAGCCGTAAACGATGGACACTAGGTGTGGGAGGTATCGACCCCTTCCGTGCCGCAGCTAACGCATTAAGTGTCCCGCCTGGGGAGTACGGC	Bacteria	Bacillota	D8A-2	NA	NA	BacillotaD8A-2NANA	1.81945	0	0.00923054	0	0	0	0	0	0	0	0	0	0.503097	0	0.00446518	0	0.0138595	0	0	0	0	0	0	0	0	0	0	0	0	0		25		0.0783369
AGGAGGCAAGCGTTATTCGGAATCATTGGGCTTAAAGCGCGTGTAGGCGGCTTGGTAAGCGTCCCGTGAAATCTCACTGCTCAACGGTGAAACTGCGGGGCGAACTGCCTGGCTTGAGGTTGGTAGAGGTGCCCGGAACTCTAGGTGGAGCGGTGAAATGCGTAGATATCTAGAGGAACACCGGAGGCGAAAGCGGGGCACTGGGCCAATACTGACGCTGAGACGCGAAAGCGTGGGGAGCAAACAGGATTAGATACCCTGGTAGTCCACGCCGTAAACGATGCGCACTGGGTGACGGAGGCTCTTACGCCCCCGCCGCCGCAGCAAAAGTGCTAAGTGCGCCGCCTGGGGAGTACGGCCGCAA	AGGAGGCAAGCGTTATTCGGAATCATTGGGCTTAAAGCGCGTGTAGGCGGCTTGGTAAGCGTCCCGTGAAATCTCACTGCTCAACGGTGAAACTGCGGGGCGAACTGCCTGGCTTGAGGTTGGTAGAGGTGCCCGGAACTCTAGGTGGAGCGGTGAAATGCGTAGATATCTAGAGGAACACCGGAGGCGAAAGCGGGGCACTGGGCCAATACTGACGCTGAGACGCGAAAGCGTGGGGAGCAAACAGGATTAGATACCCTGGTAGTCCACGCCGTAAACGATGCGCACTGGGTGACGGAGGCTCTTACGCCCCCGCCGCCGCAGCAAAAGTGCTAAGTGCGCCGCCTGGGGAGTACGGCCGCAA	Bacteria	Planctomycetota	Phycisphaerae	mle1-8	NA	PlanctomycetotaPhycisphaeraemle1-8NA	1.11966	0	0	0.0494176	0.0425931	0	0.0104268	0.0333235	0	0	0.0134306	0	0	0	0.225492	0	0	0	0.0226507	0	0.0012166	0.0260855	0.0715454	0	0.0324238	0.0977489	0.0487638	0.07754	0.147855	0.32981		13		0.0783329
GCAAGCGTTGTCCGGATTTATTGGGCGTAAAGCGCGTGTAGGCGGCTTTTTAAGTCCGATGTGAAAACTCTCGGCTCAACTGGGAGACTGCATTGGAAACTGGATAGCTGGAGTGCAGGAGAGGGAAGTGGAATTCCTAGTGTAGCGGTGAAATGCGCAGATATTAGGAGGAACACCAGTGGCGAAGGCGGCTTCCTGGACTGTAACTGACGCTGAGACGCGAAAGCTAGGGGAGCAAACAGGATTAGATACCCTGGTAGTCCTAGCCGTAAACGATGGGCACTAGGTGTAGCGGGTTATCGACTCCCGCTGTGCCGTAGCTAACGCATTAAGTGCCCCGCCTGGGGAGTACGGC	GCAAGCGTTGTCCGGATTTATTGGGCGTAAAGCGCGTGTAGGCGGCTTTTTAAGTCCGATGTGAAAACTCTCGGCTCAACTGGGAGACTGCATTGGAAACTGGATAGCTGGAGTGCAGGAGAGGGAAGTGGAATTCCTAGTGTAGCGGTGAAATGCGCAGATATTAGGAGGAACACCAGTGGCGAAGGCGGCTTCCTGGACTGTAACTGACGCTGAGACGCGAAAGCTAGGGGAGCAAACAGGATTAGATACCCTGGTAGTCCTAGCCGTAAACGATGGGCACTAGGTGTAGCGGGTTATCGACTCCCGCTGTGCCGTAGCTAACGCATTAAGTGCCCCGCCTGGGGAGTACGGC	Bacteria	Actinomycetota	Coriobacteriia	CG2-30-50-142	NA	ActinomycetotaCoriobacteriiaCG2-30-50-142NA	0	0	0	0	0	0	0	0	0	0	0	0	2.32707	0	0	0	0	0	0	0	0	0	0	0	0	0	0	0	0	0		29		0.0775691
GCCAGCGTTATTCGGAATCATTGGGTGTAAAGCGCGTGTAGGCGGTTTTGTAAGTCAGATGTGAAAGCTTCGGGCTTAACCCGGAAAGTGCATTTGAAACTGCAAGACTTGAGTTCCGGAGAGGAAGGTGGAATTCCCAGTGTAGAGGTGAAATTCGTAGATATTGGGAGGAACACCGGTGGCGAAGGCGACCTTCTGGACGGTGACTGACGCTGAGACGCGAAAGCGTGGGGAGCAAACAGGATTAGATACCCTGGTAGTCCACGCCGTAAACGATGAGCGCTAGGTGTAGGGGGTATTGACCCCCCCTGTGCCGTAGCTAACGCATTAAGCGCTCCACCTGGGGAGTACGGC	GCCAGCGTTATTCGGAATCATTGGGTGTAAAGCGCGTGTAGGCGGTTTTGTAAGTCAGATGTGAAAGCTTCGGGCTTAACCCGGAAAGTGCATTTGAAACTGCAAGACTTGAGTTCCGGAGAGGAAGGTGGAATTCCCAGTGTAGAGGTGAAATTCGTAGATATTGGGAGGAACACCGGTGGCGAAGGCGACCTTCTGGACGGTGACTGACGCTGAGACGCGAAAGCGTGGGGAGCAAACAGGATTAGATACCCTGGTAGTCCACGCCGTAAACGATGAGCGCTAGGTGTAGGGGGTATTGACCCCCCCTGTGCCGTAGCTAACGCATTAAGCGCTCCACCTGGGGAGTACGGC	Bacteria	FW113	NA	NA	NA	FW113NANANA	0	0	0.155073	0.176491	0.340745	0.00439445	0.0069512	0	0	0	0	0	0	1.48317	0.125025	0	0	0	0	0	0	0	0	0	0	0	0	0	0	0		23		0.0763951
CCGAGCGTTATCCGGATTTATTGGGCGTAAAGCGTACGTAGGTGGTTTTGTAAGTCTGAGGTAAAATCTCCAGGCCCAACCTGGAATCTGCCTTTGAAACTACAAGACTAGAGGGTGGAAGAGGCAAGCGGAATTGCCGGTGTAGGGGTAAAATCCGATGATATCGGCAGGAACACCAAATGCGAAGGCAGCTTGCTAGGACACATCTGACGCTAAAGTACGAAAGCGTGGGTAGCGAATGGGATTAGATACCCCAGTAGTCCACGCCGTAAACGATGGATACTAGACATTGGAAGTATCGACCCTTTCAGTGTCGTTTACCCAAGTTAACACATTAAGTATCCCGCCTGGGGAGTACGAG	CCGAGCGTTATCCGGATTTATTGGGCGTAAAGCGTACGTAGGTGGTTTTGTAAGTCTGAGGTAAAATCTCCAGGCCCAACCTGGAATCTGCCTTTGAAACTACAAGACTAGAGGGTGGAAGAGGCAAGCGGAATTGCCGGTGTAGGGGTAAAATCCGATGATATCGGCAGGAACACCAAATGCGAAGGCAGCTTGCTAGGACACATCTGACGCTAAAGTACGAAAGCGTGGGTAGCGAATGGGATTAGATACCCCAGTAGTCCACGCCGTAAACGATGGATACTAGACATTGGAAGTATCGACCCTTTCAGTGTCGTTTACCCAAGTTAACACATTAAGTATCCCGCCTGGGGAGTACGAG	Bacteria	Patescibacteria	ABY1	Candidatus Kuenenbacteria	NA	PatescibacteriaABY1Candidatus KuenenbacteriaNA	0	0	1.8258	0	0	0	0	0.0222156	0	0.023359	0.00447688	0.200486	0	0	0.160747	0	0	0	0	0	0	0	0	0	0	0	0	0	0	0		24		0.0745695
AGACGGCAAGCGTTGTTCGGATTCATTGGGCGTAAAGGGTGCGCAGGCGGTCGGTTAAGTCGGGTGTGAAAGCTCACAGCCTAACTGTGATAGGTCATTCGAAACTAGCCGGCTCGAGGACTGGAGAGGAGACTGGAATGGTCGGTGTAGCGGTGAAATGCGTAGAGATCGACCAGAACACCGGTGGCGAAGGCGGGTCTCTGGACAGTTCCTGACGCTCAGGCACGAAAGCCAGGGGAGCAAACGGGATTAGATACCCCGGTAGTCCTGGCCCTAAACGGTGTTCACTTGGTGTGCGGGGAGTCGACCCCCTGCGTGCCGCAGCTAACGCGATAAGTGAACCGCCTGGGGAGTACGGCCGCAA	AGACGGCAAGCGTTGTTCGGATTCATTGGGCGTAAAGGGTGCGCAGGCGGTCGGTTAAGTCGGGTGTGAAAGCTCACAGCCTAACTGTGATAGGTCATTCGAAACTAGCCGGCTCGAGGACTGGAGAGGAGACTGGAATGGTCGGTGTAGCGGTGAAATGCGTAGAGATCGACCAGAACACCGGTGGCGAAGGCGGGTCTCTGGACAGTTCCTGACGCTCAGGCACGAAAGCCAGGGGAGCAAACGGGATTAGATACCCCGGTAGTCCTGGCCCTAAACGGTGTTCACTTGGTGTGCGGGGAGTCGACCCCCTGCGTGCCGCAGCTAACGCGATAAGTGAACCGCCTGGGGAGTACGGCCGCAA	Bacteria	Verrucomicrobiota	Verrucomicrobiia	S-BQ2-57 soil group	NA	VerrucomicrobiotaVerrucomicrobiiaS-BQ2-57 soil groupNA	0	0	0	0	0	0	0	0	0	0	0	0	0	0	0	0	0.000203817	0	0	0.220922	0.215339	0.222913	0.0367948	0.0045556	0.0249414	0.00718742	0.21131	0.947442	0.323276	0		19		0.0738295
GCAAGCGTTATCCGGATTTATTGGGCGTAAAGCGTTCTGTAGGCGGTTTTGTAAGTATGTGGTTAAAGGCTTCGGCTCAACCGAAGACATGCTGTGTAAACTACAAGACTAGATGGTTATCGGGAGTATCGGAATTCTCGGTGGAGGGGTGAAATCCGTTGATATCGAGAGGAACACCAAAGGCGAAGGCAGATACTTAGGTAACTCATGACGCTGATAGACGACAGCTAGGGGAGCGAAAGGGATTAGAGACCCCTGTAGTCCTAGCCGTAAACGATGGACACTAGCTGATCGGATTTTTCTGGTCGGCGTAAGCTAACGCGTTAAGTGTCCCGCCTGGGAAGTACGGC	GCAAGCGTTATCCGGATTTATTGGGCGTAAAGCGTTCTGTAGGCGGTTTTGTAAGTATGTGGTTAAAGGCTTCGGCTCAACCGAAGACATGCTGTGTAAACTACAAGACTAGATGGTTATCGGGAGTATCGGAATTCTCGGTGGAGGGGTGAAATCCGTTGATATCGAGAGGAACACCAAAGGCGAAGGCAGATACTTAGGTAACTCATGACGCTGATAGACGACAGCTAGGGGAGCGAAAGGGATTAGAGACCCCTGTAGTCCTAGCCGTAAACGATGGACACTAGCTGATCGGATTTTTCTGGTCGGCGTAAGCTAACGCGTTAAGTGTCCCGCCTGGGAAGTACGGC	Bacteria	Patescibacteria	Microgenomatia	Candidatus Collierbacteria	NA	PatescibacteriaMicrogenomatiaCandidatus CollierbacteriaNA	0	0	0.153227	0.00705965	0.00851861	1.01951	0.0034756	0.00740521	0.349105	0	0.35815	0.184053	0.0481049	0	0.00223259	0	0	0	0	0	0	0	0	0	0	0	0	0	0	0		19		0.0713614
GGGGAGCTAGCGTTGTTCGGAATTACTGGGCGTAAAGGGCGTGTAGGCGGTACCATAAGTCAGATGTGAAAGCCCTAGGCTTAACCTAGGAGGTGCATTTGATACTGTGGAACTAGAGATCGAGAGAGGAAAGTGGAATTACGAGTGTAGAGGTGAAATTCGTAGATATTCGTAAGAACACCAGTGGCGAAGGCGACTTTCTGGCTCGATACTGACGCTAAGGCGCGAAAGCGTGGGGAGCAAACAGGATTAGATACCCTGGTAGTCCACGCTGTAAACGATGAGTGCTAGATGTTGGTGGAGGAATCCATCAGTGTCGCAGCTAACGCATTAAGCACTCCGCCTGGGGAGTACGGTCGCAA	GGGGAGCTAGCGTTGTTCGGAATTACTGGGCGTAAAGGGCGTGTAGGCGGTACCATAAGTCAGATGTGAAAGCCCTAGGCTTAACCTAGGAGGTGCATTTGATACTGTGGAACTAGAGATCGAGAGAGGAAAGTGGAATTACGAGTGTAGAGGTGAAATTCGTAGATATTCGTAAGAACACCAGTGGCGAAGGCGACTTTCTGGCTCGATACTGACGCTAAGGCGCGAAAGCGTGGGGAGCAAACAGGATTAGATACCCTGGTAGTCCACGCTGTAAACGATGAGTGCTAGATGTTGGTGGAGGAATCCATCAGTGTCGCAGCTAACGCATTAAGCACTCCGCCTGGGGAGTACGGTCGCAA	Bacteria	Pseudomonadota	Alphaproteobacteria	Paracaedibacterales	Paracaedibacteraceae	PseudomonadotaAlphaproteobacteriaParacaedibacteralesParacaedibacteraceae	0.0466527	0	0.703367	0.0282386	0.0425931	0	0.0660364	0.0111078	0.196584	0	0.188029	0.0920266	0	0	0.0156281	0	0.246618	0	0	0.131359	0.172758	0	0	0.068334	0.017459	0	0	0.0508857	0	0.00275991		13		0.0693479
GCAAGCGTTGTCCGGATTTACTGGGTGTAAAGGGTCCGCAGGCGGGCTTTTTAGTCGGGGGTGAAATCCTGCAGCTTAACTGTAGAACTGCCTCCGATACTGGAAGTCTTGAATATGGTAGAGGGCAACGGAATTCCAGGTGTAGCGGTGAAATGCTTAGATATCTGGAAGAACACCGGTTGCGAAGGCTGTTGCCTGGGCCATTATTGACGCTCATGGACGAAAGCGTGGGGATCAAACAGGATTAGATACCCTGGTAGTCCACGCCGTAAACGATGGATACTCGGTGTCGGCCCGTATGGGTCGGTGCCTAAGCTAACGCAGTAAGTATCCCACCTGGGAAGTACGAT	GCAAGCGTTGTCCGGATTTACTGGGTGTAAAGGGTCCGCAGGCGGGCTTTTTAGTCGGGGGTGAAATCCTGCAGCTTAACTGTAGAACTGCCTCCGATACTGGAAGTCTTGAATATGGTAGAGGGCAACGGAATTCCAGGTGTAGCGGTGAAATGCTTAGATATCTGGAAGAACACCGGTTGCGAAGGCTGTTGCCTGGGCCATTATTGACGCTCATGGACGAAAGCGTGGGGATCAAACAGGATTAGATACCCTGGTAGTCCACGCCGTAAACGATGGATACTCGGTGTCGGCCCGTATGGGTCGGTGCCTAAGCTAACGCAGTAAGTATCCCACCTGGGAAGTACGAT	Bacteria	Candidatus Kryptonia	Kryptonia	Kryptoniales	MSB-3C8	Candidatus KryptoniaKryptoniaKryptonialesMSB-3C8	1.86611	0	0	0	0	0	0	0.0222156	0.0576193	0.116795	0.00447688	0	0	0	0	0	0	0	0	0	0	0	0	0	0	0	0	0	0	0		25		0.0689071
GCAAGCGTTAATCGGAATTACTGGGCGTAAAGCGCACGTAGGCGGATATCTAAGTCGAGTGTGAAATCCCCGGGCTCAACCTGGGAACCGCATTCGATACTGGGTATCTAGAGTATGGTAGAGGAAAGTGGAATTCCCGGTGTAGCGGTGAAATGCGTAGATATCGGGAGGAACACCAGTGGCGAAGGCGACTTTCTGGACCAATACTGACGCTGAGGTGCGAAAGCGTGGGGAGCAAACAGGATTAGAGACCCTGGTAGTCCACGCTGTAAACGATGAGAACTAGGCGTTGGAAGGTATTACCTTCTAGTGCCGAAGCTAACGCGTTAAGTTCTCCGCCTGGGGAGTACGGC	GCAAGCGTTAATCGGAATTACTGGGCGTAAAGCGCACGTAGGCGGATATCTAAGTCGAGTGTGAAATCCCCGGGCTCAACCTGGGAACCGCATTCGATACTGGGTATCTAGAGTATGGTAGAGGAAAGTGGAATTCCCGGTGTAGCGGTGAAATGCGTAGATATCGGGAGGAACACCAGTGGCGAAGGCGACTTTCTGGACCAATACTGACGCTGAGGTGCGAAAGCGTGGGGAGCAAACAGGATTAGAGACCCTGGTAGTCCACGCTGTAAACGATGAGAACTAGGCGTTGGAAGGTATTACCTTCTAGTGCCGAAGCTAACGCGTTAAGTTCTCCGCCTGGGGAGTACGGC	Bacteria	Pseudomonadota	Gammaproteobacteria	Coxiellales	Coxiellaceae	PseudomonadotaGammaproteobacteriaCoxiellalesCoxiellaceae	0	0	1.34581	0	0.0170372	0.00878889	0.0764632	0.00370261	0	0	0	0.0230066	0	0.0181317	0.00223259	0	0.0827496	0	0.012741	0.0835921	0.0571804	0.251369	0	0.0410004	0	0	0	0	0.0125301	0.00413987		14		0.068016
GCAAGCGTTGTCCGGAATCATTGGGCGTAAAGGGCGTGTAGGCGGTAGATTAAGTCGTGTGTGAAAACCCAGGGCTCAACCTTGGAGTTGCACACGAAACTGGTTTACTTGAGGGCAGGAGAGGTAAGTGGAATTCCCGGTGTAGCGGTGAAATGCGTAGATATCGGGAGGAACACCAGTGGCGAAGGCGACTTACTGGCCTGTCCCTGACGCTGAGGCGCGAAAGCGTGGGGAGCAAACAGGATTAGATACCCTGGTAGTCCACGCCGTAAACGATGGGTACTAGGTGTGGGAGGTATCGACCCCTTCCGTGCCGCAGCAAACGCATTAAGTACCCCGCCTGGGGAGTACGGC	GCAAGCGTTGTCCGGAATCATTGGGCGTAAAGGGCGTGTAGGCGGTAGATTAAGTCGTGTGTGAAAACCCAGGGCTCAACCTTGGAGTTGCACACGAAACTGGTTTACTTGAGGGCAGGAGAGGTAAGTGGAATTCCCGGTGTAGCGGTGAAATGCGTAGATATCGGGAGGAACACCAGTGGCGAAGGCGACTTACTGGCCTGTCCCTGACGCTGAGGCGCGAAAGCGTGGGGAGCAAACAGGATTAGATACCCTGGTAGTCCACGCCGTAAACGATGGGTACTAGGTGTGGGAGGTATCGACCCCTTCCGTGCCGCAGCAAACGCATTAAGTACCCCGCCTGGGGAGTACGGC	Bacteria	Bacillota	Moorellia	NA	NA	BacillotaMoorelliaNANA	2.02939	0	0	0	0	0	0	0	0	0	0	0	0	0	0	0	0	0	0	0	0	0	0	0	0	0	0	0	0	0		29		0.0676464
AGAGTGCAAACGTTGTTCGGATTCACTGGGCGTAAAGGGCACGTAGGCGGCCAGGCAATTCAGTCGTGGAATACCGACGCTCACCGTCGGTGCGCCGGCTGAAAATACCTGGATCGAGGGCGTGAGAGGTCGCTGGAACTCCTGGTGGAGCGGTGAAATGCGTAGATATCAGGAGGAACGCCGGAGGCTAACGCGAGCGACTGGTGCGTCCCTGACGCTGAGGTGCGAAAGCCGGGGGAGCAAACAGGATTAGATACCCTGGTAGTCCCGGCTGTAAACGATGGACACTAAGTGGGGGAAGGTTTACCTTTCTCTGCTGCAGCTAACGCGTTAAGTGTCCCGCCTGGGGAGTACGGCCGCAA	AGAGTGCAAACGTTGTTCGGATTCACTGGGCGTAAAGGGCACGTAGGCGGCCAGGCAATTCAGTCGTGGAATACCGACGCTCACCGTCGGTGCGCCGGCTGAAAATACCTGGATCGAGGGCGTGAGAGGTCGCTGGAACTCCTGGTGGAGCGGTGAAATGCGTAGATATCAGGAGGAACGCCGGAGGCTAACGCGAGCGACTGGTGCGTCCCTGACGCTGAGGTGCGAAAGCCGGGGGAGCAAACAGGATTAGATACCCTGGTAGTCCCGGCTGTAAACGATGGACACTAAGTGGGGGAAGGTTTACCTTTCTCTGCTGCAGCTAACGCGTTAAGTGTCCCGCCTGGGGAGTACGGCCGCAA	Bacteria	Planctomycetota	Pla4 lineage	NA	NA	PlanctomycetotaPla4 lineageNANA	0	0	0.0239994	0	0.238521	0	0.0208536	0.00370261	0	0	0.00447688	0.302373	0.0300655	0	0.00446518	0	0.477746	0.0260443	0.0750304	0.0238834	0.0790793	0.0284569	0	0.188298	0.0224472	0.0560619	0.10403	0.215658	0.0426022	0.00275991		9		0.0656852
GCAAGCGTTGTCCGGATTTACTGGGTGTAAAGGGCGCGTAGGCGGGTTTGTAAGTCAGAGGTGAAATCCTGCGGCTCAACCGCAGAACTGCCTTTGATACTGCAAATCTTGAGTTCAGAAGAGAGTGACGGAATTCCAGGTGTAGTGGTGAAATACGTAGATATCTGGAAGAACACCAGTGGCGAAGGCGGTCACTTGGTCTGTAACTGACGCTGAGGCGCGAAAGCGTGGGGAGCGAACAGGATTAGATACCCTGGTAGTCCACGCTGTAAACGATGAATACTAGGTGTTGGGTATTTTAATACTCAGTGCCGCAGCAAACGCGTTAAGTATTCCACCTGGGGAGTACGAT	GCAAGCGTTGTCCGGATTTACTGGGTGTAAAGGGCGCGTAGGCGGGTTTGTAAGTCAGAGGTGAAATCCTGCGGCTCAACCGCAGAACTGCCTTTGATACTGCAAATCTTGAGTTCAGAAGAGAGTGACGGAATTCCAGGTGTAGTGGTGAAATACGTAGATATCTGGAAGAACACCAGTGGCGAAGGCGGTCACTTGGTCTGTAACTGACGCTGAGGCGCGAAAGCGTGGGGAGCGAACAGGATTAGATACCCTGGTAGTCCACGCTGTAAACGATGAATACTAGGTGTTGGGTATTTTAATACTCAGTGCCGCAGCAAACGCGTTAAGTATTCCACCTGGGGAGTACGAT	Bacteria	Ignavibacteriota	Ignavibacteria	Ignavibacteriales	Melioribacteraceae	IgnavibacteriotaIgnavibacteriaIgnavibacterialesMelioribacteraceae	0.128295	0	0	0	0.24704	0.114256	0.257194	0.107376	0.135575	0.677412	0.14326	0.0230066	0	0.101538	0.0245585	0	0	0	0	0	0	0	0	0	0	0	0	0	0	0		19		0.065317
AGGGTGCAAGCGTTGCTCGGAATCATTGGGCGTAAAGGGTGCGTAGGTGGCTTTCTAAGTCTGACGTGAAAGCCCAGGGCTCAGCCTTGGAAGTGCGTCAGAAACTGGGAAGCTAGAGTGCCGGAGGGGAGAGTGGAATTCCTGGTGTAGCGGTGAAATGCGTAGATATCAGGAGGAATACCGGTGGCGAAAGCGACTCTCTGGACGGCAACTGACACTGAGGCACGAAAGCGTGGGGAGCAAACAGGATTAGATACCCTGGTAGTCCACGCTGTAAACGATGGACACTAGGTGTCGGGGGTATCCATTCCCTCGGTGCCGCCGCTAACGCATTAAGTGTCCCGCCTGGGAAGTACGGTCGCAA	AGGGTGCAAGCGTTGCTCGGAATCATTGGGCGTAAAGGGTGCGTAGGTGGCTTTCTAAGTCTGACGTGAAAGCCCAGGGCTCAGCCTTGGAAGTGCGTCAGAAACTGGGAAGCTAGAGTGCCGGAGGGGAGAGTGGAATTCCTGGTGTAGCGGTGAAATGCGTAGATATCAGGAGGAATACCGGTGGCGAAAGCGACTCTCTGGACGGCAACTGACACTGAGGCACGAAAGCGTGGGGAGCAAACAGGATTAGATACCCTGGTAGTCCACGCTGTAAACGATGGACACTAGGTGTCGGGGGTATCCATTCCCTCGGTGCCGCCGCTAACGCATTAAGTGTCCCGCCTGGGAAGTACGGTCGCAA	Bacteria	Myxococcota	bacteriap25	NA	NA	Myxococcotabacteriap25NANA	0	0	0	0	0	0	0.552621	0.0259182	0	0	0	0.164333	0.016035	0	0.192003	0	0.305929	0.00144691	0.00141567	0.298543	0.0437978	0	0	0.0804823	0	0	0.0796476	0.179311	0.00250601	0		16		0.0647996
AGGGGGCGAGCGTTGTCCGGAATCATTGGGCGTAAAGCGCGTGTAGGCGGCTTGATAAGTCTGGTGTGAAATCTTGGGGCTCAACCCCAAGCCTGCACTGGATACTGTCAAGCTTGAGTCCGGGAGGGGAGAGCGGAATTCCTAGTGTAGCGGTGAAATGCGCAGATATTAGGAAGAACACCGGTGGCGAAGGCGGCTCTCTGGAACGGTACTGACGCTGAGACGCGAAAGCGTGGGGAGCGAACAGGATTAGATACCCTGGTAGTCCACGCCGTAAACGATGGGCACTAGATGTGGGCGGTGTCGACTCCGTCCGTGTCGAAGCTAACGCATTAAGTGCCCCGCCTGGGGAGTACGGCCGCAA	AGGGGGCGAGCGTTGTCCGGAATCATTGGGCGTAAAGCGCGTGTAGGCGGCTTGATAAGTCTGGTGTGAAATCTTGGGGCTCAACCCCAAGCCTGCACTGGATACTGTCAAGCTTGAGTCCGGGAGGGGAGAGCGGAATTCCTAGTGTAGCGGTGAAATGCGCAGATATTAGGAAGAACACCGGTGGCGAAGGCGGCTCTCTGGAACGGTACTGACGCTGAGACGCGAAAGCGTGGGGAGCGAACAGGATTAGATACCCTGGTAGTCCACGCCGTAAACGATGGGCACTAGATGTGGGCGGTGTCGACTCCGTCCGTGTCGAAGCTAACGCATTAAGTGCCCCGCCTGGGGAGTACGGCCGCAA	Bacteria	Actinomycetota	Thermoleophilia	Gaiellales	NA	ActinomycetotaThermoleophiliaGaiellalesNA	0	0	0.0996899	0.00705965	0	0.00439445	0.0069512	0	0.00677874	0.023359	0	0.0230066	0.162354	0.010879	0.0759081	0	0.0998702	0.00723453	0.570514	0	0.052314	0.0474282	0.0163532	0.0242965	0.00498828	0.0316246	0.188554	0.0363469	0.400962	0.0248392		7		0.0641902
ACCGTGCAAACGTTGTTCGGAATCACTGGGCTTAAAGGGTGCGTAGGCGGCAGGGTAAGTCGGGTGTGAAATCCCTTGGCTCAACCAAGGAACTGCGCCCGATACTGCCAAGCTCGAGGGAGGTAGGGGCGCGTGGAACTTCCGGTGGAGTGGTGAAATACGTTGATATCGGAAGGAACGCCGGTGGCGAAAGCGGCGCGCTAGGCCTCTTCTGACGCTGAGGCACGAAAGCTAGGGTAGCGAACGGGATTAGATACCCCGGTAGTCCTAGCCGTAAACGATGAGCACTTGGTTGAGGAGGTTCCGATGCTTTCTCAGCCGTAGCGAAAGTGTTAAGTGCTCCGCCTGGGGAGTATGGTCGCAA	ACCGTGCAAACGTTGTTCGGAATCACTGGGCTTAAAGGGTGCGTAGGCGGCAGGGTAAGTCGGGTGTGAAATCCCTTGGCTCAACCAAGGAACTGCGCCCGATACTGCCAAGCTCGAGGGAGGTAGGGGCGCGTGGAACTTCCGGTGGAGTGGTGAAATACGTTGATATCGGAAGGAACGCCGGTGGCGAAAGCGGCGCGCTAGGCCTCTTCTGACGCTGAGGCACGAAAGCTAGGGTAGCGAACGGGATTAGATACCCCGGTAGTCCTAGCCGTAAACGATGAGCACTTGGTTGAGGAGGTTCCGATGCTTTCTCAGCCGTAGCGAAAGTGTTAAGTGCTCCGCCTGGGGAGTATGGTCGCAA	Bacteria	Planctomycetota	Planctomycetes	NA	NA	PlanctomycetotaPlanctomycetesNANA	0.548169	0	0.51691	0.00705965	0.468524	0	0	0	0	0	0	0	0	0	0	0	0.0599221	0	0.0268977	0	0.0158159	0	0	0.00303707	0	0	0	0	0	0.237353		21		0.0627896
AGGGTGCGAGCGTTGTCCGGAATCACTGGGCGTAAAGGGCGCGTAGGTGGTCAGGTAAGGGTGTGGTGAAAGTCCGGGGCTCAACCCCGGATCTGCCGTGCCGACTGCTTGACTGGAGCATTGCAGAGGCAGATGGAATTCCGGGTGTAGCGGTGGAATGCGTAGAGATCCGGAAGAAGACCGGTGGCGAAGGCGATCTGCTGGGCAATGGCTGACACTGAGGCGCGACAGCGTGGGGAGCAAACAGGATTAGATACCCTGGTAGTCCACGCCGTAAACGATGGGCACTAGGTCTCTGGGGGAGCGACCCCCTGGGGGCCGGCGCAAACGCATGAAGTGCCCCGCCTGGGGAGTACGGCCGCAA	AGGGTGCGAGCGTTGTCCGGAATCACTGGGCGTAAAGGGCGCGTAGGTGGTCAGGTAAGGGTGTGGTGAAAGTCCGGGGCTCAACCCCGGATCTGCCGTGCCGACTGCTTGACTGGAGCATTGCAGAGGCAGATGGAATTCCGGGTGTAGCGGTGGAATGCGTAGAGATCCGGAAGAAGACCGGTGGCGAAGGCGATCTGCTGGGCAATGGCTGACACTGAGGCGCGACAGCGTGGGGAGCAAACAGGATTAGATACCCTGGTAGTCCACGCCGTAAACGATGGGCACTAGGTCTCTGGGGGAGCGACCCCCTGGGGGCCGGCGCAAACGCATGAAGTGCCCCGCCTGGGGAGTACGGCCGCAA	Bacteria	Gemmatimonadota	Gemmatimonadia	Gemmatimonadales	Gemmatimonadaceae	GemmatimonadotaGemmatimonadiaGemmatimonadalesGemmatimonadaceae	0	0	0	0	0	0.0571278	0.0417072	0.0814573	0.064398	0	0.0626763	0.0427266	0	0.0290107	0.0558148	0	0.425569	0.0477479	0.00424701	0.116432	0.108278	0.0237141	0	0.212595	0.0548711	0.0359371	0	0.307737	0.0225541	0.0275991		10		0.06074
AACCAACAGCCATATAACTGGTAGCTTTAAGCGGCTCACCTTTAGCATCAACAGGCCACAACCAACCAGAACGTGAAAAAGCGTCCTGCGTGTAGCGAACTGCGATGGGCATACTGTAACCATAAGGCCACGTATTTTGCAAGCTATTTAACTGGCGGCGATTGCGTACCCGACGACCAAAATTAGGGTCAACGCTACCTGTAGGAAGTGTCCGCATAAAGTGCACCGCATGGAAATGAAGACGGCCATTAGCTGTACCATACTCAGGCACACAAAAATACTGATAGCAGTCGGCGTGTGAATCATTAGCCTTGCGACCCTCGGCAGCAAGAACCATACGA	AACCAACAGCCATATAACTGGTAGCTTTAAGCGGCTCACCTTTAGCATCAACAGGCCACAACCAACCAGAACGTGAAAAAGCGTCCTGCGTGTAGCGAACTGCGATGGGCATACTGTAACCATAAGGCCACGTATTTTGCAAGCTATTTAACTGGCGGCGATTGCGTACCCGACGACCAAAATTAGGGTCAACGCTACCTGTAGGAAGTGTCCGCATAAAGTGCACCGCATGGAAATGAAGACGGCCATTAGCTGTACCATACTCAGGCACACAAAAATACTGATAGCAGTCGGCGTGTGAATCATTAGCCTTGCGACCCTCGGCAGCAAGAACCATACGA	NA	NA	NA	NA	NA	NANANANA	0	0	0	0	0	0	0	0	0	0	0	0	0	0	0	0	0.100889	0.118646	0.152892	0.164199	0.25062	0.0379426	0.100164	0.142742	0.0997656	0.0833741	0.0828985	0.133272	0.120289	0.227693		16		0.0605129
AGGGTGCAAGCGTTGTCCGGATTTACTGGGTTTAAAGGGTGCGTAGGCGGCCTGATAAGTCTGAGATGAAATACACATGCTCAACGTGTGTGCTGTCTTGGATACTGTCGGGCTTGAACACGGTAGAGGTGGCTGGAATGAGTGGTGTAGCGGTGAAATGCGTAGAGATCACTCAGAACACCAATTGCGAAGGCAGGTCACTGGGCCGTAGTTGACGCTGAGGCACGAAAGCGTGGGGATCAAACAGGATTAGATACCCTGGTAGTCCACGCCCTAAACGATGGGTACTAGATCTGACGGCGTAAGCTGTTGGGTCCAAGCGAAAGCGATAAGTACCCCACCTGGGGAGTACGCTCGCAA	AGGGTGCAAGCGTTGTCCGGATTTACTGGGTTTAAAGGGTGCGTAGGCGGCCTGATAAGTCTGAGATGAAATACACATGCTCAACGTGTGTGCTGTCTTGGATACTGTCGGGCTTGAACACGGTAGAGGTGGCTGGAATGAGTGGTGTAGCGGTGAAATGCGTAGAGATCACTCAGAACACCAATTGCGAAGGCAGGTCACTGGGCCGTAGTTGACGCTGAGGCACGAAAGCGTGGGGATCAAACAGGATTAGATACCCTGGTAGTCCACGCCCTAAACGATGGGTACTAGATCTGACGGCGTAAGCTGTTGGGTCCAAGCGAAAGCGATAAGTACCCCACCTGGGGAGTACGCTCGCAA	Bacteria	Bacteroidota	Bacteroidia	SM1A07	NA	BacteroidotaBacteroidiaSM1A07NA	0	0	0	0	0	0	0	0	0	0	0	0	0	0	0	0	0	0	0	0	0	0	0	0	0.00249414	0	0	0	0	1.80774		28		0.0603413
AGGTGGCAAGCGTTGTCCGGATTTATTGGGCGTAAAGGGCGCGCAGGCGGTTCGTTAAGTTCGAGGTGAAATCTCCCGGCTCAACTGGGAGGGGTCTTCGGATACTGGCGGACTTGAGGAGAGCAGAGGTGAGTGGAATTCTGGGTGTAGTGGTGAAATGCGTAGATATCCAGAGGAACACCAGTGGCGAAGGCGACTCACTGGGCTCCACCTGACGCTGAGGCGCGAAAGCGTGGGGAGCGAACCGGATTAGATACCCGGGTAGTCCACGCCGTAAACGATGGACACTAGGTGTGGGGGGTATTGACCCCCTCTGTGCCGCAGCTAACGCAATAAGTGTCCCGCCTGGGGAGTACGGCCGCAA	AGGTGGCAAGCGTTGTCCGGATTTATTGGGCGTAAAGGGCGCGCAGGCGGTTCGTTAAGTTCGAGGTGAAATCTCCCGGCTCAACTGGGAGGGGTCTTCGGATACTGGCGGACTTGAGGAGAGCAGAGGTGAGTGGAATTCTGGGTGTAGTGGTGAAATGCGTAGATATCCAGAGGAACACCAGTGGCGAAGGCGACTCACTGGGCTCCACCTGACGCTGAGGCGCGAAAGCGTGGGGAGCGAACCGGATTAGATACCCGGGTAGTCCACGCCGTAAACGATGGACACTAGGTGTGGGGGGTATTGACCCCCTCTGTGCCGCAGCTAACGCAATAAGTGTCCCGCCTGGGGAGTACGGCCGCAA	Bacteria	Chloroflexota	JG30-KF-CM66	NA	NA	ChloroflexotaJG30-KF-CM66NANA	0	0	0.0221533	0	0.00851861	0	0.0243292	0.0222156	0	0	0.00447688	0.0558733	0.134293	0	0.00893036	0	0.39785	0.0101283	0.012741	0.34631	0.310234	0.199198	0	0.0318892	0.0249414	0.00143748	0.0650184	0.0920788	0.0100241	0.0234593		9		0.0602034
GGGGGGCAAGCGTTGTTCGGAATTACTGGGCGTAAAGGGCGCGTAGGCGGTTGGATAAGTCAGCTGTGAAAACCACGGGCTTAACTCGTGGCCTGCAGTTGAGACGGTCTGGCTTGAGTGTGGGAGAGGAGAGTGGAATTCCTGGTGTAGCGGTGAAATGCGTAGATATCAGGAGGAACACCGGTGGCGAAGGCGGCTCTCTGGACCACAACTGACGCTGAGGCGCGAAAGCTAGGGGAGCAAACAGGATTAGATACCCTGGTAGTCCTAGCTGTAAACGATGGATACTTGCTGTGGGGGGTGTTAAATCCTCCTGTGGCGGAGCTAACGCATTAAGTATCCCGCCTGGGGAGTACGGTCGCAA	GGGGGGCAAGCGTTGTTCGGAATTACTGGGCGTAAAGGGCGCGTAGGCGGTTGGATAAGTCAGCTGTGAAAACCACGGGCTTAACTCGTGGCCTGCAGTTGAGACGGTCTGGCTTGAGTGTGGGAGAGGAGAGTGGAATTCCTGGTGTAGCGGTGAAATGCGTAGATATCAGGAGGAACACCGGTGGCGAAGGCGGCTCTCTGGACCACAACTGACGCTGAGGCGCGAAAGCTAGGGGAGCAAACAGGATTAGATACCCTGGTAGTCCTAGCTGTAAACGATGGATACTTGCTGTGGGGGGTGTTAAATCCTCCTGTGGCGGAGCTAACGCATTAAGTATCCCGCCTGGGGAGTACGGTCGCAA	Bacteria	Acidobacteriota	Subgroup 11	NA	NA	AcidobacteriotaSubgroup 11NANA	0	0	0	0	0	0	0	0	0	0	0	0	0	0	0	0	0.185881	0	0	0.214951	0.0790793	0	0.0204415	0.00151853	0.0224472	0.00287497	1.09068	0.128426	0	0		21		0.0582101
GGGGAGCAAGCGTTGTTCGGAGTTATTGGGCGTAAAGGGCGTACAGGCGGTGGTGTAAGTCAGATGTGAAATGTTCCGGCTCAACCGGGAAGCTGCATTTGATACTGCATCACTTGAGTACAGGAGAGGAGAGCGGAATTGTCGGTGTAGCGGTGGAATGTGTAGATATCGACAAGAACACCAGTGGCGAAGGCGGCTCTCTGGCCTGATACTGACGCTGACGCGCGAAAGCTAGGGGAGCAAACAGGATTAGATACCCTGGTAGTCCTAGCCGTAAACGTTGGGTACTAGGTGTTGGAGGTATCGACCCCTTCAGTGCCGAAGCTAACGCATTAAGTACCCCGCCTGGGGAGTACGGCCGCAA	GGGGAGCAAGCGTTGTTCGGAGTTATTGGGCGTAAAGGGCGTACAGGCGGTGGTGTAAGTCAGATGTGAAATGTTCCGGCTCAACCGGGAAGCTGCATTTGATACTGCATCACTTGAGTACAGGAGAGGAGAGCGGAATTGTCGGTGTAGCGGTGGAATGTGTAGATATCGACAAGAACACCAGTGGCGAAGGCGGCTCTCTGGCCTGATACTGACGCTGACGCGCGAAAGCTAGGGGAGCAAACAGGATTAGATACCCTGGTAGTCCTAGCCGTAAACGTTGGGTACTAGGTGTTGGAGGTATCGACCCCTTCAGTGCCGAAGCTAACGCATTAAGTACCCCGCCTGGGGAGTACGGCCGCAA	Bacteria	AncK6	NA	NA	NA	AncK6NANANA	0	0	0	0	0	0	0	0	0	0	0	0.134753	0	0	0	0	0.943467	0	0	0.271674	0.226288	0	0	0.0728896	0	0	0	0.0799632	0.00250601	0.00137996		22		0.0577641
AGGGTGCAAGCGTTGTTCGGAATCACTGGGCGTAAAGGGCGTGTAGGCGGTCTGCTAAGTCTGATGTGAAAGCCCGGGGCTTACCCCCGGAAGTGCATTGGAGACTGGCGGGCTAGAGTCCCGGAGAGGAGGGTGGAATTCCTGGTGTAGCGGTGAAATGCGTAGATATCAGGAGGAACACCGGTGGCGAAGGCGGCCCTCTGGACGGTGACTGACGCTGAGACGCGAAAGCGTGGGGAGCAAACAGGATTAGATACCCTGGTAGTCCACGCTGTAAACGATGAGCACTAGGTGTCGCGGGTATTGACCCCTGCGGTGCCGACGCTAACGCATTAAGTGCTCCGCCTGGGGAGTACGGTCGCAA	AGGGTGCAAGCGTTGTTCGGAATCACTGGGCGTAAAGGGCGTGTAGGCGGTCTGCTAAGTCTGATGTGAAAGCCCGGGGCTTACCCCCGGAAGTGCATTGGAGACTGGCGGGCTAGAGTCCCGGAGAGGAGGGTGGAATTCCTGGTGTAGCGGTGAAATGCGTAGATATCAGGAGGAACACCGGTGGCGAAGGCGGCCCTCTGGACGGTGACTGACGCTGAGACGCGAAAGCGTGGGGAGCAAACAGGATTAGATACCCTGGTAGTCCACGCTGTAAACGATGAGCACTAGGTGTCGCGGGTATTGACCCCTGCGGTGCCGACGCTAACGCATTAAGTGCTCCGCCTGGGGAGTACGGTCGCAA	Bacteria	Thermodesulfobacteriota	NA	NA	NA	ThermodesulfobacteriotaNANANA	0.2216	0	0.0424605	0.423579	0.0255558	0	0	0.0333235	0	0	0.0313381	0.0460133	0.0681486	0	0.0200933	0	0.0906984	0	0.00707834	0.0686649	0.0109494	0	0.188062	0.220187	0	0.114999	0	0.0363469	0.0225541	0.0386388		11		0.0570097
AAGGTGCAAGCATTAATCGGAATTATTGGGCGTAAAGGGCGCGTAGGCGGGTTTGTAAGTCAGATGTGAAATACCGAGGCTTAACTTCGGTGCTGCATTTGAAACTGCAAGTCTAGAGGGTTGACGGAGAAAACGGAATTCCACGTGTAGCGGTGAAATGCGTGGATATGTGGAAGAACACCGGTGGCGAAGGCGGTTTTCTAGTTAATACCTGACGCTGAGGCGCGAGAGCAAGGGGAGCAAACAGGATTAGATACCCTGGTAGTCCTTGCCGTAAACGATGTATACTTGATGTAGTTGGACTCAACCCCGACTGTGTCGTAGCTAACGCGATAAGTATACCGCCTGAGGAGTACGCTCGCAA	AAGGTGCAAGCATTAATCGGAATTATTGGGCGTAAAGGGCGCGTAGGCGGGTTTGTAAGTCAGATGTGAAATACCGAGGCTTAACTTCGGTGCTGCATTTGAAACTGCAAGTCTAGAGGGTTGACGGAGAAAACGGAATTCCACGTGTAGCGGTGAAATGCGTGGATATGTGGAAGAACACCGGTGGCGAAGGCGGTTTTCTAGTTAATACCTGACGCTGAGGCGCGAGAGCAAGGGGAGCAAACAGGATTAGATACCCTGGTAGTCCTTGCCGTAAACGATGTATACTTGATGTAGTTGGACTCAACCCCGACTGTGTCGTAGCTAACGCGATAAGTATACCGCCTGAGGAGTACGCTCGCAA	Bacteria	Chlamydiota	Chlamydiia	Chlamydiales	Simkaniaceae	ChlamydiotaChlamydiiaChlamydialesSimkaniaceae	0	0	0	0	0	0	0.0034756	0.00370261	0	0	0.196983	0.407546	0	0.010879	0.147351	0	0.132481	0.0101283	0.259067	0.0507523	0.172758	0	0	0.139705	0.00748242	0.0186873	0	0	0.0400962	0.0938371		14		0.0564977
AGGTGGCGAGCGTTGTTCGGAATCACTGGGCTTAAAGCGCGTGTAGGCGGGACGGTAAGTGTCGGGTGAAAGCCCTCGGCTCAACCGAGGAACGGCCTGGCATACTGTCGTCCTTGAGGCAGACAGAGGTCACTGGAACGACGGGTGGAGCGGTGAAATGCGTAGATATCCGTTGGAACGCCGGCGGCGAAAGCGAGTGACTGGGTCTGTCCTGACGCTGAGACGCGAAAGCGTGGGTAGCAAACAGGATTAGATACCCTGGTAGTCCACGCCGTAAACGATGCGCACTAGGCATGAGGGACTCTGACGTCCATCGTGCCGAAGCAAAAGTGTTAAGTGCGCCGCCTGGGGAGTACGGCCGCAA	AGGTGGCGAGCGTTGTTCGGAATCACTGGGCTTAAAGCGCGTGTAGGCGGGACGGTAAGTGTCGGGTGAAAGCCCTCGGCTCAACCGAGGAACGGCCTGGCATACTGTCGTCCTTGAGGCAGACAGAGGTCACTGGAACGACGGGTGGAGCGGTGAAATGCGTAGATATCCGTTGGAACGCCGGCGGCGAAAGCGAGTGACTGGGTCTGTCCTGACGCTGAGACGCGAAAGCGTGGGTAGCAAACAGGATTAGATACCCTGGTAGTCCACGCCGTAAACGATGCGCACTAGGCATGAGGGACTCTGACGTCCATCGTGCCGAAGCAAAAGTGTTAAGTGCGCCGCCTGGGGAGTACGGCCGCAA	Bacteria	Planctomycetota	Phycisphaerae	CCM11a	NA	PlanctomycetotaPhycisphaeraeCCM11aNA	0.314906	0	0.402452	0	0.0255558	0	0	0	0	0	0.0223844	0.0887399	0	0	0	0	0.172633	0	0	0.0865775	0.052314	0	0.0102208	0.361411	0.017459	0	0.0812731	0.0339238	0	0.0096597		16		0.0559836
GCTAGCGTTGTCCGGATTTATTGGGCGTAAAGAGCGCGTAGGCGGTTTACCAAGTCGGGTGTGAAAACTTCGGGCTCAACTCGAAGCTTGCACTCGAAACTGGTTGGCTTGAGTCCAGTAGGGGGAAGTGGAATTCCCGGTGTAGCGGTGAAATGCGTAGATATCGGGAGGAACACCAATGGCGAAGGCAGCTTCCTGGGCTGCGACTGACGTTGAGGCGCGAAAGCTAGGGGAGCAAACAGGATTAGATACCCTGGTAGTCCTAGCTGTAAACGATGGGCACTAGGTGTGGGAGGTTATCGACGCTTCCTGTGCCGTAGTTAACGCATTAAGTGCCCCGCCTGGGGAGTACGAC	GCTAGCGTTGTCCGGATTTATTGGGCGTAAAGAGCGCGTAGGCGGTTTACCAAGTCGGGTGTGAAAACTTCGGGCTCAACTCGAAGCTTGCACTCGAAACTGGTTGGCTTGAGTCCAGTAGGGGGAAGTGGAATTCCCGGTGTAGCGGTGAAATGCGTAGATATCGGGAGGAACACCAATGGCGAAGGCAGCTTCCTGGGCTGCGACTGACGTTGAGGCGCGAAAGCTAGGGGAGCAAACAGGATTAGATACCCTGGTAGTCCTAGCTGTAAACGATGGGCACTAGGTGTGGGAGGTTATCGACGCTTCCTGTGCCGTAGTTAACGCATTAAGTGCCCCGCCTGGGGAGTACGAC	Bacteria	Actinomycetota	NA	NA	NA	ActinomycetotaNANANA	0	0	0	0	0	0	0	0	0	0	0	0	1.5594	0	0	0	0	0.0810267	0	0	0	0	0	0.00303707	0.00249414	0.00574994	0	0.00726938	0.0100241	0		23		0.0556334
AGGTGGCGAGCGTTGTTCGGAATCACTGGGCATAAAGCGCACGTAGGCGGCGGCGTAAGTCGGATGTGAAATCCCTCGGCCTAACCGAGGAACTGCGTCCGATACTGCGTTGCTTGGGGACCAAAGGGGTGCATGGAATTTCCGGTGGAGCGGTGAAATGCGTTGATATCGGAAGGAACGTCGGCGGCGAAAGCGGTGCACTGGTTGGTTACCGACGCTGAGGTGCGAAAGCCAGGGGAGCAAACGGGATTAGATACCCCGGTAGTCCTGGCCGTAAACGATGGGTACTAGTTAGGGGGGAACCAAACGCCTCTCTGATGGAGTGAATATATTAAGTACCCCGCCTGGGAAGTACAATCGCAA	AGGTGGCGAGCGTTGTTCGGAATCACTGGGCATAAAGCGCACGTAGGCGGCGGCGTAAGTCGGATGTGAAATCCCTCGGCCTAACCGAGGAACTGCGTCCGATACTGCGTTGCTTGGGGACCAAAGGGGTGCATGGAATTTCCGGTGGAGCGGTGAAATGCGTTGATATCGGAAGGAACGTCGGCGGCGAAAGCGGTGCACTGGTTGGTTACCGACGCTGAGGTGCGAAAGCCAGGGGAGCAAACGGGATTAGATACCCCGGTAGTCCTGGCCGTAAACGATGGGTACTAGTTAGGGGGGAACCAAACGCCTCTCTGATGGAGTGAATATATTAAGTACCCCGCCTGGGAAGTACAATCGCAA	Bacteria	Planctomycetota	BD7-11	NA	NA	PlanctomycetotaBD7-11NANA	0.0116632	0	0.0350761	0	0.0255558	0	0.184207	0.496149	0	0	0.00895375	0.16762	0	0	0.0223259	0	0.0888641	0.00578762	0.188284	0.00298543	0.0669132	0	0	0.0106297	0	0.00431245	0	0	0.0100241	0.292551		13		0.0540634
GCGAGCGTTATCCGGATTTACTGGGTGTAAAGCGCGTGCAGGCGGTGCAGCAAGTCGTGCGTGAAAGCGCTCTGGCTCAACCGGGCGAGGACGTGCGGAACTGCTGGACTAGAGGCAGGTAGAGGCGTGTGGAATTCCGGGTGTAGTGGTGAAATGCGTAGAGATCCGGAGGAACACCAGTGGCGAAGGCGACGCGCTGGGCCTGGCCTGACGCTAAGACGCGAAAGCATGGGGAGCGAACGGGATTAGAAACCCCGGTAGTCCATGCTGTAAACGATGCGGACTAGGTGTGGCGGTGAGGAGCCGCTGTGCCGCAGCCAACGTGATAAGTCCGCCACCTGGGGAGTACGGC	GCGAGCGTTATCCGGATTTACTGGGTGTAAAGCGCGTGCAGGCGGTGCAGCAAGTCGTGCGTGAAAGCGCTCTGGCTCAACCGGGCGAGGACGTGCGGAACTGCTGGACTAGAGGCAGGTAGAGGCGTGTGGAATTCCGGGTGTAGTGGTGAAATGCGTAGAGATCCGGAGGAACACCAGTGGCGAAGGCGACGCGCTGGGCCTGGCCTGACGCTAAGACGCGAAAGCATGGGGAGCGAACGGGATTAGAAACCCCGGTAGTCCATGCTGTAAACGATGCGGACTAGGTGTGGCGGTGAGGAGCCGCTGTGCCGCAGCCAACGTGATAAGTCCGCCACCTGGGGAGTACGGC	Bacteria	Chloroflexota	Anaerolineae	Aggregatilineales	Aggregatilineaceae	ChloroflexotaAnaerolineaeAggregatilinealesAggregatilineaceae	0	0	0.0609216	0	0	0	0.0590852	0	0	0.023359	0.0313381	0.00328666	1.37299	0	0.0290237	0	0	0.00144691	0	0	0.00243321	0	0	0	0	0	0	0	0	0.0220793		20		0.0535322
AGGGGGCCAGCGTTGCTCGGAATTACTGGGCGTAAAGGGTCCGTAGGCGGTGCGGCAAGTTGGGAGTGAAATCTCCGGGCTTAACTCGGAGGCTGCTTCCAAAACTGCCGTGCTCGAGTGTGGGAGAGGCGAGTGGAATTGCAGGTGTAGCGGTGAAATGCGTAGATATCTGCAGGAACACCCGGGGCGAAAGCGGCTCGCTGGACCACAACTGACGCTGAGGGACGAAAGCTAGGGGAGCAAACAGGATTAGATACCCTGGTAGTCCTAGCCTTAAACGATCAGGACTTGAGGTGTCCCGCGTAGGCGGGAGGTCTCGGAGCTAACGCGTTAAGTCCTGCGCCTGGGGAGTACGGTCGCAA	AGGGGGCCAGCGTTGCTCGGAATTACTGGGCGTAAAGGGTCCGTAGGCGGTGCGGCAAGTTGGGAGTGAAATCTCCGGGCTTAACTCGGAGGCTGCTTCCAAAACTGCCGTGCTCGAGTGTGGGAGAGGCGAGTGGAATTGCAGGTGTAGCGGTGAAATGCGTAGATATCTGCAGGAACACCCGGGGCGAAAGCGGCTCGCTGGACCACAACTGACGCTGAGGGACGAAAGCTAGGGGAGCAAACAGGATTAGATACCCTGGTAGTCCTAGCCTTAAACGATCAGGACTTGAGGTGTCCCGCGTAGGCGGGAGGTCTCGGAGCTAACGCGTTAAGTCCTGCGCCTGGGGAGTACGGTCGCAA	Bacteria	Acidobacteriota	Acidobacteriae	Subgroup 2	NA	AcidobacteriotaAcidobacteriaeSubgroup 2NA	0	0	0	0	0	0	0	0	0	0	0	0	0	0	0	0	0.0558458	0.00434072	0	0.0477669	0.491508	0.270341	0.0367948	0.0318892	0.0299297	0.0632493	0.342972	0.203543	0	0		19		0.052606
GCAAGCGTTATTCGGAATTACTGGGCGTAAAGCGCGTGTAGGCGGGAAAGCAAGTCTGATGTGAAAGCCCCGGGCTTAACCTGGGAAGTGCATTGGAAACTGTTTTTCTTGAGTACTGGAGAGGAAGGGAGAATTCCCGGTGTAGAGGTGAAATTCGTAGAGATCGGGAGGAACACCAGTGGCGAAGGCGCCCTTCTGGACGGTTACTGACGCTGAGACGCGAAAGCGTGGGGAGCAAACAGGATTAGATACCCTGGTAGTCCACGCTGTAAACGATGATCACTGGGTGTAGTGGGTAATCATTCCTGCTGTGCCGTAGCTAACGCGTTAAGTGATCCGCCTGGGGATTACGGT	GCAAGCGTTATTCGGAATTACTGGGCGTAAAGCGCGTGTAGGCGGGAAAGCAAGTCTGATGTGAAAGCCCCGGGCTTAACCTGGGAAGTGCATTGGAAACTGTTTTTCTTGAGTACTGGAGAGGAAGGGAGAATTCCCGGTGTAGAGGTGAAATTCGTAGAGATCGGGAGGAACACCAGTGGCGAAGGCGCCCTTCTGGACGGTTACTGACGCTGAGACGCGAAAGCGTGGGGAGCAAACAGGATTAGATACCCTGGTAGTCCACGCTGTAAACGATGATCACTGGGTGTAGTGGGTAATCATTCCTGCTGTGCCGTAGCTAACGCGTTAAGTGATCCGCCTGGGGATTACGGT	Bacteria	Thermodesulfobacteriota	Syntrophobacteria	Syntrophobacterales	Syntrophobacteraceae	ThermodesulfobacteriotaSyntrophobacteriaSyntrophobacteralesSyntrophobacteraceae	0	0	0	0.0141193	0.0170372	0.500967	0.0069512	0.0148104	0.0101681	0.210231	0.165644	0.00657332	0	0.253844	0.37061	0	0	0	0	0	0	0	0	0	0	0	0	0	0	0		19		0.0523652
AGGGTGCAAACGTTGCTCGGAATCATTGGGCGTAAAGCGCGTGTAGGCGGTCGAACAAGTCGCGTGTGAAAGCCCTGGGCTCAACCCAGGAAGTGCGCGCGAAACTGCTCGACTCGAGTACGGGAGAGGGTAGCGGAATTCCCGGTGTAGAGGTGAAATTCGTAGATATCGGGAGGAACACCAGTGGCGAAGGCGGCTACCTGGACCGATACTGACGCTGAGACGCGAAAGCGTGGGTAGCAAACAGGATTAGATACCCTGGTAGTCCACGCCGTAAACGATGAGTGCTAGGTGTCGCGGGTATTGACCCCTGCGGTGCCGAAGCTAACGCATTAAGCACTCCGCCTGGGGAGTACGGTCGCAA	AGGGTGCAAACGTTGCTCGGAATCATTGGGCGTAAAGCGCGTGTAGGCGGTCGAACAAGTCGCGTGTGAAAGCCCTGGGCTCAACCCAGGAAGTGCGCGCGAAACTGCTCGACTCGAGTACGGGAGAGGGTAGCGGAATTCCCGGTGTAGAGGTGAAATTCGTAGATATCGGGAGGAACACCAGTGGCGAAGGCGGCTACCTGGACCGATACTGACGCTGAGACGCGAAAGCGTGGGTAGCAAACAGGATTAGATACCCTGGTAGTCCACGCCGTAAACGATGAGTGCTAGGTGTCGCGGGTATTGACCCCTGCGGTGCCGAAGCTAACGCATTAAGCACTCCGCCTGGGGAGTACGGTCGCAA	Bacteria	Myxococcota	Polyangiia	UASB-TL25	NA	MyxococcotaPolyangiiaUASB-TL25NA	0	0	0	0.0423579	0	0.00439445	0	0	0	0	0	0	0.264577	0	0.0625126	0	0	0	0.00566267	0	0	0	0	0	0.0972714	1.07668	0	0	0	0		23		0.0517817
GCAAGCGTTATTCGGAATCATTGGGTGTAAAGCGCGTGTAGGCGGCTTGGTAAGTCAGATGTGAAAGCTTCGGGCTTAACCCGGAAAGTGCATTTGAAACTGCCAGGCTTGAGTTCGGGAGAGGAAGGTGGAATTCCCAGTGTAGAGGTGAAATTCGTAGATATTGGGAGGAACACCGGTGGCGAAGGCGACCTTCTGGACCGTGACTGACGCTGAGACGCGAAAGCGTGGGGAGCAAACAGGATTAGATACCCTGGTAGTCCACGCTGTAAACGATGGGTACTAGGTGTAGGGGGTATTGACCCCTCCTGTGCCGTAGCTAACGCATTAAGTACCCCACCTGGGGAGTACGGC	GCAAGCGTTATTCGGAATCATTGGGTGTAAAGCGCGTGTAGGCGGCTTGGTAAGTCAGATGTGAAAGCTTCGGGCTTAACCCGGAAAGTGCATTTGAAACTGCCAGGCTTGAGTTCGGGAGAGGAAGGTGGAATTCCCAGTGTAGAGGTGAAATTCGTAGATATTGGGAGGAACACCGGTGGCGAAGGCGACCTTCTGGACCGTGACTGACGCTGAGACGCGAAAGCGTGGGGAGCAAACAGGATTAGATACCCTGGTAGTCCACGCTGTAAACGATGGGTACTAGGTGTAGGGGGTATTGACCCCTCCTGTGCCGTAGCTAACGCATTAAGTACCCCACCTGGGGAGTACGGC	Bacteria	10bav-F6	NA	NA	NA	10bav-F6NANANA	0	0	0.0203072	0	0	0	0.0034756	0.00370261	0	0.023359	0	0	0	0.420656	1.07388	0	0	0	0	0	0	0	0	0	0	0	0	0	0	0		24		0.0515126
GCGAGCGTTGTCCGGAATTACTGGGCGTAAAGGATGCGTAGGCGGATGTTTAAGTCAGATGTGAAATCCCCGGGCTCAACCCGGGAATTGCATTTGAAACTGGATATCTAGAGTGCAGGAGAGGAAAGCGGAATTCCTAGTGTAGCGGTGAAATGCGTAGATATTAGGAAGAACACCAGTGGCGAAGGCGGCTTTCTGGACTGTAACTGACGCTGAGGCATGAAAGCGTGGGGAGCAAACAGGATTAGATACCCTGGTAGTCCACGCTGTAAACGATGAGTGCTAGGTGTAGGGGATTTCGACATCCTCTGTGCCGCAGTAAACGCAATAAGCACTCCGCCTGGGGAGTACGGT	GCGAGCGTTGTCCGGAATTACTGGGCGTAAAGGATGCGTAGGCGGATGTTTAAGTCAGATGTGAAATCCCCGGGCTCAACCCGGGAATTGCATTTGAAACTGGATATCTAGAGTGCAGGAGAGGAAAGCGGAATTCCTAGTGTAGCGGTGAAATGCGTAGATATTAGGAAGAACACCAGTGGCGAAGGCGGCTTTCTGGACTGTAACTGACGCTGAGGCATGAAAGCGTGGGGAGCAAACAGGATTAGATACCCTGGTAGTCCACGCTGTAAACGATGAGTGCTAGGTGTAGGGGATTTCGACATCCTCTGTGCCGCAGTAAACGCAATAAGCACTCCGCCTGGGGAGTACGGT	Bacteria	Bacillota	Clostridia	Clostridiales	Oxobacteraceae	BacillotaClostridiaClostridialesOxobacteraceae	0	0	0	0	0	0	0	0	1.39981	0.0934361	0	0	0	0.0507688	0	0	0	0	0	0	0	0	0	0	0	0	0	0	0	0		27		0.0514672
GCAAGCGTTGTTCGGAATTATTGGGCGTAAAGAGCGTGTAGGCGGCAGGATGTGTCAGATGTGAAAGCCCTGAGCTCAACTCAGGAAGTGCATTTGAAACTGTCCAGCTTGAGTAGGGGAGAGGGAAGTGGAATTCCTGGTGTAGAGGTGAAATTCGTAGATATCAGGAGGAACACCGGTGGCGAAGGCGACTTCCTGGCCCTATACTGACGCTGAGACGCGAGAGCGTGGGTAGCAAACAGGATTAGATACCCTGGTAGTCCACGCCGTAAACGATGTTCACTAGGTGTTGGGGGTATTGACCCCCTCAGTGCCGGAGCTAACGCGTTAAGTGAACCGCCTGGGGAGTACGGT	GCAAGCGTTGTTCGGAATTATTGGGCGTAAAGAGCGTGTAGGCGGCAGGATGTGTCAGATGTGAAAGCCCTGAGCTCAACTCAGGAAGTGCATTTGAAACTGTCCAGCTTGAGTAGGGGAGAGGGAAGTGGAATTCCTGGTGTAGAGGTGAAATTCGTAGATATCAGGAGGAACACCGGTGGCGAAGGCGACTTCCTGGCCCTATACTGACGCTGAGACGCGAGAGCGTGGGTAGCAAACAGGATTAGATACCCTGGTAGTCCACGCCGTAAACGATGTTCACTAGGTGTTGGGGGTATTGACCCCCTCAGTGCCGGAGCTAACGCGTTAAGTGAACCGCCTGGGGAGTACGGT	Bacteria	Thermodesulfobacteriota	Syntrophia	Syntrophales	Syntrophaceae	ThermodesulfobacteriotaSyntrophiaSyntrophalesSyntrophaceae	0	0	0.00184611	0.0847158	1.15001	0	0	0	0	0	0	0	0.20645	0.0580215	0.0267911	0	0	0	0	0	0	0	0	0	0	0	0	0	0	0		24		0.0509279
AGGTGGCAAGCGTTGTCCGGATTTACTGGGCGTAAAGCGCGTGTAGGCGGTCCGTTAAGTCCGGTGTGAAATCTCCCGGCCCAACTGGGAGGGGTCATCGGATACTGACGGGCTAGAGGGGGGCAGAGGAAGGTGGAATTCCCGGTGTAGCGGTGAAATGCGTAGATATCGGGAGGAACACCAGTGGCGAAGGCGGCCTTCTGGGCCCATCCTGACGCTGAGGCGCGAAAGCGTGGGGAGCGAACCGGATTAGATACCCGGGTAGTCCACGCCCTAAACGTTGGACACTAGGTGTGGGGGGTGTCGACCCCCTCCGTGCCGTAGCTAACGCATTAAGTGTCCCGCCTGGGGAGTACGGCCGCAA	AGGTGGCAAGCGTTGTCCGGATTTACTGGGCGTAAAGCGCGTGTAGGCGGTCCGTTAAGTCCGGTGTGAAATCTCCCGGCCCAACTGGGAGGGGTCATCGGATACTGACGGGCTAGAGGGGGGCAGAGGAAGGTGGAATTCCCGGTGTAGCGGTGAAATGCGTAGATATCGGGAGGAACACCAGTGGCGAAGGCGGCCTTCTGGGCCCATCCTGACGCTGAGGCGCGAAAGCGTGGGGAGCGAACCGGATTAGATACCCGGGTAGTCCACGCCCTAAACGTTGGACACTAGGTGTGGGGGGTGTCGACCCCCTCCGTGCCGTAGCTAACGCATTAAGTGTCCCGCCTGGGGAGTACGGCCGCAA	Bacteria	Chloroflexota	Dehalococcoidia	S085	NA	ChloroflexotaDehalococcoidiaS085NA	0	0	0.0479988	0	0.0511117	0	0	0	0	0	0	0	0	0	0	0	0.109857	0.0434072	0	0.0656795	0.100978	0.0687709	0.0899428	0.0182224	0.286826	0	0.334845	0.23989	0.0325782	0		17		0.0496702
GCGAGCGTTATTCGGAATCATTGGGCGTAAAGAGCGTGTAGGCGGCCGGTCAAGTCAGAGGTGAAAGCCCAGGGCTTAACCCTGGAAGTGCCTTTGAAACTGGTCGGCTTGAGTTCGGGAGAGGAAAGCGGAATTCCGGGTGTAGAGGTGAAATTCGTAGATATCCGGAGGAACACCGGTGGCGAAGGCGGCTTTCTGGACCGAAACTGACGCTGAGACGCGAAAGCGTGGGGAGCAAACAGGATTAGATACCCTGGTAGTCCACGCTGTAAACGATGGGCGCTAGGTGTGGGGGGTTTTTAATCCCTCCGTGCCGCAGCTAACGCATTAAGCGCCCCGCCTGGGGAGTACGGC	GCGAGCGTTATTCGGAATCATTGGGCGTAAAGAGCGTGTAGGCGGCCGGTCAAGTCAGAGGTGAAAGCCCAGGGCTTAACCCTGGAAGTGCCTTTGAAACTGGTCGGCTTGAGTTCGGGAGAGGAAAGCGGAATTCCGGGTGTAGAGGTGAAATTCGTAGATATCCGGAGGAACACCGGTGGCGAAGGCGGCTTTCTGGACCGAAACTGACGCTGAGACGCGAAAGCGTGGGGAGCAAACAGGATTAGATACCCTGGTAGTCCACGCTGTAAACGATGGGCGCTAGGTGTGGGGGGTTTTTAATCCCTCCGTGCCGCAGCTAACGCATTAAGCGCCCCGCCTGGGGAGTACGGC	Bacteria	Thermodesulfobacteriota	Desulfobaccia	Desulfobaccales	Desulfobaccaceae	ThermodesulfobacteriotaDesulfobacciaDesulfobaccalesDesulfobaccaceae	0.0583158	0.00482036	0.0609216	0.0988352	0.911492	0.00878889	0	0.00740521	0	0	0	0.00328666	0.226494	0.00725268	0.0803733	0	0	0	0	0	0	0	0.0143091	0	0.00249414	0	0	0	0	0		17		0.0494929
ACTGTGCGAACGTTATTCGGAATCACTGGGCTTAAAGGGTGCGTAGGCGGCAATTCAAGTCAGGTGTGAAATGCCTGAGCTCAACTGAGGCATTGCGCTTGAAACTGAACTGCTCGAGTATCCCAGGGGTGTGCGGAACTGCCAGTGGAGCGGTGAAATGTGTTGATATTGGCAGGAACACCGGAGGCGAAAGCGGCACACTGGGGGATAACTGACGCTGAGGCACGAAAGCCAGGGGAGCGAACGGGATTAGATACCCCGGTAGTCCTGGCTGTAAACGATGAGCACTGGGCGGGAGGAGGTCTCCTTTTTCTGCCGTAGCGAAAGCGTTAAGTGCTCCGCCTGGGGAGTATGGTCGCAA	ACTGTGCGAACGTTATTCGGAATCACTGGGCTTAAAGGGTGCGTAGGCGGCAATTCAAGTCAGGTGTGAAATGCCTGAGCTCAACTGAGGCATTGCGCTTGAAACTGAACTGCTCGAGTATCCCAGGGGTGTGCGGAACTGCCAGTGGAGCGGTGAAATGTGTTGATATTGGCAGGAACACCGGAGGCGAAAGCGGCACACTGGGGGATAACTGACGCTGAGGCACGAAAGCCAGGGGAGCGAACGGGATTAGATACCCCGGTAGTCCTGGCTGTAAACGATGAGCACTGGGCGGGAGGAGGTCTCCTTTTTCTGCCGTAGCGAAAGCGTTAAGTGCTCCGCCTGGGGAGTATGGTCGCAA	Bacteria	Planctomycetota	Planctomycetes	Planctomycetales	Rubinisphaeraceae	PlanctomycetotaPlanctomycetesPlanctomycetalesRubinisphaeraceae	0	0	0.0867671	0	0	0	0	0	0.00338937	0.140154	0	0	0	0	0.00893036	0	0.00203817	0.0405134	0	0	0.0145993	0	0	0.00303707	0	0	0	0	0	1.17572		21		0.0491718
GCGAGCGTTAATCGGAATTACTGGGCGTAAAGCGCGCGTAGGCGGTTTGATAAGTCTGATGTGAAAGCCCTGGGCTTAACCTGGGAATGGCATTGGATACTGTCGGACTCGAGTGTGGTAGAGGGTAGTGGAATTTCCGGTGTAGCAGTGAAATGCGTAGAGATCGGAAGGAACACCAGTGGCGAAGGCGGCTACCTGGACCAACACTGACGCTGAGGTGCGAAAGCGTGGGGAGCAAACAGGATTAGATACCCTGGTAGTCCACGCTGTAAACGATGTCAACTAGCCGTTGGAAGGGTTTAACCTTTTAGTGGCGCAGCTAACGCGATAAGTTGACCGCCTGGGGAGTACGGC	GCGAGCGTTAATCGGAATTACTGGGCGTAAAGCGCGCGTAGGCGGTTTGATAAGTCTGATGTGAAAGCCCTGGGCTTAACCTGGGAATGGCATTGGATACTGTCGGACTCGAGTGTGGTAGAGGGTAGTGGAATTTCCGGTGTAGCAGTGAAATGCGTAGAGATCGGAAGGAACACCAGTGGCGAAGGCGGCTACCTGGACCAACACTGACGCTGAGGTGCGAAAGCGTGGGGAGCAAACAGGATTAGATACCCTGGTAGTCCACGCTGTAAACGATGTCAACTAGCCGTTGGAAGGGTTTAACCTTTTAGTGGCGCAGCTAACGCGATAAGTTGACCGCCTGGGGAGTACGGC	Bacteria	Pseudomonadota	Gammaproteobacteria	Methylococcales	Methylococcaceae	PseudomonadotaGammaproteobacteriaMethylococcalesMethylococcaceae	0	0	0.0553833	0	0	0.00439445	0.232865	0.188833	0.00338937	0.0467181	0.693916	0.18734	0.0180393	0	0.00223259	0	0.00407633	0	0	0	0	0	0	0	0	0.00143748	0	0	0	0		18		0.0479542
AGGGTGCGAGCGTTAATCGGAATTACTGGGCGTAAAGCGCACGTAGGTGGCTATGTAAGTCGGGTGTGAAATCCCCGGGCTCAACCTGGGAACTGCATTCGAGACTGCATGGCTGGAGTACGGAAGAGGAGGGCGGAATTCCCGGTGTAGCGGTGAAATGCGTAGATATCGGGAGGAACATCAGTGGCGAAGGCGGCCCTCTGGTCCAGTACTGACACTCAAGTGCGAAAGCGTGGGGAGCAAACAGGATTAGATACCCTGGTAGTCCACGCCCTAAACGATGAGGACTAGATGTCGGAGGGGTCTGCCTTTCGGTGTCGCAGCTAACGCGTTAAGTCCTCCGCCTGGGGAGTACGGCCGCAA	AGGGTGCGAGCGTTAATCGGAATTACTGGGCGTAAAGCGCACGTAGGTGGCTATGTAAGTCGGGTGTGAAATCCCCGGGCTCAACCTGGGAACTGCATTCGAGACTGCATGGCTGGAGTACGGAAGAGGAGGGCGGAATTCCCGGTGTAGCGGTGAAATGCGTAGATATCGGGAGGAACATCAGTGGCGAAGGCGGCCCTCTGGTCCAGTACTGACACTCAAGTGCGAAAGCGTGGGGAGCAAACAGGATTAGATACCCTGGTAGTCCACGCCCTAAACGATGAGGACTAGATGTCGGAGGGGTCTGCCTTTCGGTGTCGCAGCTAACGCGTTAAGTCCTCCGCCTGGGGAGTACGGCCGCAA	Bacteria	Pseudomonadota	Gammaproteobacteria	PLTA13	NA	PseudomonadotaGammaproteobacteriaPLTA13NA	0	0	0.287993	0.0141193	0.0851861	0	0	0	0	0	0	0.01972	0	0	0	0	0.116991	0.00868143	0.0821088	0	0.0182491	0	0	0.666636	0	0.0086249	0.0975277	0	0	0.0137996		18		0.0473212
GGGGTGCAAACGTTATTCGGAATGACTGGGCGTAAAGGGCGTGTAGACGGTATATTAAGTCTGCTGTTAAATTCTTCGGCCCAACCGAAGACAGGCGGCGGATACTGATGTGCTTGAGGATGGAAGAGAGAAGTGGAATTCTCGGAGTAGCGGTAAAATGCGTAGATCTCGAGAGGAACACCGATGGCGAAGGCAGCTTCTTGGTCCAATCCTGACGTTGAGACGCGAAAGCGTGGGGAGCAAACAGGATTAGATACCCTGGTAGTCCACGCTGTAAACTATAATCACTAGACGTTGGTCCGACTTCGTCGGGTCAGTGTCGAAGCTAACGCGTTAAGTGATTCGCCTGGGGAGTACGGTCGCAA	GGGGTGCAAACGTTATTCGGAATGACTGGGCGTAAAGGGCGTGTAGACGGTATATTAAGTCTGCTGTTAAATTCTTCGGCCCAACCGAAGACAGGCGGCGGATACTGATGTGCTTGAGGATGGAAGAGAGAAGTGGAATTCTCGGAGTAGCGGTAAAATGCGTAGATCTCGAGAGGAACACCGATGGCGAAGGCAGCTTCTTGGTCCAATCCTGACGTTGAGACGCGAAAGCGTGGGGAGCAAACAGGATTAGATACCCTGGTAGTCCACGCTGTAAACTATAATCACTAGACGTTGGTCCGACTTCGTCGGGTCAGTGTCGAAGCTAACGCGTTAAGTGATTCGCCTGGGGAGTACGGTCGCAA	Bacteria	Dependentiae	Babeliae	Babeliales	Vermiphilaceae	DependentiaeBabeliaeBabelialesVermiphilaceae	0	0	0.00923054	0.00705965	0	0.00878889	0	0.00740521	0	0	0.0313381	0.322093	0.0581267	0.0834059	0.0781407	0	0.0750045	0.00289381	0	0.020898	0.0401479	0.256112	0.0470155	0.00607413	0.00748242	0	0.169048	0	0	0.169735		11		0.0466667
AGGTGGCGAGCGTTACTCGGAATCATTGGGTGTAAAGGGCAAGTAGGCGGCCAATTAAGTGAGGGGTGAAATCTTCCGACTCAATCGGAAAACTGCCTTTCATACTGATCGGCTTGAGGTCAGAAGAGGGAAACGGAATTAGCAGTGTAAGGGTGAAATCTGTAGATATTGCTAAGAACACCAGCGGCGAAGGCGGTTTCCTGGTCTAGACCTGACGCTGAATTGCGAAAGCTAGGGGAGCAAACAGAATTAGATACTCTGGTAGTCCTAGCCGTAAACGATGAGCACTAGGTGTTGGCCCTTCTAGGGTCAGTGCCGCAGCTAACGCATTAAGTGCTCCACCTGGGGACTACGGCCGCAA	AGGTGGCGAGCGTTACTCGGAATCATTGGGTGTAAAGGGCAAGTAGGCGGCCAATTAAGTGAGGGGTGAAATCTTCCGACTCAATCGGAAAACTGCCTTTCATACTGATCGGCTTGAGGTCAGAAGAGGGAAACGGAATTAGCAGTGTAAGGGTGAAATCTGTAGATATTGCTAAGAACACCAGCGGCGAAGGCGGTTTCCTGGTCTAGACCTGACGCTGAATTGCGAAAGCTAGGGGAGCAAACAGAATTAGATACTCTGGTAGTCCTAGCCGTAAACGATGAGCACTAGGTGTTGGCCCTTCTAGGGTCAGTGCCGCAGCTAACGCATTAAGTGCTCCACCTGGGGACTACGGCCGCAA	Bacteria	Verrucomicrobiota	Omnitrophia	Omnitrophales	koll11	VerrucomicrobiotaOmnitrophiaOmnitrophaleskoll11	0	0	0	0	0	0	0.222438	0.00740521	0	0	0	0.00985999	0	0	0.00223259	0	0.0128404	0.00144691	0	0.429902	0.396613	0.0284569	0	0.277892	0	0	0	0	0	0.00827974		19		0.0465789
GCAAACGTTATTCGGAATTATTGGGCGTAAAGGGTGTGTAGGCGGCTTATCAAGTCTATAGTTAAATCTCTCGGCTTAACCGAGGGGCCGCTATGGAAACTGATTTGCTAGAGAGTGGAAGAGAGAAGTGGAATTCTCGGAGTAGCGGTAAAATGCGTGGATCTCGAGAGGAACACCGATGGCGAAGGCAGCTTCTTGGTCCATTTCTGACGCTGAAACACGAAAGCGTGGGGAGCAAACAGGATTAGATACCCTGGTAGTCCACGCCGTAAACGATGATCACTAGATGTTAGTTCCGTTTAGGAATTAGTGTCGCAGCTAACGCGTTAAGTGATCCGCCTGGGGATTACGGT	GCAAACGTTATTCGGAATTATTGGGCGTAAAGGGTGTGTAGGCGGCTTATCAAGTCTATAGTTAAATCTCTCGGCTTAACCGAGGGGCCGCTATGGAAACTGATTTGCTAGAGAGTGGAAGAGAGAAGTGGAATTCTCGGAGTAGCGGTAAAATGCGTGGATCTCGAGAGGAACACCGATGGCGAAGGCAGCTTCTTGGTCCATTTCTGACGCTGAAACACGAAAGCGTGGGGAGCAAACAGGATTAGATACCCTGGTAGTCCACGCCGTAAACGATGATCACTAGATGTTAGTTCCGTTTAGGAATTAGTGTCGCAGCTAACGCGTTAAGTGATCCGCCTGGGGATTACGGT	Bacteria	Dependentiae	Babeliae	Babeliales	Incertae Sedis	DependentiaeBabeliaeBabelialesIncertae Sedis	0.186611	0	0	0.0494176	0.102223	0.00439445	0.0139024	0.00370261	0.00338937	0	0.0179075	0.0460133	0.769678	0.0181317	0.00893036	0	0.00183435	0.00144691	0.0976811	0	0.0182491	0	0	0	0	0	0	0	0	0.0206994		13		0.0454737
GGGCCCCGAGCGTTGTCCGGTTTTATTGGGCGTAAAGAGTTCTGTAGGCTGTAGTATAAGTTACTGGTTAAAGGTTCGGGCTCAACCCGAAACATACTTGTAATACTGTATTACTAGAGGTAGACAGGGGAGGGCGGAACGCATGGTGTAGTGGTGGAATACGTTGATATCATGCGGAACACCGAAGGCGAAGGCAGCCCTCTGGGTCTTATCTGACGCTAAGAGACGAAAGCGTGGGTAGCAAAACGGATTAGATACCCGTGTAGTCCACGCCGTAAACGATGTTCACTAGATTCGTAGTCCGATTTATCGGGCCGCGGGTCGCAGCTAACGCGTTAAGTGAACCGCCTGGGAAGTACGGCCGCAA	GGGCCCCGAGCGTTGTCCGGTTTTATTGGGCGTAAAGAGTTCTGTAGGCTGTAGTATAAGTTACTGGTTAAAGGTTCGGGCTCAACCCGAAACATACTTGTAATACTGTATTACTAGAGGTAGACAGGGGAGGGCGGAACGCATGGTGTAGTGGTGGAATACGTTGATATCATGCGGAACACCGAAGGCGAAGGCAGCCCTCTGGGTCTTATCTGACGCTAAGAGACGAAAGCGTGGGTAGCAAAACGGATTAGATACCCGTGTAGTCCACGCCGTAAACGATGTTCACTAGATTCGTAGTCCGATTTATCGGGCCGCGGGTCGCAGCTAACGCGTTAAGTGAACCGCCTGGGAAGTACGGCCGCAA	Bacteria	Patescibacteria	WWE3	NA	NA	PatescibacteriaWWE3NANA	0	0	0	0	0	0	0	0	0	0	0	0	0.264577	0	0	0	0.19118	0.0130222	0.00141567	0.316456	0.538956	0	0	0.0167039	0.00249414	0	0	0	0.00250601	0.0165595		20		0.0454623
AGGGGGCGAGCGTTGTCCGGATTTACTGGGCGTAAAGCGCGTGTAGGCGGTCCCTTAAGTCCGGGGTGAAAGGCGGAGGCTCAACCTCCGAGCTGCGCCGGAAACTGGGGGTCTTGAATGTCGGAGAGGGGCGTGGAATTCCTGGTGTAGCGGTGAAATGCGTAGAGATCAGGAGGAACACCGGTGGCGAAGGCGGCGCCCTGGCCGAACATTGACGCTGAGACGCGAAAGCGCGGGGAGCGAACGGGATTAGATACCCCGGTAGTCCGCGCCGTAAACGATGGTCACTAGGTGTACGCGGTATCGACCCCGCGTGTGCCGCAGCTAACGCATTAAGTGACCCGCCTGGGGAGTACGGCCGCAA	AGGGGGCGAGCGTTGTCCGGATTTACTGGGCGTAAAGCGCGTGTAGGCGGTCCCTTAAGTCCGGGGTGAAAGGCGGAGGCTCAACCTCCGAGCTGCGCCGGAAACTGGGGGTCTTGAATGTCGGAGAGGGGCGTGGAATTCCTGGTGTAGCGGTGAAATGCGTAGAGATCAGGAGGAACACCGGTGGCGAAGGCGGCGCCCTGGCCGAACATTGACGCTGAGACGCGAAAGCGCGGGGAGCGAACGGGATTAGATACCCCGGTAGTCCGCGCCGTAAACGATGGTCACTAGGTGTACGCGGTATCGACCCCGCGTGTGCCGCAGCTAACGCATTAAGTGACCCGCCTGGGGAGTACGGCCGCAA	Bacteria	Armatimonadota	NA	NA	NA	ArmatimonadotaNANANA	0	0	0.03323	0	0.0170372	0	0	0	0	0	0	0	0.038083	0	0.011163	0	0.0548267	0.00289381	0.31711	0	0	0	0	0.00151853	0	0.00718742	0	0	0.879611	0		20		0.045422
GCAAGCGTTATTCGGAATTACTGGGCGTAAAGAGAACGTAGGCGGTTAGGTAAGTCTGATGTGAAATCCCTGGGCTCAACCCAGGAAGTGCATTGGATACTGCCAGACTAGAGTACAGGAGAGGAGAGCGGAATTCCTGGTGTAGAGGTGAAATTCGTAGATATCAGGAGGAACAACGGAGGCGAAGGCGGCTCTCTGGACTGTAACTGACGCTAAGGTTCGAAAGCGTGGGGATCAAACAGGATTAGATACCCTGGTAGTCCACGCCGTAAACGATGGATACTAGATGTCGGAGGCTCTTGCCCTTCCGGTGTCGTAGCTAACGCGTTAAGTATCCCGCCTGGGGAGTACGGC	GCAAGCGTTATTCGGAATTACTGGGCGTAAAGAGAACGTAGGCGGTTAGGTAAGTCTGATGTGAAATCCCTGGGCTCAACCCAGGAAGTGCATTGGATACTGCCAGACTAGAGTACAGGAGAGGAGAGCGGAATTCCTGGTGTAGAGGTGAAATTCGTAGATATCAGGAGGAACAACGGAGGCGAAGGCGGCTCTCTGGACTGTAACTGACGCTAAGGTTCGAAAGCGTGGGGATCAAACAGGATTAGATACCCTGGTAGTCCACGCCGTAAACGATGGATACTAGATGTCGGAGGCTCTTGCCCTTCCGGTGTCGTAGCTAACGCGTTAAGTATCCCGCCTGGGGAGTACGGC	Bacteria	SAR324 clade(Marine group B)	Incertae Sedis	Incertae Sedis	Incertae Sedis	SAR324 clade(Marine group B)Incertae SedisIncertae SedisIncertae Sedis	0	0	0.9489	0	0.0851861	0	0	0	0	0	0	0.01972	0	0	0.0357215	0	0.00631832	0	0	0	0	0	0.00817661	0.0288521	0	0	0.209684	0	0	0.0193194		21		0.0453959
GTAGTACAAGTGGTGCCCGCGAATATTGAGTCTAAAGCGCTCGTAGCCGGCTTGGCAAGTCCTCTGTGAAATTTACAGGCTCAACCTGTAAGCGTGCAGTGGATACTACCAGGCTTGGGAGTGGGGGAGGTGAAGAGTACTCTAGGGGGAGGAGTAAAACGACTTTTTCTTTCCGAGGGAAAGAAAACCTCGACTAAAAGAAAAAGTTGTACTTAAAATCCTGTAATCCTTAGAGGACTTCCAGTAGCGAAGGCGCTTCACCAAAACACGTCCGACGGTGAGGGGCGAAGGCTAGGGGAGCAAATCGGATTAGATACCCGAGTAGTCCTAGCAGTAAATGATGTAGACTAGGCATTGCAATGGCTTAGGGCTGTTGCAGGGCCGTAGGGAAGCTGATAA…	GTAGTACAAGTGGTGCCCGCGAATATTGAGTCTAAAGCGCTCGTAGCCGGCTTGGCAAGTCCTCTGTGAAATTTACAGGCTCAACCTGTAAGCGTGCAGTGGATACTACCAGGCTTGGGAGTGGGGGAGGTGAAGAGTACTCTAGGGGGAGGAGTAAAACGACTTTTTCTTTCCGAGGGAAAGAAAACCTCGACTAAAAGAAAAAGTTGTACTTAAAATCCTGTAATCCTTAGAGGACTTCCAGTAGCGAAGGCGCTTCACCAAAACACGTCCGACGGTGAGGGGCGAAGGCTAGGGGAGCAAATCGGATTAGATACCCGAGTAGTCCTAGCAGTAAATGATGTAGACTAGGCATTGCAATGGCTTAGGGCTGTTGCAGGGCCGTAGGGAAGCTGATAA…	Archaea	Micrarchaeota	Micrarchaeia	Micrarchaeales	Incertae Sedis	MicrarchaeotaMicrarchaeiaMicrarchaealesIncertae Sedis	0	0	0	0	0	0	0	0	0	0	0	0	0	0	0	0	0.118621	0	0	0.355266	0.149642	0.481396	0.0511038	0.0546672	0	0	0.0292583	0.03877	0	0.064858		21		0.0447861
GCAAGCGTTGTTCGGAATTATTGGGCGTAAAGGGCGCGTAGGCGGTCAGACTAAGTCGAATGTAAAATACCAAGGCTTAACCTAGGCAGGTCGTTCGATACTAGTCGACTAGAGTGTGGAAGGGGTTACTGGAATTCCTGGTGTAGCGGTGAAATGCGTAGATATCAGGAGGAACACCGGAGGCGAAGGCGGGTAACTGGGCCAACACTGACGCTGAGGCGCGAAAGCTAGGGGAGCAAACAGGATTAGATACCCTGGTAGTCCTAGCCTTAAACGATGATGACTTGGTGTGTCGGGTTTTAAGTCCCGGCGTGCCGGAGCTAACGCGATAAGTCATCCGCCTGGGGAGTACGGT	GCAAGCGTTGTTCGGAATTATTGGGCGTAAAGGGCGCGTAGGCGGTCAGACTAAGTCGAATGTAAAATACCAAGGCTTAACCTAGGCAGGTCGTTCGATACTAGTCGACTAGAGTGTGGAAGGGGTTACTGGAATTCCTGGTGTAGCGGTGAAATGCGTAGATATCAGGAGGAACACCGGAGGCGAAGGCGGGTAACTGGGCCAACACTGACGCTGAGGCGCGAAAGCTAGGGGAGCAAACAGGATTAGATACCCTGGTAGTCCTAGCCTTAAACGATGATGACTTGGTGTGTCGGGTTTTAAGTCCCGGCGTGCCGGAGCTAACGCGATAAGTCATCCGCCTGGGGAGTACGGT	Bacteria	Acidobacteriota	Blastocatellia	2025-11-24	NA	AcidobacteriotaBlastocatellia45985NA	0.968043	0	0.123689	0	0	0	0.0139024	0	0.00338937	0	0	0.00657332	0	0.0217581	0.0580474	0	0.0523809	0	0.0353917	0.00597086	0.0012166	0	0	0.0516301	0	0	0	0	0	0		18		0.0447331
AGGGGGCTAGCGTTGTTCGGAATTACTGGGCGTAAAGCGCACGTAGGCGGCTTGGAAAGTTGGAGGTGAAAGCCCGGAGCTCAACTCCGGAATTGCCTTCAAAACTCCCGAGCTAGAGTTTGGAAGAGGAGAGTGGAATTCCCAGTGTAGAGGTGAAATTCGTAGATATTGGGAAGAACACCAGAGGCGAAGGCGGCTCTCTGGTCCAAAACTGACGCTGAGGTGCGAAAGCGTGGGGAGCAAACAGGATTAGATACCCTGGTAGTCCACGCCGTAAACGATGAGTGCTAGTTGTCGGGCGGCTTGCCGCTCGGTGACGCAGCTAACGCATTAAGCACTCCGCCTGGGGAGTACGGCCGCAA	AGGGGGCTAGCGTTGTTCGGAATTACTGGGCGTAAAGCGCACGTAGGCGGCTTGGAAAGTTGGAGGTGAAAGCCCGGAGCTCAACTCCGGAATTGCCTTCAAAACTCCCGAGCTAGAGTTTGGAAGAGGAGAGTGGAATTCCCAGTGTAGAGGTGAAATTCGTAGATATTGGGAAGAACACCAGAGGCGAAGGCGGCTCTCTGGTCCAAAACTGACGCTGAGGTGCGAAAGCGTGGGGAGCAAACAGGATTAGATACCCTGGTAGTCCACGCCGTAAACGATGAGTGCTAGTTGTCGGGCGGCTTGCCGCTCGGTGACGCAGCTAACGCATTAAGCACTCCGCCTGGGGAGTACGGCCGCAA	Bacteria	Pseudomonadota	Alphaproteobacteria	NRL2	NA	PseudomonadotaAlphaproteobacteriaNRL2NA	0	0	0.0867671	0	0	0	0	0	0	0	0	0.0690199	0	0	0.00223259	0	0.284324	0	0	0	0.0012166	0	0	0	0	0.00431245	0	0	0.872093	0		23		0.0439989
GCAAGCGTTAATCGGAATTACTGGGCGTAAAGCGTGCGTAGGTGGCATGTTAAGTCAGATGTGAAAGCCCTGGGCTTAACCTGGGAACGGCATTTGAAACTGGCAAGCTAGAGTTGAGTAGAGGGGGGCGGAATTTCCGGTGTAGCGGTGAAATGCGTAGATATCGGAAGGAACACCCGTGGCGAAGGCGGCTCCCTGGACTCAAACTGACGCTGAGGTACGAAAGCGTGGGTAGCAAACAGGATTAGATACCCTGGTAGTCCACGCTGTAAACGATGTCAACTAGCCGTTGGTCCTTCAAGGAGGATTAGTGGCGCAGCTAACGCATTAAGTTGACCGCCTGGGGAGTACGGC	GCAAGCGTTAATCGGAATTACTGGGCGTAAAGCGTGCGTAGGTGGCATGTTAAGTCAGATGTGAAAGCCCTGGGCTTAACCTGGGAACGGCATTTGAAACTGGCAAGCTAGAGTTGAGTAGAGGGGGGCGGAATTTCCGGTGTAGCGGTGAAATGCGTAGATATCGGAAGGAACACCCGTGGCGAAGGCGGCTCCCTGGACTCAAACTGACGCTGAGGTACGAAAGCGTGGGTAGCAAACAGGATTAGATACCCTGGTAGTCCACGCTGTAAACGATGTCAACTAGCCGTTGGTCCTTCAAGGAGGATTAGTGGCGCAGCTAACGCATTAAGTTGACCGCCTGGGGAGTACGGC	Bacteria	Pseudomonadota	Gammaproteobacteria	Methylococcales	Methylomonadaceae	PseudomonadotaGammaproteobacteriaMethylococcalesMethylomonadaceae	0	0.00321357	0	0	0	0.00439445	0.149451	0.148104	0	0	0.0179075	0.0657333	0	0.0471424	0.776942	0	0.0142672	0	0	0	0	0	0	0	0	0	0	0	0	0.0579582		20		0.0428371
GCGAGCGTTGTCCGGAATTACTGGGCGTAAAGGGCGTGTAGGCGGGTATTTAAGTCAGGGGTGAAAACCAAAGGCTCAACCTGGGGCATGCCTCTGAAACTGGGTACCTTGAGGACAGGAGAGGGAAGCGGAATTCCTAGTGTAGCGGTGAAATGCGTAGATATTAGGAGGAACACCAGTGGCGAAGGCGGCTTCCTGGCCTGGACCTGACGCTGAGGCGCGAAAGCGTGGGGAGCAAACAGGATTAGATACCCTGGTAGTCCACGCCGTAAACGATGGGTACTAGGTGTGGGAGGTATCGACCCCTTCCGTGCCGTAGTAAACACAATAAGTACCCCGCCTGGGGAGTACGGC	GCGAGCGTTGTCCGGAATTACTGGGCGTAAAGGGCGTGTAGGCGGGTATTTAAGTCAGGGGTGAAAACCAAAGGCTCAACCTGGGGCATGCCTCTGAAACTGGGTACCTTGAGGACAGGAGAGGGAAGCGGAATTCCTAGTGTAGCGGTGAAATGCGTAGATATTAGGAGGAACACCAGTGGCGAAGGCGGCTTCCTGGCCTGGACCTGACGCTGAGGCGCGAAAGCGTGGGGAGCAAACAGGATTAGATACCCTGGTAGTCCACGCCGTAAACGATGGGTACTAGGTGTGGGAGGTATCGACCCCTTCCGTGCCGTAGTAAACACAATAAGTACCCCGCCTGGGGAGTACGGC	Bacteria	Bacillota	Desulfitobacteriia	Desulfitobacteriales	NA	BacillotaDesulfitobacteriiaDesulfitobacterialesNA	0.781432	0.186387	0	0	0	0	0	0	0.0169469	0.023359	0	0	0	0	0	0	0.0350565	0.0115752	0.0141567	0.020898	0.0316317	0.00474282	0.0163532	0.0182224	0.0124707	0.00574994	0.0195055	0.019385	0.0200481	0.031739		12		0.042322
AGGGTGCAAGCGTTGTTCGGAATTACTGGGCGTAAAGCGCGTGTAGGCGGTTTTGTAAGTCGGACGTGAAATCCCTTGGCTTAACCAAGGAACTGCGTCCGATACTACAAAACTTGAGTGTCAGAGGGGATGGCGGAATTCCCGGTGTAGAGGTGAAATTCGTAGATATCGGGAGGAACACCTGTGGCGAAGGCGGCCATCTGGAGGACAACTGACGCTGAGACGCGAAAGCGTGGGTAGCAAACAGGATTAGATACCCTGGTAGTCCACGCCGTAAACGATGAGTGCTAGATGTTGTGGGTATTGACCCCCGCAGTGTCAAAGTTAACACGTTAAGCACTCCGCCTGGGGAGTACGGTCGCAA	AGGGTGCAAGCGTTGTTCGGAATTACTGGGCGTAAAGCGCGTGTAGGCGGTTTTGTAAGTCGGACGTGAAATCCCTTGGCTTAACCAAGGAACTGCGTCCGATACTACAAAACTTGAGTGTCAGAGGGGATGGCGGAATTCCCGGTGTAGAGGTGAAATTCGTAGATATCGGGAGGAACACCTGTGGCGAAGGCGGCCATCTGGAGGACAACTGACGCTGAGACGCGAAAGCGTGGGTAGCAAACAGGATTAGATACCCTGGTAGTCCACGCCGTAAACGATGAGTGCTAGATGTTGTGGGTATTGACCCCCGCAGTGTCAAAGTTAACACGTTAAGCACTCCGCCTGGGGAGTACGGTCGCAA	Bacteria	Myxococcota	Polyangiia	Blfdi19	NA	MyxococcotaPolyangiiaBlfdi19NA	0	0	0	0	0	0	0	0	0	0	0	0	0	0	0	0	0.155104	0.00289381	0.220844	0	0.0340649	0.313026	0	0.0470745	0	0.00574994	0.468133	0	0	0.00827974		21		0.041839
GCGAGCGTTGTCCGGAATTACTGGGCGTAAAGGGTGCGTAGGCGGCGCCTTAAGTCAGATGTGAAATATCCATGCTTAACGTGGAGGGTGCATTTGAAACTGGGGCGCTTGAGTGCAGGAGAGGAAAGTGGAATTCCTAGTGTAGCGGTGAAATGCGTAGATATTAGGAGGAACACCAGTGGCGAAGGCGACTTTCTGGACTGTAACTGACGCTGAGGCACGAAAGCGTGGGGAGCAAACAGGATTAGATACCCTGGTAGTCCACGCCGTAAACGATGGATACTAGGTGTAGGGGGCGATAGCCTTCTGTGCCGCAGCAAACGCAATAAGTATCCCGCCTGGGGAGTACGAT	GCGAGCGTTGTCCGGAATTACTGGGCGTAAAGGGTGCGTAGGCGGCGCCTTAAGTCAGATGTGAAATATCCATGCTTAACGTGGAGGGTGCATTTGAAACTGGGGCGCTTGAGTGCAGGAGAGGAAAGTGGAATTCCTAGTGTAGCGGTGAAATGCGTAGATATTAGGAGGAACACCAGTGGCGAAGGCGACTTTCTGGACTGTAACTGACGCTGAGGCACGAAAGCGTGGGGAGCAAACAGGATTAGATACCCTGGTAGTCCACGCCGTAAACGATGGATACTAGGTGTAGGGGGCGATAGCCTTCTGTGCCGCAGCAAACGCAATAAGTATCCCGCCTGGGGAGTACGAT	Bacteria	Bacillota	Clostridia	Christensenellales	Christensenellaceae	BacillotaClostridiaChristensenellalesChristensenellaceae	0.0233263	0	0	0.00705965	0	0.00439445	0	0	0.00338937	0.280308	0.00447688	0	0	0.500435	0.413029	0	0	0	0	0	0	0	0	0	0	0.0100624	0	0	0	0		21		0.0415494
GCGAGCGTTATCCGGATTTATTGGGTTTAAAGGGTGCGTAGGCTGTTATATAAGTCAGTGGTGAAATATTCGGGCTCAACCGGGATACTGCCATTGATACTGTATAGCTGGAATATGGTTGCTGTGGGTGGAATGTGTGGTGTAGCGGTGAAATGCATAGATATCACACAGAATATCGATTGCGAAGGCAACTCACAAAGCCATTATTGACGCTGATGCACGAAAGTGTGGGGATCAAACAGGATTAGATACCCTGGTAGTCCACACTGTAAACGATGATAACTAGCTGTCGGCGATAGATAGTCGGTGGCTAAGCGAAAGCGATAAGTTATCCACCTGGGGAGTACGAC	GCGAGCGTTATCCGGATTTATTGGGTTTAAAGGGTGCGTAGGCTGTTATATAAGTCAGTGGTGAAATATTCGGGCTCAACCGGGATACTGCCATTGATACTGTATAGCTGGAATATGGTTGCTGTGGGTGGAATGTGTGGTGTAGCGGTGAAATGCATAGATATCACACAGAATATCGATTGCGAAGGCAACTCACAAAGCCATTATTGACGCTGATGCACGAAAGTGTGGGGATCAAACAGGATTAGATACCCTGGTAGTCCACACTGTAAACGATGATAACTAGCTGTCGGCGATAGATAGTCGGTGGCTAAGCGAAAGCGATAAGTTATCCACCTGGGGAGTACGAC	Bacteria	Bacteroidota	Bacteroidia	Bacteroidales	Rikenellaceae	BacteroidotaBacteroidiaBacteroidalesRikenellaceae	0	0	0	0	0	0.0263667	0	0.0222156	0.264371	0.840925	0.00447688	0.00657332	0	0.00362634	0.0669777	0	0	0	0	0	0	0	0	0	0	0	0	0	0	0		22		0.0411844
GCAAGCGTTGTTCGGAGTCACTGGGCGTAAAGCGCATGTAGGTGGATGTATAAGTCAGGAGTCAAAGGCGTCGGCTCAACCGGCGTACGGCTTTTGAAACTATATGTCTAGAGTGTCGGAGAGGAATATGGAATTCCCGGTGTAGCGGTGAAATGCGTAGATATCGGGAGGAACACCAGTAGCGAAGGCGATATTCTGGCCGACAACTGACACTGAGATGCGAGAGCATGGGTAGCAAACAGGATTAGATACCCTGGTAGTCCATGCTGTAAACGATGGACGCTAGGTGTTGGGGTTTTAAAGCCTCAGTGCCGAAGCAAACGCGTTAAGCGTCCCGCCTGGGGAGTACGGT	GCAAGCGTTGTTCGGAGTCACTGGGCGTAAAGCGCATGTAGGTGGATGTATAAGTCAGGAGTCAAAGGCGTCGGCTCAACCGGCGTACGGCTTTTGAAACTATATGTCTAGAGTGTCGGAGAGGAATATGGAATTCCCGGTGTAGCGGTGAAATGCGTAGATATCGGGAGGAACACCAGTAGCGAAGGCGATATTCTGGCCGACAACTGACACTGAGATGCGAGAGCATGGGTAGCAAACAGGATTAGATACCCTGGTAGTCCATGCTGTAAACGATGGACGCTAGGTGTTGGGGTTTTAAAGCCTCAGTGCCGAAGCAAACGCGTTAAGCGTCCCGCCTGGGGAGTACGGT	Bacteria	Deferribacterota	Deferribacteres	Deferribacterales	Deferribacteraceae	DeferribacterotaDeferribacteresDeferribacteralesDeferribacteraceae	0	1.2308	0	0	0	0	0	0	0	0	0	0	0	0	0	0	0	0	0	0	0	0	0	0	0	0	0	0	0	0		29		0.0410266
GCTAGCGTTGTTCGGAATTACTGGGCGTAAAGCGCGCGCAGGCGGCTCTTTAAGTCAGGGGTGAAAGGCCTAGGCTTAACCTGGGAATGGCCTTTGAGACTGGAGAGCTCGAGTTCGGGAGAGGGTGGTGGAATTCCCAGTGTAGAGGTGAAATTCGTAGATATTGGGAAGAACACCGGTGGCGAAGGCGGCCACCTGGCCCGCGACTGACGCTGAGGCGCGAAAGCGTGGGGAGCAAACAGGATTAGATACCCTGGTAGTCCACGCCGTAAACGATGTGCGCTAGATGTTGGGGGACTTGTCTCTCAGTGTCGCAGCTAACGCGATAAGCGCACCGCCTGGGGAGTACGGC	GCTAGCGTTGTTCGGAATTACTGGGCGTAAAGCGCGCGCAGGCGGCTCTTTAAGTCAGGGGTGAAAGGCCTAGGCTTAACCTGGGAATGGCCTTTGAGACTGGAGAGCTCGAGTTCGGGAGAGGGTGGTGGAATTCCCAGTGTAGAGGTGAAATTCGTAGATATTGGGAAGAACACCGGTGGCGAAGGCGGCCACCTGGCCCGCGACTGACGCTGAGGCGCGAAAGCGTGGGGAGCAAACAGGATTAGATACCCTGGTAGTCCACGCCGTAAACGATGTGCGCTAGATGTTGGGGGACTTGTCTCTCAGTGTCGCAGCTAACGCGATAAGCGCACCGCCTGGGGAGTACGGC	Bacteria	Pseudomonadota	Alphaproteobacteria	Acetobacterales	NA	PseudomonadotaAlphaproteobacteriaAcetobacteralesNA	0	0	0.112613	0	1.02223	0	0	0.0148104	0	0	0	0.0591599	0	0	0	0	0	0	0	0	0	0	0	0	0	0	0	0	0	0		26		0.0402939
ATGGAGCAAGCGTTATTCGGAATCACTGGGCATTAAGGGCGCGTAGGCGGTCCCATAAGTCGCGGGTGAAATCCCACTGCTCAACGGTGGAAGGGCCTGCGATACTGTGGGACTTGAGTGCGGGAGAGGAGAGCGGAATTCCAGGTGGAGCGGTGAAATGCGTAGATATCTGGAAGAACACCGGTGGCGAAGGCGGCTCTCTGGTCCGTAACTGACGCTGAGGCGCGAAAGCTAGGGGAGCAAACAGGATTAGATACCCTGGTAGTCCTAGCTGTAAACGATGAGCACTAGGTCGTGGATCCACCCGAGTGGAATCGCGGCCGACGGGAATCCATTAAGTGCTCCGCCTGGGGAGTACGGCCGCAA	ATGGAGCAAGCGTTATTCGGAATCACTGGGCATTAAGGGCGCGTAGGCGGTCCCATAAGTCGCGGGTGAAATCCCACTGCTCAACGGTGGAAGGGCCTGCGATACTGTGGGACTTGAGTGCGGGAGAGGAGAGCGGAATTCCAGGTGGAGCGGTGAAATGCGTAGATATCTGGAAGAACACCGGTGGCGAAGGCGGCTCTCTGGTCCGTAACTGACGCTGAGGCGCGAAAGCTAGGGGAGCAAACAGGATTAGATACCCTGGTAGTCCTAGCTGTAAACGATGAGCACTAGGTCGTGGATCCACCCGAGTGGAATCGCGGCCGACGGGAATCCATTAAGTGCTCCGCCTGGGGAGTACGGCCGCAA	Bacteria	Planctomycetota	NA	NA	NA	PlanctomycetotaNANANA	0.0116632	0	0.0387683	0	0.0255558	0	0	0	0	0	0	0	0	0	0.0692103	0	0.0582916	0.00144691	0.0637051	0.00298543	0.0681298	0	0.198283	0.29004	0	0.00718742	0.123535	0.167196	0	0.0800375		15		0.0402012
GCAAGCGTTATCCGGAATTATTGGGCGTAAAGGGTGCGTAGGCGGTCTGTTAAGTCTAAGGTGTAAGTGCAAGGCTCAACCTTGTGATGCTTTAGAAACTGGTGGACTAGAGATAGATAGAGGCAAGTGGAATTCCATGTGTAGCGGTAAAATGCGTAAATATATGGAGGAACACCAGTGGCGAAGGCGGCTTGCTGGGTCTATACTGACGCTGAGGCACGAAAGCGTGGGGAGCAAACAGGATTAGATACCCTGGTAGTCCACGCCGTAAACGATGAGTACTAAGTGTTGGGGGAACCCAGTGCTGTAGTTAACATATTAAGTACTCCGCCTGAGTAGTACGTA	GCAAGCGTTATCCGGAATTATTGGGCGTAAAGGGTGCGTAGGCGGTCTGTTAAGTCTAAGGTGTAAGTGCAAGGCTCAACCTTGTGATGCTTTAGAAACTGGTGGACTAGAGATAGATAGAGGCAAGTGGAATTCCATGTGTAGCGGTAAAATGCGTAAATATATGGAGGAACACCAGTGGCGAAGGCGGCTTGCTGGGTCTATACTGACGCTGAGGCACGAAAGCGTGGGGAGCAAACAGGATTAGATACCCTGGTAGTCCACGCCGTAAACGATGAGTACTAAGTGTTGGGGGAACCCAGTGCTGTAGTTAACATATTAAGTACTCCGCCTGAGTAGTACGTA	Bacteria	Bacillota	Bacilli	Acholeplasmatales	Acholeplasmataceae	BacillotaBacilliAcholeplasmatalesAcholeplasmataceae	0	0	0.016615	0.120014	0	0.00878889	0.0034756	0.0111078	0.949024	0.023359	0.0268613	0	0	0.0362634	0.00669777	0	0	0	0	0	0	0	0	0	0	0	0	0	0	0		20		0.0400736
AGGTTGCGAGCGTTGTCCGGAATCACTGGGCGTAAAGCGCACGCAGGCGGCTCCGCAAGCCCATGGTGAAAGCCCTCGGCCCAACCGAGGGACGCCCATGGGAACTGCGGGGCTCAGAAGACGGGAGAGGCGGATGGAATTTCCGGTGTAGCGGTAAAATGCGTAGATACCGGAAGGAACACCAGTGGCGAAAGCGATCCGCTGGCCCGCTCTTGACGCTCAGGTGCGAAAGCTAGGGTAGCGACCGGGATTAGATACCCCGTTAGTCCTAGCCGTAAACGATGGGCACTAGGTGTTGTCGGTATCGACCCCGGCAGTGCCGAAGCTAACGCATTAAGTGCCCCGCCTGGGGAGTACGACCGCAA	AGGTTGCGAGCGTTGTCCGGAATCACTGGGCGTAAAGCGCACGCAGGCGGCTCCGCAAGCCCATGGTGAAAGCCCTCGGCCCAACCGAGGGACGCCCATGGGAACTGCGGGGCTCAGAAGACGGGAGAGGCGGATGGAATTTCCGGTGTAGCGGTAAAATGCGTAGATACCGGAAGGAACACCAGTGGCGAAAGCGATCCGCTGGCCCGCTCTTGACGCTCAGGTGCGAAAGCTAGGGTAGCGACCGGGATTAGATACCCCGTTAGTCCTAGCCGTAAACGATGGGCACTAGGTGTTGTCGGTATCGACCCCGGCAGTGCCGAAGCTAACGCATTAAGTGCCCCGCCTGGGGAGTACGACCGCAA	Bacteria	Chloroflexota	P2-11E	NA	NA	ChloroflexotaP2-11ENANA	0	0	0	0	0	0	0	0	0	0	0	0	0	0	0	0	0.595756	0	0	0.34631	0.13261	0	0	0.0546672	0	0	0.0260074	0.0218081	0	0		24		0.0392386
AGGGGGCAAGCGTTGTCCGGATTTATTGGGCGTAAAGAGCGTGTAGGCGGCTTGACAGGTCCGTTGTGAAAACTGGAGGCTCAACCTCCAGACGTCGATGGAAACCGTCAGGCTAGAGTCCGGAAGAGGAGAGTGGAATTCCTGGTGTAGCGGTGAAATGCGCAGATATCAGGAAGAACACCCGTGGCGAAGGCGGCTCTCTGGGACGGTACTGACGCTGAGACGCGAAAGCGTGGGGAGCGAACAGGATTAGATACCCTGGTAGTCCACGCCGTAAACGATGGGTGCTAGGTGTGGGAGGTGTCGACTCCTCCCGTGCCGAAGCTAACGCATTAAGCACCCCGCCTGGGGAGTACGGCCGCAA	AGGGGGCAAGCGTTGTCCGGATTTATTGGGCGTAAAGAGCGTGTAGGCGGCTTGACAGGTCCGTTGTGAAAACTGGAGGCTCAACCTCCAGACGTCGATGGAAACCGTCAGGCTAGAGTCCGGAAGAGGAGAGTGGAATTCCTGGTGTAGCGGTGAAATGCGCAGATATCAGGAAGAACACCCGTGGCGAAGGCGGCTCTCTGGGACGGTACTGACGCTGAGACGCGAAAGCGTGGGGAGCGAACAGGATTAGATACCCTGGTAGTCCACGCCGTAAACGATGGGTGCTAGGTGTGGGAGGTGTCGACTCCTCCCGTGCCGAAGCTAACGCATTAAGCACCCCGCCTGGGGAGTACGGCCGCAA	Bacteria	Actinomycetota	Thermoleophilia	Gaiellales	Gaiellaceae	ActinomycetotaThermoleophiliaGaiellalesGaiellaceae	0	0	0.0627677	0	0.00851861	0	0	0	0	0	0	0	0	0	0	0	0.137984	0.0101283	0.522382	0.131359	0.133826	0	0	0.0303707	0	0.00431245	0.0325092	0.0169619	0	0.063478		18		0.0384866
GCGAGCGTTGTTCGGAATCACTGGGCGTAAAGCGCGTGTAGGCGGCCTTCTAAGTCTGGTGTGAAAGCCCGGGGCTCACCCCCGGAAGTGCATTGGATACTGGGAGGCTGGAGTACCGGAGAGGAGGGCGGAATTCCTGGTGTAGCGGTGAAATGCGTAGATATCAGGAGGAACACCGGTGGCGAAGGCGGCCCTCTGGACGGATACTGACGCTGAGACGCGACAGCGTGGGGAGCAAACAGGATTAGATACCCTGGTAGTCCACGCCGTAAACGATGGGCACTAGGTGTTCGGGGTATTGACCCCCTGAGTGCCGCAGCTAACGCATTAAGTGCCCCGCCTGGGGACTACGGC	GCGAGCGTTGTTCGGAATCACTGGGCGTAAAGCGCGTGTAGGCGGCCTTCTAAGTCTGGTGTGAAAGCCCGGGGCTCACCCCCGGAAGTGCATTGGATACTGGGAGGCTGGAGTACCGGAGAGGAGGGCGGAATTCCTGGTGTAGCGGTGAAATGCGTAGATATCAGGAGGAACACCGGTGGCGAAGGCGGCCCTCTGGACGGATACTGACGCTGAGACGCGACAGCGTGGGGAGCAAACAGGATTAGATACCCTGGTAGTCCACGCCGTAAACGATGGGCACTAGGTGTTCGGGGTATTGACCCCCTGAGTGCCGCAGCTAACGCATTAAGTGCCCCGCCTGGGGACTACGGC	Bacteria	MBNT15	NA	NA	NA	MBNT15NANANA	0	0	0.234456	0	0.417412	0	0	0	0	0	0	0	0	0.0290107	0.00669777	0	0.0519733	0.00289381	0.141567	0	0.0474476	0.0308283	0	0.119964	0	0.0244372	0	0	0.00751804	0.033119		17		0.0382442
AGGATGCAAGCGCTACTCGGAATCACTGGGCGTAAAGCGTCTGTAGGCGCCCCTTTAAGTCTGGCGTTAAATCGCAGAGCTCAACTCTGCGTTCGTGCCGGAAACTGGTGGGATTGAGCAACCTAGAGGCACCTGGAATGCCGTGTGTAGGGGTAAAATCCGTTGATACACGGTAGAACGCTAAAAGCGAAAGCAGGGTGCTGGGGGTTCGCTGACGCTGAGAGACGAAAGCGTGGGGAGCAAACCGGATTAGATACCCGGGTAGTCCACGCCCTAAACGATGCGTGTTCGGTGTGGGGACTGATCAATCGGTCTCCGTGCCCTTAGCTAACGCGGTAAACACGCCGCCTGGGAAGTACGGCCGCAA	AGGATGCAAGCGCTACTCGGAATCACTGGGCGTAAAGCGTCTGTAGGCGCCCCTTTAAGTCTGGCGTTAAATCGCAGAGCTCAACTCTGCGTTCGTGCCGGAAACTGGTGGGATTGAGCAACCTAGAGGCACCTGGAATGCCGTGTGTAGGGGTAAAATCCGTTGATACACGGTAGAACGCTAAAAGCGAAAGCAGGGTGCTGGGGGTTCGCTGACGCTGAGAGACGAAAGCGTGGGGAGCAAACCGGATTAGATACCCGGGTAGTCCACGCCCTAAACGATGCGTGTTCGGTGTGGGGACTGATCAATCGGTCTCCGTGCCCTTAGCTAACGCGGTAAACACGCCGCCTGGGAAGTACGGCCGCAA	Bacteria	Patescibacteria	Gracilibacteria	Candidatus Peribacteria	NA	PatescibacteriaGracilibacteriaCandidatus PeribacteriaNA	0	0	0	0	0	0	0	0	0	0	0	0.341813	0	0	0	0	0.301241	0.00144691	0	0.256747	0.100978	0	0	0.100223	0.0224472	0	0	0.00484625	0.00501203	0.00275991		20		0.0379172
AGGGGGCAAGCGTTGTCCGGAATTACTGGGCGTAAAGGGCGTGTAGGCGGCCTTTCAAGTCAGTGGTGAAAAACCTGGGCTCAACCGAGGTATTGCCATTGAAACTGTTTGGCTTGAGGATAGAAGAGGAGTGTGGAATTCCCGGTGTAGCGGTGAAATGCGTAGATATCGGGAGGAACACCAGTGGCGAAGGCGGCACTCTGGTCTATACCTGACGCTGAGGCGCGAAAGCTAGGGGAGCAAACAGGATTAGATACCCTGGTAGTCCTAGCTGTAAACGATGGGTACTAGGTGTAGAGGGTTTAGATACCCTCTGTGCCGTAGCTAACGCATTAAGTACCCCGCCTGGGGAGTACGGTCGCAA	AGGGGGCAAGCGTTGTCCGGAATTACTGGGCGTAAAGGGCGTGTAGGCGGCCTTTCAAGTCAGTGGTGAAAAACCTGGGCTCAACCGAGGTATTGCCATTGAAACTGTTTGGCTTGAGGATAGAAGAGGAGTGTGGAATTCCCGGTGTAGCGGTGAAATGCGTAGATATCGGGAGGAACACCAGTGGCGAAGGCGGCACTCTGGTCTATACCTGACGCTGAGGCGCGAAAGCTAGGGGAGCAAACAGGATTAGATACCCTGGTAGTCCTAGCTGTAAACGATGGGTACTAGGTGTAGAGGGTTTAGATACCCTCTGTGCCGTAGCTAACGCATTAAGTACCCCGCCTGGGGAGTACGGTCGCAA	Bacteria	Bacillota	Dethiobacteria	Dethiobacterales	Dethiobacteraceae	BacillotaDethiobacteriaDethiobacteralesDethiobacteraceae	0.0583158	0	0.0110767	0	0	0	0	0	0.298265	0.116795	0.0179075	0	0	0.217581	0.0223259	0	0.0499351	0.0144691	0.025482	0.0298543	0.0474476	0.0118571	0.0286182	0.022778	0.0149648	0.00574994	0.0227565	0.019385	0.00751804	0.0386388		9		0.0360574
GCAAGCGTTGTTCGGAATTACTGGGCGTAAAGCGCACGTAGGCGGCCTCGTAAGTCTGGTGTGAAATCCCAGGGCTCAACCCTGGACGTGCACTGGATACTGCAAGGCTCGAGTACTGGAGGGGGAAGCGGAATTCCGAGTGTAGAGGTGAAATTCGTAGATATTCGGAGGAACACCAGTGGCGAAGGCGGCTTCCTGGACAGATACTGACGCTGAGGTGCGAAAGCGTGGGGAGCAAACAGGATTAGATACCCTGGTAGTCCACGCAGTAAACGATGGATGCTAGGTGTCGCGGGTAACCACCCCTGCGGTGCCGAAGCTAACGCATTAAGCATCCCGCCTGGGGAGTACGGC	GCAAGCGTTGTTCGGAATTACTGGGCGTAAAGCGCACGTAGGCGGCCTCGTAAGTCTGGTGTGAAATCCCAGGGCTCAACCCTGGACGTGCACTGGATACTGCAAGGCTCGAGTACTGGAGGGGGAAGCGGAATTCCGAGTGTAGAGGTGAAATTCGTAGATATTCGGAGGAACACCAGTGGCGAAGGCGGCTTCCTGGACAGATACTGACGCTGAGGTGCGAAAGCGTGGGGAGCAAACAGGATTAGATACCCTGGTAGTCCACGCAGTAAACGATGGATGCTAGGTGTCGCGGGTAACCACCCCTGCGGTGCCGAAGCTAACGCATTAAGCATCCCGCCTGGGGAGTACGGC	Bacteria	Bdellovibrionota	Oligoflexia	053A03-B-DI-P58	NA	BdellovibrionotaOligoflexia053A03-B-DI-P58NA	0	0	0.651676	0	0.0255558	0	0.198109	0.0148104	0	0	0.156691	0.01972	0	0	0	0	0	0	0	0	0	0	0	0	0	0	0	0	0	0		24		0.0355521
AGGGGGCAAGCGTTGTTCGGAATTATTGGGCGTAAAGGGCGCGTAGGCGGCGAGGTAAGTCAGACGTGAAATCCCCCGGCTTAACCGAGGAATTGCGTCTGATACTCCCTTGCTTGAGGCCAGGAGAGGAGAGTGGAATTCCCAGTGTAGCGGTGAAATGCGTAGATATTGGGAGGAACACCGGTGGCGAAGGCGGCTCTCTGGACTGGTTCTGACGCTGAGGCGCGAAAGCTAGGGGAGCAAACAGGATTAGATACCCTGGTAGTCCTAGCTGTAAACGATGGATGCTTGGTGTAGGGGGTATCGACCCCTCCTGTGCCGAAGCTAACGCGATAAGCATCCCGCCTGGGGAGTACGGTCGCAA	AGGGGGCAAGCGTTGTTCGGAATTATTGGGCGTAAAGGGCGCGTAGGCGGCGAGGTAAGTCAGACGTGAAATCCCCCGGCTTAACCGAGGAATTGCGTCTGATACTCCCTTGCTTGAGGCCAGGAGAGGAGAGTGGAATTCCCAGTGTAGCGGTGAAATGCGTAGATATTGGGAGGAACACCGGTGGCGAAGGCGGCTCTCTGGACTGGTTCTGACGCTGAGGCGCGAAAGCTAGGGGAGCAAACAGGATTAGATACCCTGGTAGTCCTAGCTGTAAACGATGGATGCTTGGTGTAGGGGGTATCGACCCCTCCTGTGCCGAAGCTAACGCGATAAGCATCCCGCCTGGGGAGTACGGTCGCAA	Bacteria	Acidobacteriota	Subgroup 22	NA	NA	AcidobacteriotaSubgroup 22NANA	0	0	0	0	0	0.0219722	0.0139024	0	0	0.0467181	0.0179075	0	0.0240524	0	0	0	0.145525	0.00144691	0	0.388106	0.122877	0	0	0.267262	0	0.0143748	0	0	0	0		19		0.0354715
AGGACCCAAGCGTTATCCGGATTCATTGGGTTTAAAGGGTGCGTAGGCGGAACGATAAGTCAGTGGTGAAAGCCTGTGGCTTAACTACAGAACTGCCATTGATACTGTCGATCTTGAGTACATTTGATGTGGGCGGAATGTGCCATGTAGCGGTGAAATGCTTAGATATGGCACAGAACACCGATCGCGAAGGCAGCTCACAAAACTGTAACTGACGCTGAGGCACGAAAGCGTGGGGATCAAACAGGATTAGATACCCTGGTAGTCCACGCCTTAAACTATGATTACTCGATGTGTGCGATACACTGTACGCGTCTAAGCGAAAGCGTTAAGTAATCCACCTGGGGAGTACGATCGCAA	AGGACCCAAGCGTTATCCGGATTCATTGGGTTTAAAGGGTGCGTAGGCGGAACGATAAGTCAGTGGTGAAAGCCTGTGGCTTAACTACAGAACTGCCATTGATACTGTCGATCTTGAGTACATTTGATGTGGGCGGAATGTGCCATGTAGCGGTGAAATGCTTAGATATGGCACAGAACACCGATCGCGAAGGCAGCTCACAAAACTGTAACTGACGCTGAGGCACGAAAGCGTGGGGATCAAACAGGATTAGATACCCTGGTAGTCCACGCCTTAAACTATGATTACTCGATGTGTGCGATACACTGTACGCGTCTAAGCGAAAGCGTTAAGTAATCCACCTGGGGAGTACGATCGCAA	Bacteria	Bacteroidota	Bacteroidia	Sphingobacteriales	KD3-93	BacteroidotaBacteroidiaSphingobacterialesKD3-93	0	0	0	0	0	0	0.187682	0.0481339	0.00338937	0	0.00447688	0.41412	0	0	0.0312563	0	0.0246618	0.0115752	0.172712	0	0.00486642	0.00237141	0.00408831	0.0987047	0.0299297	0.0114999	0	0	0	0.00827974		14		0.0352582
AGGGTGCGAACGTTGCTCGGAATTACTGGGCGTAAAGCGCGTGTAGGCGGATTGCTAAGTCGGGCGTGAAAGCCCCAGGCTCAACCTGGGAACTGCGCTCGAAACTGGCAGTCTTGAGTATCGGAGAGGGTGGCGGAATTCCTGGTGTAGAGGTGAAATTCGTAGATATCAGGAGGAACACCGGTGGCGAAGGCGGCCACCTGGACGATCACTGACGCTGAGACGCGAAAGCGTGGGGAGCAAACAGGATTAGATACCCTGGTAGTCCACGCTGTAAACGATGGGTGCTGGGTGTCGCGGGTATTGACCCCCGCGGTGCCGTAGCCAACGCGTTAAGCACCCCGCCTGGGAAGTACGGCCGCAA	AGGGTGCGAACGTTGCTCGGAATTACTGGGCGTAAAGCGCGTGTAGGCGGATTGCTAAGTCGGGCGTGAAAGCCCCAGGCTCAACCTGGGAACTGCGCTCGAAACTGGCAGTCTTGAGTATCGGAGAGGGTGGCGGAATTCCTGGTGTAGAGGTGAAATTCGTAGATATCAGGAGGAACACCGGTGGCGAAGGCGGCCACCTGGACGATCACTGACGCTGAGACGCGAAAGCGTGGGGAGCAAACAGGATTAGATACCCTGGTAGTCCACGCTGTAAACGATGGGTGCTGGGTGTCGCGGGTATTGACCCCCGCGGTGCCGTAGCCAACGCGTTAAGCACCCCGCCTGGGAAGTACGGCCGCAA	Bacteria	Myxococcota	Polyangiia	Polyangiales	Sandaracinaceae	MyxococcotaPolyangiiaPolyangialesSandaracinaceae	0	0	0.0535371	0.40946	0	0	0	0	0	0.0467181	0	0.0262933	0	0	0.00669777	0	0.0330183	0.00868143	0.0226507	0.020898	0.12896	0	0	0.0091112	0	0.0086249	0.0455129	0.104194	0	0.124196		15		0.0349518
GCAAGCGTTATCCGGATTCACTGGGTTTAAAGGGTGCGTAGGCGGCCTGATAAGTCAGTGGTGAAAGCCCACAGCTCAACTGTGGAATTGCCATTGAAACTGCCAGGCTTGAGTACATATGAAGTGGGCGGAATATATCATGTAGCGGTGAAATGCTTAGATATGATGTAGAACACCGATTGCGAAGGCAGCTCACTAAACTGTAACTGACGCTGAGGCACGAAAGCGTGGGGAGCAAACAGGATTAGATACCCTGGTAGTCCACGCCCTAAACTATGAATACTCGATGTGTGCGCGCTTTAGCGTACGCGTCCAAGCAAAAGCGTTAAGTATTCCACCTGGGAAGTACGGC	GCAAGCGTTATCCGGATTCACTGGGTTTAAAGGGTGCGTAGGCGGCCTGATAAGTCAGTGGTGAAAGCCCACAGCTCAACTGTGGAATTGCCATTGAAACTGCCAGGCTTGAGTACATATGAAGTGGGCGGAATATATCATGTAGCGGTGAAATGCTTAGATATGATGTAGAACACCGATTGCGAAGGCAGCTCACTAAACTGTAACTGACGCTGAGGCACGAAAGCGTGGGGAGCAAACAGGATTAGATACCCTGGTAGTCCACGCCCTAAACTATGAATACTCGATGTGTGCGCGCTTTAGCGTACGCGTCCAAGCAAAAGCGTTAAGTATTCCACCTGGGAAGTACGGC	Bacteria	Bacteroidota	Bacteroidia	Chitinophagales	NA	BacteroidotaBacteroidiaChitinophagalesNA	0	0	0.692291	0.00705965	0	0	0	0	0	0	0	0	0	0.00362634	0.0178607	0	0.0181397	0	0	0	0.163025	0.0426854	0	0.0501116	0	0	0.00162546	0.0363469	0	0		20		0.0344257
GCGAGCGTTGTCCGGAATTACTGGGCGTAAAGGGCGAGTAGGCGGCTATACAAGTCAGATGTGAAACACCAGGGCTCAACCTTGGTACTGCATTTGAAACTGTGTAGCTTGAGTACAGGAGAGGAAAGTGGAATTCCCAGTGTAGCGGTGAAATGCGTAGATATTGGGAGGAACACCAGTGGCGAAGGCGACTTTCTGGACTGTAACTGACGCTGAGGCGCGAAAGCGTGGGGAGCAAACAGGATTAGATACCCTGGTAGTCCACGCCGTAAACGATGAGTGCTAGGTGTAGGGGGTATCGACCCCTCCTGTGCCGCAGTTAACACAATAAGCACTCCGCCTGGGGAGTACGGT	GCGAGCGTTGTCCGGAATTACTGGGCGTAAAGGGCGAGTAGGCGGCTATACAAGTCAGATGTGAAACACCAGGGCTCAACCTTGGTACTGCATTTGAAACTGTGTAGCTTGAGTACAGGAGAGGAAAGTGGAATTCCCAGTGTAGCGGTGAAATGCGTAGATATTGGGAGGAACACCAGTGGCGAAGGCGACTTTCTGGACTGTAACTGACGCTGAGGCGCGAAAGCGTGGGGAGCAAACAGGATTAGATACCCTGGTAGTCCACGCCGTAAACGATGAGTGCTAGGTGTAGGGGGTATCGACCCCTCCTGTGCCGCAGTTAACACAATAAGCACTCCGCCTGGGGAGTACGGT	Bacteria	Bacillota	Thermoanaerobacteria	Thermoanaerobacterales	SRB2	BacillotaThermoanaerobacteriaThermoanaerobacteralesSRB2	0	0	0	0	0	0	0	0	0.264371	0.0467181	0	0	0	0.174064	0.319261	0	0.043413	0.0144691	0.016988	0.0238834	0.0255487	0.00237141	0.00817661	0.0136668	0.0149648	0	0.00975277	0.00969251	0.0125301	0.0262192		13		0.034203
GCAAGCGTTGTCCGGAATCATTGGGCGTAAAGAGTTCGTAGGTGGTATGTTAAGTCCGGTGTTAAAGCCCGAAGCTCAACTTCGGTTCGGCACTGGATACTGGCAAACTTGAATGTGGTAGAGGTAAAGGGAATTCCTGGTGTAGCGGTGAAATGCATAGATATCAGGAGGAACATCGGCGGCGAAAGCGCTTTACTGGGCCATTATTGACACTGAGGAACGAAAGCCGGGGTAGCAAATGGGATTAGATACCCCAGTAGTCCCGGCCGTAAACGATGGATACTAGGTGTTGCGGGTATCGACCCCTGCAGTGCCATAGCTAACGCGATAAGTATCCCGCCTGGGGAGTACGCA	GCAAGCGTTGTCCGGAATCATTGGGCGTAAAGAGTTCGTAGGTGGTATGTTAAGTCCGGTGTTAAAGCCCGAAGCTCAACTTCGGTTCGGCACTGGATACTGGCAAACTTGAATGTGGTAGAGGTAAAGGGAATTCCTGGTGTAGCGGTGAAATGCATAGATATCAGGAGGAACATCGGCGGCGAAAGCGCTTTACTGGGCCATTATTGACACTGAGGAACGAAAGCCGGGGTAGCAAATGGGATTAGATACCCCAGTAGTCCCGGCCGTAAACGATGGATACTAGGTGTTGCGGGTATCGACCCCTGCAGTGCCATAGCTAACGCGATAAGTATCCCGCCTGGGGAGTACGCA	Bacteria	Cyanobacteriota	Vampirivibrionia	Gastranaerophilales	Gastranaerophilaceae	CyanobacteriotaVampirivibrioniaGastranaerophilalesGastranaerophilaceae	0	0	0	0	0	0.00878889	0.0104268	0	0.0982918	0.023359	0	0	0	0.0217581	0.848385	0	0	0	0	0	0	0	0	0	0	0	0	0	0	0		24		0.0337003
AGGGTCCGAGCGTTGTCCGGAGTTACTGGGCGTAAAGCGCGCGCAGGCGGCGGGGTAAGCATGGCGTGAAAGCCCCCGGCTCAACCGGGGAGGGTCGTCGTGGACTGCACCGCTTGAGGGCGATAGGGGCTGGTGGAATGCCTGGTGTAGTGGTGAAATGCGTAGAGATCAGGCGGAACACCCGTGGCGAAGGCGGCCAGCTGGGTCGTCCCTGACGCTGAGGCGCGAAGGCGTGGGGAGCGAACGGGATTAGATACCCCGGTAGTCCACGCAGTAAACGATGCAGACTAGGCGTGGGGGGAGTTGACCCCCTCCGTGCCGGAGCTAACGCGGGAAGTCTGCCGCCTGGGGAGTACGGCCGCAA	AGGGTCCGAGCGTTGTCCGGAGTTACTGGGCGTAAAGCGCGCGCAGGCGGCGGGGTAAGCATGGCGTGAAAGCCCCCGGCTCAACCGGGGAGGGTCGTCGTGGACTGCACCGCTTGAGGGCGATAGGGGCTGGTGGAATGCCTGGTGTAGTGGTGAAATGCGTAGAGATCAGGCGGAACACCCGTGGCGAAGGCGGCCAGCTGGGTCGTCCCTGACGCTGAGGCGCGAAGGCGTGGGGAGCGAACGGGATTAGATACCCCGGTAGTCCACGCAGTAAACGATGCAGACTAGGCGTGGGGGGAGTTGACCCCCTCCGTGCCGGAGCTAACGCGGGAAGTCTGCCGCCTGGGGAGTACGGCCGCAA	Bacteria	Chloroflexota	Chloroflexia	Thermomicrobiales	JG30-KF-CM45	ChloroflexotaChloroflexiaThermomicrobialesJG30-KF-CM45	0	0	0.315685	0	0.0170372	0	0	0	0	0	0.00447688	0.00328666	0	0	0	0	0.0586992	0.00144691	0.239248	0	0	0	0	0	0	0.00143748	0	0	0.323276	0.0179394		20		0.0327511
AGGGTGCAAGCGTTAATCGGAATTACTGGGCGTAAAGCGTGCGCAGGCGGTTTTGTAAGTCTGTCGTGAAAGCCCCGGGCTCAACCTGGGAATTGCGATGGAGACTGCAAGGCTTGAATCTGGCAGAGGGGGGTAGAATTCCACGTGTAGCAGTGAAATGCGTAGAGATGTGGAGGAACACCGATGGCGAAGGCAGCCCCCTGGGTCAAGATTGACGCTCATGCACGAAAGCGTGGGGAGCAAACAGGATTAGATACCCTGGTAGTCCACGCCCTAAACGATGTCTACTAGTTGTCGGGTTTTAATTAACTTGGTAACGCAGCTAACGCGTGAAGTAGACCGCCTGGGGAGTACGGTCGCAA	AGGGTGCAAGCGTTAATCGGAATTACTGGGCGTAAAGCGTGCGCAGGCGGTTTTGTAAGTCTGTCGTGAAAGCCCCGGGCTCAACCTGGGAATTGCGATGGAGACTGCAAGGCTTGAATCTGGCAGAGGGGGGTAGAATTCCACGTGTAGCAGTGAAATGCGTAGAGATGTGGAGGAACACCGATGGCGAAGGCAGCCCCCTGGGTCAAGATTGACGCTCATGCACGAAAGCGTGGGGAGCAAACAGGATTAGATACCCTGGTAGTCCACGCCCTAAACGATGTCTACTAGTTGTCGGGTTTTAATTAACTTGGTAACGCAGCTAACGCGTGAAGTAGACCGCCTGGGGAGTACGGTCGCAA	Bacteria	Pseudomonadota	Gammaproteobacteria	Burkholderiales	Oxalobacteraceae	PseudomonadotaGammaproteobacteriaBurkholderialesOxalobacteraceae	0.349895	0.0176747	0	0	0	0.0175778	0	0	0.0779555	0	0.156691	0	0.118258	0.0507688	0.00446518	0	0.112711	0.030385	0.00424701	0.00597086	0.00729962	0.00237141	0.00613246	0	0.00249414	0.00574994	0.00162546	0	0.00501203	0.00275991		10		0.0326681
GCGAGCGTTGTCCGGAATTACTGGGCGTAAAGGGCGCGTAGGTGGTCCATTAAGTTAGAGGTGAAAGATCGGGGCTCAACCCCGAGATTGCCTCTGATACTGGTGGACTTGAGTGCAGGAGAGGGGAGCGGAATTCCCAGTGTAGCGGTGAAATGCGTAGATATTGGGAGGAACACCAGTGGCGAAGGCGGCTCTCTGGACTGTAACTGACACTGAGGCGCGAAAGCGTGGGGAGCGAACAGGATTAGATACCCTGGTAGTCCACGCCGTAAACGATGAGTGCTAGGTGTTGCGGGTATCGACCCCCGCAGTGCCGTAGTTAACACAATAAGCACTCCGCCTGGGGAGTACGGT	GCGAGCGTTGTCCGGAATTACTGGGCGTAAAGGGCGCGTAGGTGGTCCATTAAGTTAGAGGTGAAAGATCGGGGCTCAACCCCGAGATTGCCTCTGATACTGGTGGACTTGAGTGCAGGAGAGGGGAGCGGAATTCCCAGTGTAGCGGTGAAATGCGTAGATATTGGGAGGAACACCAGTGGCGAAGGCGGCTCTCTGGACTGTAACTGACACTGAGGCGCGAAAGCGTGGGGAGCGAACAGGATTAGATACCCTGGTAGTCCACGCCGTAAACGATGAGTGCTAGGTGTTGCGGGTATCGACCCCCGCAGTGCCGTAGTTAACACAATAAGCACTCCGCCTGGGGAGTACGGT	Bacteria	Bacillota	Desulfotomaculia	Desulfotomaculales	Desulfotomaculaceae	BacillotaDesulfotomaculiaDesulfotomaculalesDesulfotomaculaceae	0	0	0	0	0	0.333978	0.0104268	0.4258	0	0	0.179075	0.00328666	0	0	0	0	0.000203817	0	0	0	0	0	0	0	0.00249414	0	0	0	0	0.00137996		22		0.0318881
AGGGTGCAAGCGTTAATCGGATTTATTAGGCGTTAAGGGTACGTAGGCGGACTGCCAAGTCAGATGTGAAAGTCTGGGGCTCAACCTCAGAATTGCATTTGAAACTAGCAATCTAGAGTTCATTCGGAGAAACTAGAATTCCACGTGTAGCGGTGAAATGCGTAGATATGTGGAGGAATACCAGTGGCGAAAGCGGGTTTCTAGTATGGACTGACGCTGAGGTACGAAAGCAAGGGGAGCAAACAGGATTAGATACCCTGGTAGTCCTTGCGGTAAACGATGTGTACTAGTTGTAGGTGGATTTAACCCCACCTTTGACGCAGCTAACGCGTTAAGTACACCGCCTGGGGAGTACGCTCGCAA	AGGGTGCAAGCGTTAATCGGATTTATTAGGCGTTAAGGGTACGTAGGCGGACTGCCAAGTCAGATGTGAAAGTCTGGGGCTCAACCTCAGAATTGCATTTGAAACTAGCAATCTAGAGTTCATTCGGAGAAACTAGAATTCCACGTGTAGCGGTGAAATGCGTAGATATGTGGAGGAATACCAGTGGCGAAAGCGGGTTTCTAGTATGGACTGACGCTGAGGTACGAAAGCAAGGGGAGCAAACAGGATTAGATACCCTGGTAGTCCTTGCGGTAAACGATGTGTACTAGTTGTAGGTGGATTTAACCCCACCTTTGACGCAGCTAACGCGTTAAGTACACCGCCTGGGGAGTACGCTCGCAA	Bacteria	Chlamydiota	Chlamydiia	Chlamydiales	NA	ChlamydiotaChlamydiiaChlamydialesNA	0	0	0	0	0.161854	0	0	0	0	0	0.00447688	0.101887	0	0	0	0	0.0976282	0.0188098	0	0.0925484	0.183707	0.225284	0	0.0652969	0	0	0	0	0	0		21		0.0317164
AGGTAGCAAGCGTTGTTCGGAATGACTGGGTGTAAAGCGCATGTAGGCTGTTTTATAAGTTGAATGTGAAATCCTTTGGCTCAACCAAAGAATGGCATTCAAAACTATATTACTTGAGTATGGGAGAGGAAAGTGGAATTTCTGGTGTAGCGGTGAAATGCGTAGATATCAGAAGGAACACCGGTGGCGAAGGCGACTTTCTGGACCATAACTGACGCTGAGATGCGAAAGCTAGGGGAGCAAACAGGATTAGATACCCTGGTAGTCCTAGCCGTAAACGATGAACACTAGGTGTGCCCGCCTTTAGGTGGGTGTGCCGAAGCTAACGCATTAAGTGTTCCACCTGGGGAGTACGGCCGCAA	AGGTAGCAAGCGTTGTTCGGAATGACTGGGTGTAAAGCGCATGTAGGCTGTTTTATAAGTTGAATGTGAAATCCTTTGGCTCAACCAAAGAATGGCATTCAAAACTATATTACTTGAGTATGGGAGAGGAAAGTGGAATTTCTGGTGTAGCGGTGAAATGCGTAGATATCAGAAGGAACACCGGTGGCGAAGGCGACTTTCTGGACCATAACTGACGCTGAGATGCGAAAGCTAGGGGAGCAAACAGGATTAGATACCCTGGTAGTCCTAGCCGTAAACGATGAACACTAGGTGTGCCCGCCTTTAGGTGGGTGTGCCGAAGCTAACGCATTAAGTGTTCCACCTGGGGAGTACGGCCGCAA	Bacteria	Firestonebacteria	NA	NA	NA	FirestonebacteriaNANANA	0	0	0	0	0	0	0	0	0	0	0	0	0	0	0	0	0	0.901422	0.00424701	0	0.00364981	0	0	0	0	0	0	0	0	0.0220793		26		0.0310466
AGGGGGCGAGCGTTGTCCGGAATTACTGGGTGTAAAGCGCAAGCAGGCGGGGAGGTAAGTTCTGTGTGAAAGATCCAGGCTCAACCTGGGGACCGCATGGAATACTGCCTTTCTTGAGGGGATGAGAAGTGAGCGGAACTGCCGGTGTAGCGGTGAAATGCGTAGATATCGGTAGGAACACCCGTGGCGAAAGCGGCTCACTAGCATCTTCCTGACGCTCAGTTGCGAAAGCGTGGGGAGCAAACGGGATTAGAGACCCCGGTAGTCCACGCCGTAAACGATGGACACTAGGTGTTGGGGGATTATTTCCTCAGCGCCGCAGCTAACGCATTAAGTGTCCCACCTGGGGAGTACGGCCGCAA	AGGGGGCGAGCGTTGTCCGGAATTACTGGGTGTAAAGCGCAAGCAGGCGGGGAGGTAAGTTCTGTGTGAAAGATCCAGGCTCAACCTGGGGACCGCATGGAATACTGCCTTTCTTGAGGGGATGAGAAGTGAGCGGAACTGCCGGTGTAGCGGTGAAATGCGTAGATATCGGTAGGAACACCCGTGGCGAAAGCGGCTCACTAGCATCTTCCTGACGCTCAGTTGCGAAAGCGTGGGGAGCAAACGGGATTAGAGACCCCGGTAGTCCACGCCGTAAACGATGGACACTAGGTGTTGGGGGATTATTTCCTCAGCGCCGCAGCTAACGCATTAAGTGTCCCACCTGGGGAGTACGGCCGCAA	Bacteria	Candidatus Lindowbacteria	NA	NA	NA	Candidatus LindowbacteriaNANANA	0	0	0	0	0	0	0	0	0	0	0	0	0	0	0	0	0.692977	0	0	0.179126	0.0340649	0	0	0.0242965	0	0	0	0	0	0		26		0.0310155
GCTAGCGTTGTTCGGAATTACTGGGCGTAAAGCGCACGCAGGCGGTCTGTTTAGTCAGGTGTGAAAGCCCCGGGCTTAACCCGGGAATGTCACTTGATACTGGCAGGCTAGAGTCCGGTAGAGGGTAGTGGAATTCCCAGTGTAGAGGTGAAATTCGTAGATATTGGGAAGAACACCGGTGGCGAAGGCGGCTACCTGGACCGGTACTGACGCTCAGGTGCGAAAGCGTGGGGAGCAAACAGGATTAGATACCCTGGTAGTCCACGCCGTAAACGATGAGTGCTAGATGTCGGGGGCTTGACTCTCGGTGTCGCAGCTAACGCGTTAAGCACTCCGCCTGGGGAGTACGGC	GCTAGCGTTGTTCGGAATTACTGGGCGTAAAGCGCACGCAGGCGGTCTGTTTAGTCAGGTGTGAAAGCCCCGGGCTTAACCCGGGAATGTCACTTGATACTGGCAGGCTAGAGTCCGGTAGAGGGTAGTGGAATTCCCAGTGTAGAGGTGAAATTCGTAGATATTGGGAAGAACACCGGTGGCGAAGGCGGCTACCTGGACCGGTACTGACGCTCAGGTGCGAAAGCGTGGGGAGCAAACAGGATTAGATACCCTGGTAGTCCACGCCGTAAACGATGAGTGCTAGATGTCGGGGGCTTGACTCTCGGTGTCGCAGCTAACGCGTTAAGCACTCCGCCTGGGGAGTACGGC	Bacteria	Pseudomonadota	Alphaproteobacteria	Defluviicoccales	NA	PseudomonadotaAlphaproteobacteriaDefluviicoccalesNA	0	0	0.0443066	0	0.826305	0	0	0	0	0	0	0	0	0	0	0	0	0	0.0198194	0	0	0	0	0	0	0	0	0	0.0125301	0		26		0.0300987
GCTAGCGTTGTTCGGAATGACTGGGCGTAAAGGGCGCGTAGGCGGTTGACCAAGTTGGGGGTGAAAGCCCGGGGCTTAACCTCGGAATTGCCTCCAAAACTGGTCGGCTTGAGTGTGGAAGAGGGTTGTGGAATTCCCAGTGTAGAGGTGAAATTCGTAGATATTGGGAAGAACACCAGTGGCGAAGGCGACAACCTGGTCCATTACTGACGCTGAGGCGCGACAGCGTGGGGAGCAAACAGGATTAGATACCCTGGTAGTCCACGCCGTAAACGATGAGTGCTGGATGTTGGACGGTTGCCGTTCAGTGTCGAAGTTAACGCGATAAGCACTCCGCCTGGGGAGTACGGC	GCTAGCGTTGTTCGGAATGACTGGGCGTAAAGGGCGCGTAGGCGGTTGACCAAGTTGGGGGTGAAAGCCCGGGGCTTAACCTCGGAATTGCCTCCAAAACTGGTCGGCTTGAGTGTGGAAGAGGGTTGTGGAATTCCCAGTGTAGAGGTGAAATTCGTAGATATTGGGAAGAACACCAGTGGCGAAGGCGACAACCTGGTCCATTACTGACGCTGAGGCGCGACAGCGTGGGGAGCAAACAGGATTAGATACCCTGGTAGTCCACGCCGTAAACGATGAGTGCTGGATGTTGGACGGTTGCCGTTCAGTGTCGAAGTTAACGCGATAAGCACTCCGCCTGGGGAGTACGGC	Bacteria	Pseudomonadota	Alphaproteobacteria	Zavarziniales	Zavarziniaceae	PseudomonadotaAlphaproteobacteriaZavarzinialesZavarziniaceae	0	0	0.784596	0.00705965	0.0170372	0	0	0	0	0.023359	0	0	0	0.00725268	0.0468844	0	0.00285343	0	0	0	0	0	0	0	0	0	0	0	0	0		23		0.0296348
AACCCACAAGCGTTTTTCGGATTTATTGGGCGTAAAGGGTCCGTAGGCGGTTTGCCAGGTTTTCTGTTAAATTTCTAGGGCTTAACCTTAGAACTGCAGAAAAAACCGGCAGACTTGAGGACGTTAGGGGTTGGCGGAACGGTCGGTGTAGGGGTGAAATCCGTTGATATCGACCGGAACACCAAAAGCGAAGGCAGCCAACTGGGACCAACCTGACGCTAAAGGACGAAAGCGTGGGTATGGAAAAGGATTAGATACCCTTGTACTCCACGCCCTAAACGATGGATACTAGCTATTTGTAGTGTCGACCCTACGAGTGGCGAAGCTAACGCGTTAAGTATCCCGCCTGGGAAGTACGGCCGCAA	AACCCACAAGCGTTTTTCGGATTTATTGGGCGTAAAGGGTCCGTAGGCGGTTTGCCAGGTTTTCTGTTAAATTTCTAGGGCTTAACCTTAGAACTGCAGAAAAAACCGGCAGACTTGAGGACGTTAGGGGTTGGCGGAACGGTCGGTGTAGGGGTGAAATCCGTTGATATCGACCGGAACACCAAAAGCGAAGGCAGCCAACTGGGACCAACCTGACGCTAAAGGACGAAAGCGTGGGTATGGAAAAGGATTAGATACCCTTGTACTCCACGCCCTAAACGATGGATACTAGCTATTTGTAGTGTCGACCCTACGAGTGGCGAAGCTAACGCGTTAAGTATCCCGCCTGGGAAGTACGGCCGCAA	Bacteria	Patescibacteria	Parcubacteria	Candidatus Yanofskybacteria	NA	PatescibacteriaParcubacteriaCandidatus YanofskybacteriaNA	0	0	0	0	0	0	0	0	0	0	0	0.02958	0.166363	0	0	0	0.028942	0.00289381	0.00566267	0.00895629	0.0413645	0	0.0695012	0.0394819	0.386592	0.0503119	0.0390111	0.0169619	0	0		17		0.0295207
AGTCCACTAGTGGTACCCACTGATATTGGGCCTAAAACATCTGTAGCTGGTGAGATTAGTTCTTGGTGAAATCTCGCAGCTTAACTGCGAGAATTGCCAGGAATACGGTTTTGCTTGAGGCCGGTAGACGTAAGGGGTATTCTCAGGGTAGCGGTGAAATGCGATAATCCTGAGAGGACCACCAGTAGCGAAGGCGCCTTACGAGGACGGCCCTGACAGTGAGAGATGAAAGCCAGGGGAGCAACCCGGATTAGATACCCGGTTAGTCCTGGCCGTAAACGATGCACACTAGATGTAGCAGCCTAGAAATACTCTGCTGTGTCGAAGCGAAGGCATTAAGTGTGCTGCCTGGGGAGTAAGGTCGCAA	AGTCCACTAGTGGTACCCACTGATATTGGGCCTAAAACATCTGTAGCTGGTGAGATTAGTTCTTGGTGAAATCTCGCAGCTTAACTGCGAGAATTGCCAGGAATACGGTTTTGCTTGAGGCCGGTAGACGTAAGGGGTATTCTCAGGGTAGCGGTGAAATGCGATAATCCTGAGAGGACCACCAGTAGCGAAGGCGCCTTACGAGGACGGCCCTGACAGTGAGAGATGAAAGCCAGGGGAGCAACCCGGATTAGATACCCGGTTAGTCCTGGCCGTAAACGATGCACACTAGATGTAGCAGCCTAGAAATACTCTGCTGTGTCGAAGCGAAGGCATTAAGTGTGCTGCCTGGGGAGTAAGGTCGCAA	Archaea	NA	NA	NA	NA	NANANANA	0	0	0	0	0	0	0	0	0	0	0	0	0	0	0	0	0.451046	0.0188098	0	0.00298543	0.0255487	0	0	0.00607413	0.284332	0	0.0146292	0.07754	0	0.00275991		21		0.0294575
GCGAGCGTTATCCGGATTTACTGGGCGTAAAGCGCACGTAGGCGGTGCGATAAGTTAGACGTGAAAGCTCCCGGCTCAACCGGGAGAGGTCGTTTAAGACTGTCGAGCTAGAGGTTGAAAGAGGAGAGCAGAATTCCCGGTGTAGTGGTGGAATGCGTAGATATCGGGAGGAATACCAGTGGCGAAGGCGGCTCTCTGGTTCACACCTGACGCTGAGGTGCGAAAGCGTGGGGAGCGAACGGGATTAGATACCCCGGTAGTCCACGCTGTAAACGATGGATACTAGGTGTGGGAGGTTATTAACTCCTTCCGTGCCGAAGCCAACGCGTTAAGTATCCCGCCTGGGGACTACGGC	GCGAGCGTTATCCGGATTTACTGGGCGTAAAGCGCACGTAGGCGGTGCGATAAGTTAGACGTGAAAGCTCCCGGCTCAACCGGGAGAGGTCGTTTAAGACTGTCGAGCTAGAGGTTGAAAGAGGAGAGCAGAATTCCCGGTGTAGTGGTGGAATGCGTAGATATCGGGAGGAATACCAGTGGCGAAGGCGGCTCTCTGGTTCACACCTGACGCTGAGGTGCGAAAGCGTGGGGAGCGAACGGGATTAGATACCCCGGTAGTCCACGCTGTAAACGATGGATACTAGGTGTGGGAGGTTATTAACTCCTTCCGTGCCGAAGCCAACGCGTTAAGTATCCCGCCTGGGGACTACGGC	Bacteria	Chloroflexota	Anaerolineae	Ardenticatenales	NA	ChloroflexotaAnaerolineaeArdenticatenalesNA	0	0	0	0	0	0.00878889	0.0278048	0.00370261	0	0	0	0	0.0721573	0.0580215	0.68094	0	0	0	0	0	0.00364981	0	0	0.0212595	0	0	0	0	0	0		22		0.0292108
AGGTGTCGAGCGTTATCCGGAATTACTGGGCGTAAAGGGCACGCAGGCGGCTGTTCAAGTCTGACGTAAAAACTCCCGGCTTAACTGGGAGAGGCCGTTGGAAACTGAGCAGCTTGAGGCAATGAGAGGGATGCGGAATTCCCGGTGTAGTGGTGGAATGCGTAGATATCGGGAAGAACACCAGTGGCGAAAGCGGCATCCTGGCATTGAACTGACGCTCATGTGCGAAAGCGTGGGTAGCGAACGGGATTAGATACCCCGGTAGTCCACGCTGTAAACGATGTGAACCAGGTGTAGGTGGTATTGACCCCATCTGTGCCGAAGCCAACGCGATAAGTTCACCGCCTGGGGAGTACGGCCGCAA	AGGTGTCGAGCGTTATCCGGAATTACTGGGCGTAAAGGGCACGCAGGCGGCTGTTCAAGTCTGACGTAAAAACTCCCGGCTTAACTGGGAGAGGCCGTTGGAAACTGAGCAGCTTGAGGCAATGAGAGGGATGCGGAATTCCCGGTGTAGTGGTGGAATGCGTAGATATCGGGAAGAACACCAGTGGCGAAAGCGGCATCCTGGCATTGAACTGACGCTCATGTGCGAAAGCGTGGGTAGCGAACGGGATTAGATACCCCGGTAGTCCACGCTGTAAACGATGTGAACCAGGTGTAGGTGGTATTGACCCCATCTGTGCCGAAGCCAACGCGATAAGTTCACCGCCTGGGGAGTACGGCCGCAA	Bacteria	Chloroflexota	Anaerolineae	Caldilineales	Caldilineaceae	ChloroflexotaAnaerolineaeCaldilinealesCaldilineaceae	0.559832	0	0.0941515	0.0141193	0	0	0	0.00740521	0	0	0.0402919	0.03944	0	0.00362634	0.00223259	0	0.0368908	0.00144691	0	0	0.0012166	0	0	0.00151853	0	0	0	0	0.0400962	0.0289791		16		0.0290416
AGGGTGCAAGCGTTATCCGGAATCACTGGGTTTAAAGGGTGCGTAGGCGGTTTGATAAGTCAGAGGTGAAAGCTAGCAGCTTAACTGTTAAATTGCCTTTGATACTGTCAGACTTGAATCAGGTTGAGGTAGGCGGAATGTGACATGTAGCGGTGAAATGCATAGATATGTCATAGAACACCAATTGCGTAGGCAGCTTGCTGGGCTTGAATTGACGCTGAGGCACGAAAGCGTGGGGATCAAACAGGATTAGATACCCTGGTAGTCCACGCCCTAAACGATGTTAACTCGATATTTATTCTTCGGAGTGAGTGTCCAAGCGAAAGCGTTAAGTTAACCACCTGGGGAGTACGTTCGCAA	AGGGTGCAAGCGTTATCCGGAATCACTGGGTTTAAAGGGTGCGTAGGCGGTTTGATAAGTCAGAGGTGAAAGCTAGCAGCTTAACTGTTAAATTGCCTTTGATACTGTCAGACTTGAATCAGGTTGAGGTAGGCGGAATGTGACATGTAGCGGTGAAATGCATAGATATGTCATAGAACACCAATTGCGTAGGCAGCTTGCTGGGCTTGAATTGACGCTGAGGCACGAAAGCGTGGGGATCAAACAGGATTAGATACCCTGGTAGTCCACGCCCTAAACGATGTTAACTCGATATTTATTCTTCGGAGTGAGTGTCCAAGCGAAAGCGTTAAGTTAACCACCTGGGGAGTACGTTCGCAA	Bacteria	Bacteroidota	Bacteroidia	Chitinophagales	Saprospiraceae	BacteroidotaBacteroidiaChitinophagalesSaprospiraceae	0	0	0.0258455	0	0	0	0.0382316	0.00740521	0.0677874	0.0467181	0.0402919	0.0230066	0	0	0.0759081	0	0.0175282	0.00578762	0	0.0298543	0.114361	0	0	0.091112	0	0	0	0	0	0.273232		16		0.028569
AGGGTGCAAGCGTTGTCCGGATTCACTGGGTGTAAAGGGCGCGTAGGCGGGGGAATGTGTCGGGAGTGAAATCGTGCGGCTTAACCGTATCAATCGCTTCCGAAACTGTTCCTCTTGAATGCGGGAGAGGCAGATGGAATTCCAGGTGTAGCGGTGGAATGCGTAGATATCTGGAAGAACACCCGTGGCGAAGGCGTTCTGCTGGCCCGTGATTGACGCTGAGGCGCGAAAGTGTGGGGAGCAAACAGGATTAGATACCCTGGTAGTCCACACCGTAAACGATGGTCACTAGTCGTCGGAGGATTCGACCCCTTCGGTGACGACGCTAACGCATGAAGTGACCCACCTGGGGAGTACGCTCGCAA	AGGGTGCAAGCGTTGTCCGGATTCACTGGGTGTAAAGGGCGCGTAGGCGGGGGAATGTGTCGGGAGTGAAATCGTGCGGCTTAACCGTATCAATCGCTTCCGAAACTGTTCCTCTTGAATGCGGGAGAGGCAGATGGAATTCCAGGTGTAGCGGTGGAATGCGTAGATATCTGGAAGAACACCCGTGGCGAAGGCGTTCTGCTGGCCCGTGATTGACGCTGAGGCGCGAAAGTGTGGGGAGCAAACAGGATTAGATACCCTGGTAGTCCACACCGTAAACGATGGTCACTAGTCGTCGGAGGATTCGACCCCTTCGGTGACGACGCTAACGCATGAAGTGACCCACCTGGGGAGTACGCTCGCAA	Bacteria	Fibrobacterota	Chitinivibrionia	NA	NA	FibrobacterotaChitinivibrioniaNANA	0	0	0	0.0141193	0	0	0	0	0	0	0	0	0	0	0	0	0	0	0.00141567	0.0119417	0.0133826	0	0.0674571	0	0.154637	0.573556	0	0	0	0.0151795		22		0.0283896
GCGGTCCGAGTCGCATCCACATTTATTGGGTCTAAAACATTCGTAGCTTGTTTTGTAAGTTTCTTGTGAAATCTCGTGTCTCAAGCACGAGGCGCGCAAGAAATACTGCATTACTAGAGACCGGAAGGCGTAAGGAGTATTATCAAGGTAGTAGTAAAATACGTTAATCTTGATCAGACTAACAATGGCGAAGGCACCTTGCGAGCACGGATCTGACAGTGAGGGATGAAGGCCAGGGGCGCGAAAGGGATTAGATACCCCTGTAGTCCTGGCAGTAAACACTGCTCACTAAACATTAGTGCCTCCTCGAGAGGCATTAGTGCTGCAGCGAAGGCGAAGAGTGAGCTACCTGGGAAGTATAGTCGCAA	GCGGTCCGAGTCGCATCCACATTTATTGGGTCTAAAACATTCGTAGCTTGTTTTGTAAGTTTCTTGTGAAATCTCGTGTCTCAAGCACGAGGCGCGCAAGAAATACTGCATTACTAGAGACCGGAAGGCGTAAGGAGTATTATCAAGGTAGTAGTAAAATACGTTAATCTTGATCAGACTAACAATGGCGAAGGCACCTTGCGAGCACGGATCTGACAGTGAGGGATGAAGGCCAGGGGCGCGAAAGGGATTAGATACCCCTGTAGTCCTGGCAGTAAACACTGCTCACTAAACATTAGTGCCTCCTCGAGAGGCATTAGTGCTGCAGCGAAGGCGAAGAGTGAGCTACCTGGGAAGTATAGTCGCAA	Archaea	Nanoarchaeota	Nanoarchaeia	Pacearchaeales	NA	NanoarchaeotaNanoarchaeiaPacearchaealesNA	0	0	0	0	0	0	0	0	0	0	0	0	0	0	0	0	0.0258847	0	0	0	0.012166	0	0.183974	0	0.516287	0	0	0.00484625	0.0952285	0		24		0.0279462
AGGGTGCAGGCGTTAATCGGAATTACTGGGCGTAAAGCGTGCGCAGGCGGTTTCTTAAGTCAGATGTGAAAGCCCCGGGCTTAACCTGGGAACTGCGTTTGAAACTGGGAGACTTGAGTGTGGCAGAGGGGGGTGGAATTCCACGTGTAGCAGTGAAATGCGTAGATATGTGGAGGAACACCGATGGCGAAGGCAGCCCCCTGGGTTAACACTGACGCTCATGCACGAAAGCGTGGGGAGCAAACAGGATTAGATACCCTGGTAGTCCACGCCCTAAACTATGTCAACTGGTTGTCGGGGGATTAACTCCCTTGGTAACGAAGCTAACGCGTGAAGTTGACCGCCTGGGGAGTACGGCCGCAA	AGGGTGCAGGCGTTAATCGGAATTACTGGGCGTAAAGCGTGCGCAGGCGGTTTCTTAAGTCAGATGTGAAAGCCCCGGGCTTAACCTGGGAACTGCGTTTGAAACTGGGAGACTTGAGTGTGGCAGAGGGGGGTGGAATTCCACGTGTAGCAGTGAAATGCGTAGATATGTGGAGGAACACCGATGGCGAAGGCAGCCCCCTGGGTTAACACTGACGCTCATGCACGAAAGCGTGGGGAGCAAACAGGATTAGATACCCTGGTAGTCCACGCCCTAAACTATGTCAACTGGTTGTCGGGGGATTAACTCCCTTGGTAACGAAGCTAACGCGTGAAGTTGACCGCCTGGGGAGTACGGCCGCAA	Bacteria	Pseudomonadota	Gammaproteobacteria	Burkholderiales	TRA3-20	PseudomonadotaGammaproteobacteriaBurkholderialesTRA3-20	0	0	0.0295377	0	0.00851861	0	0.0382316	0.00740521	0.00677874	0	0.0179075	0.0230066	0	0.00362634	0.00446518	0	0.378284	0.00289381	0	0.0328397	0.046231	0.16837	0	0.0182224	0	0.00287497	0.0325092	0.0145388	0	0		12		0.0278747
GCAAACGTTGTTCGGAATTACTGGGCGTAAAGCGCGTGTAGGCGGCTGCGCAAGTCGGATGTGAAAGCCCTAGGCTCAACTTAGGAAGTGCATTCGAAACTGCGTAGCTTGAGTCCCGGAGAGGATGGTGGAATTCTCGGTGTAGAGGTGAAATTCGTAGATATCGAGAGGAACACCGGTGGCGAAGGCGGCCATCTGGACGGTGACTGACGCTGAGACGCGAAAGCATGGGGAGCAAACAGGATTAGATACCCTGGTAGTCCATGCTGTAAACGATGGGTGCTAGGTGTCGCGGGCATTGACCCCTGCGGTGCCGTAGCAAACGCATTAAGCACCCCGCCTGGGGAGTACGGC	GCAAACGTTGTTCGGAATTACTGGGCGTAAAGCGCGTGTAGGCGGCTGCGCAAGTCGGATGTGAAAGCCCTAGGCTCAACTTAGGAAGTGCATTCGAAACTGCGTAGCTTGAGTCCCGGAGAGGATGGTGGAATTCTCGGTGTAGAGGTGAAATTCGTAGATATCGAGAGGAACACCGGTGGCGAAGGCGGCCATCTGGACGGTGACTGACGCTGAGACGCGAAAGCATGGGGAGCAAACAGGATTAGATACCCTGGTAGTCCATGCTGTAAACGATGGGTGCTAGGTGTCGCGGGCATTGACCCCTGCGGTGCCGTAGCAAACGCATTAAGCACCCCGCCTGGGGAGTACGGC	Bacteria	Myxococcota	Polyangiia	Polyangiales	Phaselicystaceae	MyxococcotaPolyangiiaPolyangialesPhaselicystaceae	0	0	0	0	0	0	0	0	0	0.186872	0	0.00328666	0	0.435161	0.0133955	0	0.00815267	0	0.029729	0	0.00973283	0	0.00408831	0.0106297	0	0.00431245	0	0	0	0.121436		19		0.0275599
GCAAGCGTTGTCCGGAATTACTGGGCGTAAAGGGCGCGTAGGCGGGATATTAAGTTAGGTGTGAAAACTCCGGGCTCAACTTGGAGACTGCACTTAAAACTGGTATTCTTGAGGACAGGAGAGGAAAGTGGAATTCCTAGTGTAGCGGTGAAATGCGTAGATATTAGGAGGAACACCAGTGGCGAAGGCGACTTTCTGGACTGTAACTGACGCTGAGGCGCGAAAGCGTGGGGAGTGAACGGGATTAGATACCCCGGTAATCCACGCTGTAAACGATGGGTACTAGGTGTAGGAGGTATCGACCCCTTCTGTGCCGGAGTTAACGCAATAAGTACCCCGCCTGGGGAGTACGGC	GCAAGCGTTGTCCGGAATTACTGGGCGTAAAGGGCGCGTAGGCGGGATATTAAGTTAGGTGTGAAAACTCCGGGCTCAACTTGGAGACTGCACTTAAAACTGGTATTCTTGAGGACAGGAGAGGAAAGTGGAATTCCTAGTGTAGCGGTGAAATGCGTAGATATTAGGAGGAACACCAGTGGCGAAGGCGACTTTCTGGACTGTAACTGACGCTGAGGCGCGAAAGCGTGGGGAGTGAACGGGATTAGATACCCCGGTAATCCACGCTGTAAACGATGGGTACTAGGTGTAGGAGGTATCGACCCCTTCTGTGCCGGAGTTAACGCAATAAGTACCCCGCCTGGGGAGTACGGC	Bacteria	Bacillota	Clostridia	Peptococcales	Peptococcaceae	BacillotaClostridiaPeptococcalesPeptococcaceae	0	0	0	0	0	0.0175778	0	0.00370261	0.0135575	0.140154	0	0	0	0.137801	0.506798	0	0	0	0	0	0	0	0	0	0	0	0	0	0	0		24		0.0273197
GCGAGCGTTGTTCGGAATCATTGGGCGTAAAGAGCTCGTAGGCGGCTCCGTAAGTCAGTGGTGAAAGGCCATGGCTCAACCATGGACACGCCTCTGAAACTGCGGACCTTGAGGTCGGGAGAGGAAAGTGGAATTCCTGGAGTAGCGGTGAAATGCGTAGATATCAGGAGGAACACCAGTGGCGAAGGCGGCTTTCTGGCCCGATTCTGACGCTGAGGAGCGAAAGCCAGGGGAGCGAACGGGATTAGATACCCCGGTAGTCCTGGCCCTAAACGATGGGCACTAGGTGTGGGAAGTTCGACCCTTTCCGTGCCGCAGTTAACGCATTAAGTGCCCCGCCTGGGAAGTACGGC	GCGAGCGTTGTTCGGAATCATTGGGCGTAAAGAGCTCGTAGGCGGCTCCGTAAGTCAGTGGTGAAAGGCCATGGCTCAACCATGGACACGCCTCTGAAACTGCGGACCTTGAGGTCGGGAGAGGAAAGTGGAATTCCTGGAGTAGCGGTGAAATGCGTAGATATCAGGAGGAACACCAGTGGCGAAGGCGGCTTTCTGGCCCGATTCTGACGCTGAGGAGCGAAAGCCAGGGGAGCGAACGGGATTAGATACCCCGGTAGTCCTGGCCCTAAACGATGGGCACTAGGTGTGGGAAGTTCGACCCTTTCCGTGCCGCAGTTAACGCATTAAGTGCCCCGCCTGGGAAGTACGGC	Bacteria	Latescibacterota	Latescibacteria	Latescibacterales	Latescibacteraceae	LatescibacterotaLatescibacteriaLatescibacteralesLatescibacteraceae	0	0	0	0	0	0	0	0	0	0	0	0	0.805757	0	0	0	0	0	0	0	0.00486642	0	0	0	0	0	0	0	0	0		28		0.0270208
GCAAGCGTTATCCGGAATTATTGGGCGTAAAGAGCTCGTAGGCGGTTTGTCGCGTCTGCTGTGAAATCCGGAGGCTCAACCTCCGGCCTGCAGTGGGTACGGGCAGACTAGAGTGCGGTAGGGGAGATTGGAATTCCTGGTGTAGCGGTGGAATGCGCAGATATCAGGAGGAACACCGATGGCGAAGGCAGATCTCTGGGCCGTAACTGACGCTGAGGAGCGAAAGGGTGGGGAGCAAACAGGCTTAGATACCCTGGTAGTCCACCCCGTAAACGTTGGGAACTAGTTGTGGGGTCCATTCCACGGATTCCGTGACGCAGCTAACGCATTAAGTTCCCCGCCTGGGGAGTACGGC	GCAAGCGTTATCCGGAATTATTGGGCGTAAAGAGCTCGTAGGCGGTTTGTCGCGTCTGCTGTGAAATCCGGAGGCTCAACCTCCGGCCTGCAGTGGGTACGGGCAGACTAGAGTGCGGTAGGGGAGATTGGAATTCCTGGTGTAGCGGTGGAATGCGCAGATATCAGGAGGAACACCGATGGCGAAGGCAGATCTCTGGGCCGTAACTGACGCTGAGGAGCGAAAGGGTGGGGAGCAAACAGGCTTAGATACCCTGGTAGTCCACCCCGTAAACGTTGGGAACTAGTTGTGGGGTCCATTCCACGGATTCCGTGACGCAGCTAACGCATTAAGTTCCCCGCCTGGGGAGTACGGC	Bacteria	Actinomycetota	Actinobacteria	Micrococcales	Microbacteriaceae	ActinomycetotaActinobacteriaMicrococcalesMicrobacteriaceae	0	0	0.00184611	0.705965	0	0.0263667	0	0	0.00338937	0.0467181	0	0	0	0.0145054	0.011163	0	0	0	0	0	0	0	0	0	0	0	0	0	0	0		23		0.0269985
GCAGCCCGAGTGGTACTCGTTATTATTGGGTCTAAATCGTCCGTAGTCGGTTGCGTAGATGCCTGGGTAAATCGCAGCGCTTAACGTTGCGAATTCCAGGTAGACCGCGCGACTAGGGATCGGGAGAGGTGCAAAGTACTTGGGGGGTAGGGGTAAAATCCTGTAATCCTCCAGGGACTACCAGTGGCGAAGGCGTTGCACTAGAACGAGTCCGACGATCAGGGACGAAGCCCTGGGGCGCAAACGGGATTAGATACCCCGGTAGTCCAGGGTGTAAACGCTGCAGGCTTGGTGTCGGCGACCCTACGAGGGTGGCCGGTGCCGGAGCGAAGGTGTTAAGCCTGCAACCTGGGGAGTACGGTCGCAA	GCAGCCCGAGTGGTACTCGTTATTATTGGGTCTAAATCGTCCGTAGTCGGTTGCGTAGATGCCTGGGTAAATCGCAGCGCTTAACGTTGCGAATTCCAGGTAGACCGCGCGACTAGGGATCGGGAGAGGTGCAAAGTACTTGGGGGGTAGGGGTAAAATCCTGTAATCCTCCAGGGACTACCAGTGGCGAAGGCGTTGCACTAGAACGAGTCCGACGATCAGGGACGAAGCCCTGGGGCGCAAACGGGATTAGATACCCCGGTAGTCCAGGGTGTAAACGCTGCAGGCTTGGTGTCGGCGACCCTACGAGGGTGGCCGGTGCCGGAGCGAAGGTGTTAAGCCTGCAACCTGGGGAGTACGGTCGCAA	Archaea	Thermoplasmatota	Thermoplasmata	Methanomassiliicoccales	NA	ThermoplasmatotaThermoplasmataMethanomassiliicoccalesNA	0	0	0	0	0.110742	0	0	0	0	0	0	0	0.268586	0	0	0	0.0998702	0	0	0.27466	0.0559638	0	0	0	0	0	0	0	0	0		25		0.026994
AGGATCCAAGCGTTGTCCGGATTTATTGGGTTTAAAGGGTGCGTAGGCGGATTTCTAAGTCAGAGGTGAAAGTTTGCAGCTTAACTGTAAAATTGCCTTTGAAACTGGTAATCTTGAGTATAGTTGAGGTGGGCGGAATGTGTCATGTAGCGGTGAAATGCTTAGATATGATACAGAACACCGATTGCGAAGGCAGCTCACTAAACTATAACTGACGCTGAGGCACGAAAGCGTGGGGAGCGAACAGGATTAGATACCCTGGTAGTCCACGCCCTAAACGTTGAATACTCGTTGTTGGCGATATACTGTCAGCGACTAAGCGAAAGCATTAAGTATTCCACCTGGGGAGTACGACCGCAA	AGGATCCAAGCGTTGTCCGGATTTATTGGGTTTAAAGGGTGCGTAGGCGGATTTCTAAGTCAGAGGTGAAAGTTTGCAGCTTAACTGTAAAATTGCCTTTGAAACTGGTAATCTTGAGTATAGTTGAGGTGGGCGGAATGTGTCATGTAGCGGTGAAATGCTTAGATATGATACAGAACACCGATTGCGAAGGCAGCTCACTAAACTATAACTGACGCTGAGGCACGAAAGCGTGGGGAGCGAACAGGATTAGATACCCTGGTAGTCCACGCCCTAAACGTTGAATACTCGTTGTTGGCGATATACTGTCAGCGACTAAGCGAAAGCATTAAGTATTCCACCTGGGGAGTACGACCGCAA	Bacteria	Bacteroidota	Bacteroidia	Sphingobacteriales	NS11-12 marine group	BacteroidotaBacteroidiaSphingobacterialesNS11-12 marine group	0	0	0.236302	0	0	0	0.0243292	0.0111078	0	0	0.00447688	0.02958	0	0	0	0	0	0.00723453	0	0.0298543	0.0231155	0	0	0.107816	0	0.00718742	0	0	0	0.32843		19		0.0269811
GCTAGCGTTGTTCGGAATTACTGGGCGTAAAGCGCACGTAGGCTGACTTTTAAGTCAGGGGTGAAATCCCGGGGCTCAACCTCGGAACTGCCTTTGATACTGGAAGTCTTGAGTCCGAGAGAGGTGAGTGGAACTCCGAGTGTAGAGGTGAAATTCGTAGATATTCGGAAGAACACCAGTGGCGAAGGCGGCTCACTGGCTCGGTACTGACGCTGAGGTGCGAAAGCGTGGGGAGCAAACAGGATTAGATACCCTGGTAGTCCACGCCGTAAACGATGGAAGCTAGCTGTCAGGTAGCATGCTATTTGGTGGCGCAGCTAACGCATTAAGCTTCCCGCCTGGGGAGTACGGT	GCTAGCGTTGTTCGGAATTACTGGGCGTAAAGCGCACGTAGGCTGACTTTTAAGTCAGGGGTGAAATCCCGGGGCTCAACCTCGGAACTGCCTTTGATACTGGAAGTCTTGAGTCCGAGAGAGGTGAGTGGAACTCCGAGTGTAGAGGTGAAATTCGTAGATATTCGGAAGAACACCAGTGGCGAAGGCGGCTCACTGGCTCGGTACTGACGCTGAGGTGCGAAAGCGTGGGGAGCAAACAGGATTAGATACCCTGGTAGTCCACGCCGTAAACGATGGAAGCTAGCTGTCAGGTAGCATGCTATTTGGTGGCGCAGCTAACGCATTAAGCTTCCCGCCTGGGGAGTACGGT	Bacteria	Pseudomonadota	Alphaproteobacteria	Hyphomicrobiales	Stappiaceae	PseudomonadotaAlphaproteobacteriaHyphomicrobialesStappiaceae	0	0	0.347068	0.395341	0.0255558	0	0	0	0	0	0	0	0	0.0326371	0	0	0	0	0	0	0	0	0	0	0	0	0	0	0	0		26		0.0266867
GCAAGCGTTGTCCGGATTTATTGGGTTTAAAGGGTGCGTAGGCGGCCGATTAAGTCAGCGGTGAAAGTCTGTGGCTCAACCATAGAAGCGCCGTTGATACTGGCCGGCTTGAGTGCCGTATGGGTACATGGAATTGATGGTGTAGCGGTGAAATGCATAGATACCATCAGGAACACCGATAGCGTAGGCATTGTACTGTGCGGCAACTGACGCTGAGGCACGAAAGCATGGGTAGCGAACAGGATTAGATACCCTGGTAGTCCATGCCGTAAACGATGATTACTCGCTGTTATGTCCTTGAGGCGTAGCGGCCAAGCGAAAGCGTTAAGTAATCCACCTGGGGAGTACGCC	GCAAGCGTTGTCCGGATTTATTGGGTTTAAAGGGTGCGTAGGCGGCCGATTAAGTCAGCGGTGAAAGTCTGTGGCTCAACCATAGAAGCGCCGTTGATACTGGCCGGCTTGAGTGCCGTATGGGTACATGGAATTGATGGTGTAGCGGTGAAATGCATAGATACCATCAGGAACACCGATAGCGTAGGCATTGTACTGTGCGGCAACTGACGCTGAGGCACGAAAGCATGGGTAGCGAACAGGATTAGATACCCTGGTAGTCCATGCCGTAAACGATGATTACTCGCTGTTATGTCCTTGAGGCGTAGCGGCCAAGCGAAAGCGTTAAGTAATCCACCTGGGGAGTACGCC	Bacteria	Bacteroidota	Bacteroidia	Cytophagales	Cyclobacteriaceae	BacteroidotaBacteroidiaCytophagalesCyclobacteriaceae	0	0	0	0.698906	0	0	0	0	0.0440618	0	0.0447688	0.00657332	0	0.00362634	0	0	0.00101908	0	0	0	0	0	0	0	0	0	0	0	0	0		24		0.0266318
GCGAGCGTTGTTCGGAATTATTGGGCGTAAAGGGCGTGTAGGCGGCCCGCTAAGTCAGAAGTGAAAGCCCCCGGTTCAACCGGGGAAGGGCTTTTGATACTGGTGGGCTTGAGCGCGGGAGAGGAAAGCGGAATTCCCAGTGTAGCGGTGAAATGCGTAGATATTGGGAAGAACACCAGAGGCGAAGGCGGCTTTCTGGACCGTGACTGACGCTGAAACGCGAAAGCCAGGGGAGCAAACGGGATTAGATACCCCGGTAGTCCTGGCCGTAAACGATGAGCGCTAGATGTAGGAGGTATTGACCCCTTCTGCGTCGCAGCTAACGCGGTAAGCGCTCCGCCTGGGGAGTACGGT	GCGAGCGTTGTTCGGAATTATTGGGCGTAAAGGGCGTGTAGGCGGCCCGCTAAGTCAGAAGTGAAAGCCCCCGGTTCAACCGGGGAAGGGCTTTTGATACTGGTGGGCTTGAGCGCGGGAGAGGAAAGCGGAATTCCCAGTGTAGCGGTGAAATGCGTAGATATTGGGAAGAACACCAGAGGCGAAGGCGGCTTTCTGGACCGTGACTGACGCTGAAACGCGAAAGCCAGGGGAGCAAACGGGATTAGATACCCCGGTAGTCCTGGCCGTAAACGATGAGCGCTAGATGTAGGAGGTATTGACCCCTTCTGCGTCGCAGCTAACGCGGTAAGCGCTCCGCCTGGGGAGTACGGT	Bacteria	Nitrospirota	BMS9AB35	NA	NA	NitrospirotaBMS9AB35NANA	0	0	0	0	0	0	0.0903656	0.69609	0	0	0	0.00328666	0	0	0	0	0	0	0	0	0	0	0	0	0	0	0	0	0	0		27		0.0263247
AGGGTGCAAACGTTGTTCGGAATTACTGGGCGTAAAGCGCGTGTAGGCGGTCCGGTATGTCGAATGTGAAAGCCCCCGGCTCAACCGGGGAACTGCGTTCGAAACTGCCGGGCTTGAGTACGGGAGAGGGAGGTGGAATTCTCGGTGTAGAGGTGAAATTCGTAGATATCGAGAGGAACACCAGTGGCGAAGGCGGCCTCCTGGACCGATACTGACGCTGAGACGCGAAAGCGTGGGGAGCAAACAGGATTAGATACCCTGGTAGTCCACGCTGTAAACGATGGGCACTTGGTATCGCGGGTATTGACCCCTGCGGTGCCGAAGCCAACGCGTTAAGTGCCCCGCCTGGGGAGTACGGCCGCAA	AGGGTGCAAACGTTGTTCGGAATTACTGGGCGTAAAGCGCGTGTAGGCGGTCCGGTATGTCGAATGTGAAAGCCCCCGGCTCAACCGGGGAACTGCGTTCGAAACTGCCGGGCTTGAGTACGGGAGAGGGAGGTGGAATTCTCGGTGTAGAGGTGAAATTCGTAGATATCGAGAGGAACACCAGTGGCGAAGGCGGCCTCCTGGACCGATACTGACGCTGAGACGCGAAAGCGTGGGGAGCAAACAGGATTAGATACCCTGGTAGTCCACGCTGTAAACGATGGGCACTTGGTATCGCGGGTATTGACCCCTGCGGTGCCGAAGCCAACGCGTTAAGTGCCCCGCCTGGGGAGTACGGCCGCAA	Bacteria	Myxococcota	Polyangiia	PS-B29	NA	MyxococcotaPolyangiiaPS-B29NA	0	0	0	0	0.0170372	0	0	0	0	0	0	0	0.0521136	0	0	0	0	0.493395	0.0141567	0	0	0	0.00408831	0	0.0848007	0.0301872	0	0.019385	0.0200481	0.0441586		20		0.025979
GCAAGCGTTATTCGGAATTACTGGGCGTAAAGCGCACGTAGGCCGCTTTGTAAGTCAGGGGTGAAATCCCACGGCTCAACCGTGGAACTGCCCTTGAAACTGCGAAGCTTGAATCCTGGAGAGGGTGGCGGAATTCCTGGTGTAGGAGTGAAATCCGTAGATATCAGGAGGAACACCGGTGGCGAAGGCGGCCACCTGGACAGGTATTGACGCTGAGGTGCGAAAGTGTGGGGAGCAAACAGGATTAGATACCCTGGTAGTCCACACCGTAAACGATGGATACTAGGTGTCGGGGACTTGATCTTCGGTGCCGTAGCTAACGCGTTAAGTATCCCGCCTGGGGAGTACGGT	GCAAGCGTTATTCGGAATTACTGGGCGTAAAGCGCACGTAGGCCGCTTTGTAAGTCAGGGGTGAAATCCCACGGCTCAACCGTGGAACTGCCCTTGAAACTGCGAAGCTTGAATCCTGGAGAGGGTGGCGGAATTCCTGGTGTAGGAGTGAAATCCGTAGATATCAGGAGGAACACCGGTGGCGAAGGCGGCCACCTGGACAGGTATTGACGCTGAGGTGCGAAAGTGTGGGGAGCAAACAGGATTAGATACCCTGGTAGTCCACACCGTAAACGATGGATACTAGGTGTCGGGGACTTGATCTTCGGTGCCGTAGCTAACGCGTTAAGTATCCCGCCTGGGGAGTACGGT	Bacteria	Thermodesulfobacteriota	Desulfovibrionia	Desulfovibrionales	Desulfomicrobiaceae	ThermodesulfobacteriotaDesulfovibrioniaDesulfovibrionalesDesulfomicrobiaceae	0	0.00642715	0.00923054	0	0	0.1582	0.0034756	0.0259182	0.450786	0	0.0179075	0.00328666	0	0.0979112	0	0	0	0	0	0	0	0	0	0	0	0	0	0	0	0		21		0.0257714
AGGATGCAAGCGTTATCCGGATTTATTGGGTTTAAAGGGTGCGTAGGTGGAATGATAAGTCAGAGGTGAAAGCTAGCAGCTTAACTGTTAAATTGCCTTTGATACTGTTATTCTTGAGTGTAGTTGGCGTTGGCGGAATGTGACATGTAGCGGTGAAATGCGTAGATATGTCACAGAACACCGATCGCGAAGGCAGCTAACGAAGCTATCACTGACACTGATGCACGAAAGCGTGGGGAGCAAACAGGATTAGATACCCTGGTAGTCCACGCCGTAAACGATGATAACTCGACGTTGGCAATATACCGTTCAGCGTCCAAGCGAAAGCGTTAAGTTATCCACCTGGGGAGTACGATCGCAA	AGGATGCAAGCGTTATCCGGATTTATTGGGTTTAAAGGGTGCGTAGGTGGAATGATAAGTCAGAGGTGAAAGCTAGCAGCTTAACTGTTAAATTGCCTTTGATACTGTTATTCTTGAGTGTAGTTGGCGTTGGCGGAATGTGACATGTAGCGGTGAAATGCGTAGATATGTCACAGAACACCGATCGCGAAGGCAGCTAACGAAGCTATCACTGACACTGATGCACGAAAGCGTGGGGAGCAAACAGGATTAGATACCCTGGTAGTCCACGCCGTAAACGATGATAACTCGACGTTGGCAATATACCGTTCAGCGTCCAAGCGAAAGCGTTAAGTTATCCACCTGGGGAGTACGATCGCAA	Bacteria	Bacteroidota	Bacteroidia	Bacteroidetes VC2.1 Bac22	NA	BacteroidotaBacteroidiaBacteroidetes VC2.1 Bac22NA	0	0	0	0	0	0	0	0	0	0	0	0	0	0	0	0	0.0642023	0	0.0325604	0.0656795	0.291985	0.227655	0	0.0516301	0	0.0143748	0	0	0	0.0206994		22		0.0256262
GCAAGCGTTGTTCGGAATTATTGGGCGTAAAGAGTGATAAGGCTGATCTTTAAGTCAGGTGTGAAATCTCGGGGCTTAACCCCGAAAGTGCGCCTGAAACTGCAGATCTAGAGTGATGGAGGGGAAAGGGGAATTTCACGTGTAGGGGTAAAATCCGTAGAGATGTGAAGGAACACCTGAGGCGAAGGCGCCTTTCTGGCCATCTACTGACGCTGATTCACGAAAGCGTGGGGAGCAAACAGGATTAGATACCCTGGTAGTCCACGCCGTAAACGATGAGCACTAGTTTTTGTGGGTATTGACCCCCTCAGGAACGCAGCTAACGCGTTAAGTGCTCCGCCTGGGAAGTACGGC	GCAAGCGTTGTTCGGAATTATTGGGCGTAAAGAGTGATAAGGCTGATCTTTAAGTCAGGTGTGAAATCTCGGGGCTTAACCCCGAAAGTGCGCCTGAAACTGCAGATCTAGAGTGATGGAGGGGAAAGGGGAATTTCACGTGTAGGGGTAAAATCCGTAGAGATGTGAAGGAACACCTGAGGCGAAGGCGCCTTTCTGGCCATCTACTGACGCTGATTCACGAAAGCGTGGGGAGCAAACAGGATTAGATACCCTGGTAGTCCACGCCGTAAACGATGAGCACTAGTTTTTGTGGGTATTGACCCCCTCAGGAACGCAGCTAACGCGTTAAGTGCTCCGCCTGGGAAGTACGGC	Bacteria	Bdellovibrionota	Bacteriovoracia	Bacteriovoracales	Bacteriovoracaceae	BdellovibrionotaBacteriovoraciaBacteriovoracalesBacteriovoracaceae	0	0	0	0.155312	0	0	0.034756	0.0777547	0	0	0.00895375	0.423979	0	0.00362634	0	0	0.000407633	0	0	0	0	0	0	0.0242965	0	0	0	0	0	0.0358789		21		0.0254989
GCAAGCGTTATTCGGATTTATTGGGCGTAAAGGGCGTGTAGGTGGTCTGATAAGTCAGGTGTGAAAGCCCCTGGCTCAACCAGGGAAGTGCACTTGAAACTATCAGACTTGAGTACGGGAGGGGGAAGTGGAATTCCTGGTGTAGAGGTGAAATTCGTAGATATCAGGAGGAATACCGGTGGCGAAGGCGACTTCCTGGACCGATACTGACACTGAGACGCGAAAGCGTGGGGAGCAAACAGGATTAGATACCCTGGTAGTCCACGCCGTAAACGATGGGCACTAGGTGTAGCGGGTATTGACCCCTGCTGTGCCGAAGCTAACGCATTAAGTGCCCCGCCTGGGGAGTACGGC	GCAAGCGTTATTCGGATTTATTGGGCGTAAAGGGCGTGTAGGTGGTCTGATAAGTCAGGTGTGAAAGCCCCTGGCTCAACCAGGGAAGTGCACTTGAAACTATCAGACTTGAGTACGGGAGGGGGAAGTGGAATTCCTGGTGTAGAGGTGAAATTCGTAGATATCAGGAGGAATACCGGTGGCGAAGGCGACTTCCTGGACCGATACTGACACTGAGACGCGAAAGCGTGGGGAGCAAACAGGATTAGATACCCTGGTAGTCCACGCCGTAAACGATGGGCACTAGGTGTAGCGGGTATTGACCCCTGCTGTGCCGAAGCTAACGCATTAAGTGCCCCGCCTGGGGAGTACGGC	Bacteria	Thermodesulfobacteriota	Syntrophobacteria	Syntrophobacterales	NA	ThermodesulfobacteriotaSyntrophobacteriaSyntrophobacteralesNA	0	0	0	0.00705965	0.0511117	0.00439445	0	0	0	0	0	0	0	0	0.696569	0	0	0	0	0	0	0	0	0	0	0	0	0	0	0		26		0.0253045
CCAAGCGTTACTCGGATTTACTGGGCGTAAAGGGTGCGTAGGTGGTTCTGTTAGTCTTTTGTTAAAGCTCCTGGCTTAACCGGGAAAGTGCAAAAGAAACGGCAGAACTAGAGGATGTGAGAGGTCTGTAGAACTCATGGTGTAGGGGTGAAATCCGTTAATATCATGGGGAATACCAAAGGCGAAGGCAGCAGGCTGGCACATTCCTGACACTGAGGCACGAAAGCGTGGGTAGCGAACGGGATTAGATACCCCGGTAGTCCACGCCCTAAACGATGTTCTCTAGCTTTTCGGAGTATCGACCCTCTGAGAGGCGAAGCTAACGCGTTAAGAGAACCGCCTGGGTAGTACGGC	CCAAGCGTTACTCGGATTTACTGGGCGTAAAGGGTGCGTAGGTGGTTCTGTTAGTCTTTTGTTAAAGCTCCTGGCTTAACCGGGAAAGTGCAAAAGAAACGGCAGAACTAGAGGATGTGAGAGGTCTGTAGAACTCATGGTGTAGGGGTGAAATCCGTTAATATCATGGGGAATACCAAAGGCGAAGGCAGCAGGCTGGCACATTCCTGACACTGAGGCACGAAAGCGTGGGTAGCGAACGGGATTAGATACCCCGGTAGTCCACGCCCTAAACGATGTTCTCTAGCTTTTCGGAGTATCGACCCTCTGAGAGGCGAAGCTAACGCGTTAAGAGAACCGCCTGGGTAGTACGGC	Bacteria	Patescibacteria	Parcubacteria	Candidatus Lloydbacteria	NA	PatescibacteriaParcubacteriaCandidatus LloydbacteriaNA	0	0	0	0	0	0	0.184207	0.136996	0	0	0.0223844	0.239926	0	0	0.165212	0	0.00061145	0	0	0	0	0	0	0	0	0	0	0	0	0		24		0.0249779
AGGGGGCTAGCGTTGTTCGGAATTACTGGGCGTAAAGCGCACGTAGGCGGTTTTCCAAGTTGGAGGTGAAATCCCTGGGCTTAACCCAGGAACTGCCCCCAAGACTGGAAGACTCGAGTCCGAGAGAGGTGAGTGGAATTTCCAGTGTAGAGGTGAAATTCGTAGATATTGGAAAGAACACCAGTGGCGAAGGCGGCTCACTGGCTCGGTACTGACGCTGAGGTGCGACAGCGTGGGGAGCAAACAGGATTAGATACCCTGGTAGTCCACGCCGTAAACGATGGGTGCTAGTTGTCAGGCAGCTTGCTGCTTGGTGACGCAGCTAACGCATTAAGCACCCCGCCTGGGGAGTACGGTCGCAA	AGGGGGCTAGCGTTGTTCGGAATTACTGGGCGTAAAGCGCACGTAGGCGGTTTTCCAAGTTGGAGGTGAAATCCCTGGGCTTAACCCAGGAACTGCCCCCAAGACTGGAAGACTCGAGTCCGAGAGAGGTGAGTGGAATTTCCAGTGTAGAGGTGAAATTCGTAGATATTGGAAAGAACACCAGTGGCGAAGGCGGCTCACTGGCTCGGTACTGACGCTGAGGTGCGACAGCGTGGGGAGCAAACAGGATTAGATACCCTGGTAGTCCACGCCGTAAACGATGGGTGCTAGTTGTCAGGCAGCTTGCTGCTTGGTGACGCAGCTAACGCATTAAGCACCCCGCCTGGGGAGTACGGTCGCAA	Bacteria	Pseudomonadota	Alphaproteobacteria	Parvibaculales	Parvibaculaceae	PseudomonadotaAlphaproteobacteriaParvibaculalesParvibaculaceae	0	0	0.0664599	0	0.0425931	0	0.034756	0	0	0	0	0.0164333	0	0	0.00669777	0	0	0	0	0	0.0012166	0.0379426	0	0	0	0	0.541279	0	0	0		22		0.0249126
GCGCCACAAGTGGGGACCGTTATTATTGGGCCTAAAGCGTCCGTAGCCGGATAGGTAAATCTCTTGTGAAATTGTTAGGCTTAACCTAACAGCGTGCAGGAGGCACTGCCAATCTAGAGACCGGGAGGAGTCAGAGGTATTCGCGGGGTAGCGGTAAAATGCGATAATCCCGTGAGGACCACCTGTGGCGGAGGCGTCTGACTAGAACGGGTCTGACGGTGAGGGACGAAAGCTGGGGGAGCGATCCGGATTAGATACCCGAGTAGTCCCAGCTGTAAACACTGCGAGCTAGGTGTTGCATATTCTATGGGAATATGCAGTGTCGTAGCGAAGGCGTTAAGCTCGCCGCCTGGGTAGTACGGTCGCAA	GCGCCACAAGTGGGGACCGTTATTATTGGGCCTAAAGCGTCCGTAGCCGGATAGGTAAATCTCTTGTGAAATTGTTAGGCTTAACCTAACAGCGTGCAGGAGGCACTGCCAATCTAGAGACCGGGAGGAGTCAGAGGTATTCGCGGGGTAGCGGTAAAATGCGATAATCCCGTGAGGACCACCTGTGGCGGAGGCGTCTGACTAGAACGGGTCTGACGGTGAGGGACGAAAGCTGGGGGAGCGATCCGGATTAGATACCCGAGTAGTCCCAGCTGTAAACACTGCGAGCTAGGTGTTGCATATTCTATGGGAATATGCAGTGTCGTAGCGAAGGCGTTAAGCTCGCCGCCTGGGTAGTACGGTCGCAA	Archaea	Nanoarchaeota	Nanoarchaeia	Woesearchaeales	GW2011	NanoarchaeotaNanoarchaeiaWoesearchaealesGW2011	0	0	0	0	0	0	0	0	0	0	0	0	0	0	0	0	0.0896793	0	0	0.0477669	0.0681298	0	0.425184	0.00759267	0	0	0	0.019385	0.0651564	0		23		0.0240965
AGGGTGCAAACGTTGCTCGGAATTACTGGGCGTAAAGCGCGTGTAGGTGGCTTCGTAAGTCCGACGTGAAAGCCCGGGGCTCAACCCCGGAAGTGCGTTGGATACTGCAGAGCTAGAGTCCTGAAGAGGAGAGCGGAATTCCCGGTGTAGAGGTGAAATTCGTAGATATCGGGAGGAACATCTGTGGCGAAGGCGGCTCTCTGGGCAGGTACTGACACTGAGACGCGAAAGCGTGGGGAGCAAACAGGATTAGATACCCTGGTAGTCCACGCCGTAAACGATGAGAACTGGCCGTCGCGGGTATTGACCCCCGCGGTGGCGAAGCCAACGCGTTAAGTTCTCCGCCTGGGAAGTACGGCCGCAA	AGGGTGCAAACGTTGCTCGGAATTACTGGGCGTAAAGCGCGTGTAGGTGGCTTCGTAAGTCCGACGTGAAAGCCCGGGGCTCAACCCCGGAAGTGCGTTGGATACTGCAGAGCTAGAGTCCTGAAGAGGAGAGCGGAATTCCCGGTGTAGAGGTGAAATTCGTAGATATCGGGAGGAACATCTGTGGCGAAGGCGGCTCTCTGGGCAGGTACTGACACTGAGACGCGAAAGCGTGGGGAGCAAACAGGATTAGATACCCTGGTAGTCCACGCCGTAAACGATGAGAACTGGCCGTCGCGGGTATTGACCCCCGCGGTGGCGAAGCCAACGCGTTAAGTTCTCCGCCTGGGAAGTACGGCCGCAA	Bacteria	Myxococcota	Polyangiia	mle1-27	NA	MyxococcotaPolyangiiamle1-27NA	0	0	0.0369222	0	0	0	0.159878	0.00740521	0.0305043	0.0700771	0.14326	0.154473	0.0200437	0	0.00446518	0	0.0214007	0	0.00424701	0	0.0413645	0.00711423	0	0.0106297	0	0	0	0	0	0		16		0.0237262
AGGTGGCAAGCGTTGTTCGGAATTACTGGGCGTAAAGCGTGCGTAGGCGGTGGGGTAAGTCAGCGGTGAAATCCCTCGGCTTAACCGAGGAACGGCCCCTGAAACTGCTTCACTTGAGTCTGGGAGGGGAGGGTGGAATTCCCGGTGTAGCGGTGAAATGCGTAGAGATCGGGAGGAACACCAGTGGCGAAGGCGGCCCTCTGGAACAGTACTGACGCTGAGGCACGAAAGCGTGGGGAGCGAACAGGATTAGATACCCTGGTAGTCCACGCCCTAAACGATGGACACTACGTGTCGGAGGGTCATACCTCCGGTGCCGAAGCTAACGCGTTAAGTGTCCCGCCTGGGGAGTACGGCCGCAA	AGGTGGCAAGCGTTGTTCGGAATTACTGGGCGTAAAGCGTGCGTAGGCGGTGGGGTAAGTCAGCGGTGAAATCCCTCGGCTTAACCGAGGAACGGCCCCTGAAACTGCTTCACTTGAGTCTGGGAGGGGAGGGTGGAATTCCCGGTGTAGCGGTGAAATGCGTAGAGATCGGGAGGAACACCAGTGGCGAAGGCGGCCCTCTGGAACAGTACTGACGCTGAGGCACGAAAGCGTGGGGAGCGAACAGGATTAGATACCCTGGTAGTCCACGCCCTAAACGATGGACACTACGTGTCGGAGGGTCATACCTCCGGTGCCGAAGCTAACGCGTTAAGTGTCCCGCCTGGGGAGTACGGCCGCAA	Bacteria	Pseudomonadota	Gammaproteobacteria	Lysobacterales	NA	PseudomonadotaGammaproteobacteriaLysobacteralesNA	0	0	0.0147689	0.0635369	0.102223	0	0.0764632	0.0111078	0.0101681	0	0.0179075	0.111747	0	0.010879	0.0334889	0	0.00142672	0	0	0	0.0328483	0	0	0.224743	0	0	0	0	0	0		17		0.0237103
AGGGAGCTAGCGTTGTTCGGAATTACTGGGCGTAAAGCGCGCGCAGGCCGCCATGTAAGTCAGATGTGAAAGCCCGGGGCTTAACCCCGGAACTGCATTTGAAACTGCGTGGCTAGAGTATGGTAGGGGATAGGGGAATTCCTAGTGTAGCGGTGAAATGCGTAGAGATTAGGAGGAACACCAGTGGCGAAGGCGCCTATCTGGGCCATTACTGACGCTGAGGCGCGAAAGCGTGGGGAGCAAACAGGATTAGATACCCTGGTAGTCCACGCCCTAAACGATGAGTGCTAGTTGTCGGGACTTAAGTTTCGGTGATGTAGCTAACGCGTTAAGCACTCCGCCTGGGGAGTACGGTCGCAA	AGGGAGCTAGCGTTGTTCGGAATTACTGGGCGTAAAGCGCGCGCAGGCCGCCATGTAAGTCAGATGTGAAAGCCCGGGGCTTAACCCCGGAACTGCATTTGAAACTGCGTGGCTAGAGTATGGTAGGGGATAGGGGAATTCCTAGTGTAGCGGTGAAATGCGTAGAGATTAGGAGGAACACCAGTGGCGAAGGCGCCTATCTGGGCCATTACTGACGCTGAGGCGCGAAAGCGTGGGGAGCAAACAGGATTAGATACCCTGGTAGTCCACGCCCTAAACGATGAGTGCTAGTTGTCGGGACTTAAGTTTCGGTGATGTAGCTAACGCGTTAAGCACTCCGCCTGGGGAGTACGGTCGCAA	Bacteria	Pseudomonadota	Alphaproteobacteria	Rickettsiales	NA	PseudomonadotaAlphaproteobacteriaRickettsialesNA	0	0	0.00738443	0	0	0	0	0	0	0.023359	0	0.17748	0	0	0.0133955	0	0.00183435	0.00144691	0.00424701	0	0.00608302	0	0.00408831	0.0607413	0.00249414	0	0.00325092	0	0	0.396048		17		0.0233951
AGGGTGCAAGCGTTATCCGGAATCATTGGGCGTAAAGCGTTCCCAGGTGGCCAAGCAAGTTTGTGGTTAAATCCGATTGCTCAACGATCGAATCGTCACAAATACTACTCGGCTAGAGGATGACAGAGGTCACTGGAATTCCGCATGTAGGGGTTAAATCCGTTGATATGCGGAGGAACACCAAAAGCGAAGGCAGGTGACTGGGTCATTTCTGACACTCACGAACGAAAGCGTGGGGAGCAAACAGGATTAGATACCCTGGTAGTCCACGCCGTAAACCATGGATACTCGATGTAGGGAGGACTCGACCCCTCCCTGTGCCCAAGCTAACGCGTTAAGTATCCCGCCTGGGAAGTACGGTCGCAA	AGGGTGCAAGCGTTATCCGGAATCATTGGGCGTAAAGCGTTCCCAGGTGGCCAAGCAAGTTTGTGGTTAAATCCGATTGCTCAACGATCGAATCGTCACAAATACTACTCGGCTAGAGGATGACAGAGGTCACTGGAATTCCGCATGTAGGGGTTAAATCCGTTGATATGCGGAGGAACACCAAAAGCGAAGGCAGGTGACTGGGTCATTTCTGACACTCACGAACGAAAGCGTGGGGAGCAAACAGGATTAGATACCCTGGTAGTCCACGCCGTAAACCATGGATACTCGATGTAGGGAGGACTCGACCCCTCCCTGTGCCCAAGCTAACGCGTTAAGTATCCCGCCTGGGAAGTACGGTCGCAA	Bacteria	Patescibacteria	Gracilibacteria	NA	NA	PatescibacteriaGracilibacteriaNANA	0	0	0	0.225909	0	0.0351556	0.0834144	0.00740521	0	0	0.00895375	0.00985999	0	0	0.0156281	0	0.0440244	0	0	0.0238834	0.0425811	0.0142285	0.0102208	0.00759267	0.0573652	0	0.00162546	0.0945019	0	0		14		0.022745
GCGAGCGTTGTTCGGAATTACTGGGCGTAAAGGGTTTGTAGGCAGAAAGATAAGTCAATTGTGAAATCCCCGAGCTAAACTTGGGACGTGCAGTTGAAACTATTTTTCTTGAGTATCGGAGAGGGTGGTGGAATTGTAGGTGTAGGAGTGACATCCGTAGAGATCTGCAGGAACATCAGAGGCGAAAGCGACCACCTGGCCGAAGACTGACGCTGAGAAACGAAAGCGTGGGGAGCAAACAGGATTAGATACCCTGGTAGTCCACGCCGTAAACGATGATAACTGGGTGTTGGAAGAATTGACCCTTTCAGTACCGTAGCACACGCGCTAAGTTATCCGCCTGGGGAGTACGGC	GCGAGCGTTGTTCGGAATTACTGGGCGTAAAGGGTTTGTAGGCAGAAAGATAAGTCAATTGTGAAATCCCCGAGCTAAACTTGGGACGTGCAGTTGAAACTATTTTTCTTGAGTATCGGAGAGGGTGGTGGAATTGTAGGTGTAGGAGTGACATCCGTAGAGATCTGCAGGAACATCAGAGGCGAAAGCGACCACCTGGCCGAAGACTGACGCTGAGAAACGAAAGCGTGGGGAGCAAACAGGATTAGATACCCTGGTAGTCCACGCCGTAAACGATGATAACTGGGTGTTGGAAGAATTGACCCTTTCAGTACCGTAGCACACGCGCTAAGTTATCCGCCTGGGGAGTACGGC	Bacteria	Bdellovibrionota	Oligoflexia	Silvanigrellales	Silvanigrellaceae	BdellovibrionotaOligoflexiaSilvanigrellalesSilvanigrellaceae	0	0	0	0	0	0	0	0	0	0	0	0.640899	0	0	0	0	0.0061145	0	0	0	0	0	0	0.0288521	0	0	0	0	0	0		27		0.0225289
AGGGTGCAAGCGTTAATCGGAATTACTGGGCGTAAAGCGCGCGTAGGCGGCTTTGTAAGTCGGATGTGAAAGCCCCGGGCTTAACCTGGGAATTGCATTCGATACTGCATAGCTAGAGTATGGTAGAGGGTAGCGGAATTCCGGGTGTAGCGGTGAAATGCGTAGATATCCGGAGGAACACCAGTGGCGAAGGCGGCTACCTGGACCAATACTGACGCTGAGGTGCGAAAGCGTGGGGAGCAAACAGGATTAGATACCCTGGTAGTCCACGCCCTAAACTATGTCAACTAGCCGTTGGGATCATTGAAGGTCTTAGTGGCGCAGCTAACGCGATAAGTTGACCGCCTGGGGAGTACGGCCGCAA	AGGGTGCAAGCGTTAATCGGAATTACTGGGCGTAAAGCGCGCGTAGGCGGCTTTGTAAGTCGGATGTGAAAGCCCCGGGCTTAACCTGGGAATTGCATTCGATACTGCATAGCTAGAGTATGGTAGAGGGTAGCGGAATTCCGGGTGTAGCGGTGAAATGCGTAGATATCCGGAGGAACACCAGTGGCGAAGGCGGCTACCTGGACCAATACTGACGCTGAGGTGCGAAAGCGTGGGGAGCAAACAGGATTAGATACCCTGGTAGTCCACGCCCTAAACTATGTCAACTAGCCGTTGGGATCATTGAAGGTCTTAGTGGCGCAGCTAACGCGATAAGTTGACCGCCTGGGGAGTACGGCCGCAA	Bacteria	Pseudomonadota	Gammaproteobacteria	Ga0077536	NA	PseudomonadotaGammaproteobacteriaGa0077536NA	0	0	0.177226	0	0.178891	0	0.0590852	0.0703495	0.0101681	0	0.0223844	0.02958	0	0.00362634	0.0156281	0	0.0750045	0.00144691	0	0.0238834	0.00486642	0	0	0	0	0	0	0	0	0		17		0.0224047
AGGATCCGAGCGTTGTCCGGATTTACTGGGTGTAAAGGGTGCGCAGGCGGACTGGTAAGTCAGTGGTGAAATCTCGTCGCTTAACGACGAAACTGCCTTTGATACTATCAGTCTTGAGTCCGGTAGAGATCTGTGGAATTCCGAGTGTAGCAGTGAAATGTGTAGATATTCGGAAGAACACCAGTGGCGAAGGCAGCAGATTGGGCCGGTACTGACGCTCATGCACGAAAGCGTGGGGATCAAACAGGATTAGATACCCTGGTAGTCCACGCCCTAAACGATGTACACTTGATGTCGGCCTGTAAGGGTCGGTGTCGGAGCTAACGCGTTAAGTGTACCACCTGGGGAGTACGCTCGCAA	AGGATCCGAGCGTTGTCCGGATTTACTGGGTGTAAAGGGTGCGCAGGCGGACTGGTAAGTCAGTGGTGAAATCTCGTCGCTTAACGACGAAACTGCCTTTGATACTATCAGTCTTGAGTCCGGTAGAGATCTGTGGAATTCCGAGTGTAGCAGTGAAATGTGTAGATATTCGGAAGAACACCAGTGGCGAAGGCAGCAGATTGGGCCGGTACTGACGCTCATGCACGAAAGCGTGGGGATCAAACAGGATTAGATACCCTGGTAGTCCACGCCCTAAACGATGTACACTTGATGTCGGCCTGTAAGGGTCGGTGTCGGAGCTAACGCGTTAAGTGTACCACCTGGGGAGTACGCTCGCAA	Bacteria	Candidatus Kapabacteria	Kapabacteria	Kapabacteriales	NA	Candidatus KapabacteriaKapabacteriaKapabacterialesNA	0.0816422	0	0.0461527	0	0	0	0.069512	0.0111078	0.064398	0	0.0850607	0	0	0.010879	0.118327	0	0.0148786	0.0593231	0.0368074	0.00298543	0.0194657	0	0	0.00607413	0	0	0	0	0	0.0248392		15		0.0217151
TACGTAGGGTGCAAGCGTTAATCGGAATTACTGGGCGTAAAGCGTGCGCAGGCGGTTCGGAAAGAAAGATGTGAAATCCCAGAGCTTAACTTTGGAATGGCATTTTTAACTACCGGGCTAGAGTATGTCAGAGGGGGGTAGAATTCCACGTGTAGCAGTGAAATGCGTAGAGATGTGGAGGAATACCGATGGCGAAGGCAGCCCCCTGGGATAATACTGACGCTCATGCACGAAAGCGTGGGGAGCAAACAGGATTAGATACCCTGGTAGTCCACGCCCTAAACGATGTCAACTAGCTGTTGGGGCCTTCGGGCCTTAGTAGCGCAGCTAACGCGTGAAGTTGACCGCCTGGGGAGTACGGTCGCAAGATTA	TACGTAGGGTGCAAGCGTTAATCGGAATTACTGGGCGTAAAGCGTGCGCAGGCGGTTCGGAAAGAAAGATGTGAAATCCCAGAGCTTAACTTTGGAATGGCATTTTTAACTACCGGGCTAGAGTATGTCAGAGGGGGGTAGAATTCCACGTGTAGCAGTGAAATGCGTAGAGATGTGGAGGAATACCGATGGCGAAGGCAGCCCCCTGGGATAATACTGACGCTCATGCACGAAAGCGTGGGGAGCAAACAGGATTAGATACCCTGGTAGTCCACGCCCTAAACGATGTCAACTAGCTGTTGGGGCCTTCGGGCCTTAGTAGCGCAGCTAACGCGTGAAGTTGACCGCCTGGGGAGTACGGTCGCAAGATTA	Bacteria	Pseudomonadota	Gammaproteobacteria	Burkholderiales	Alcaligenaceae	PseudomonadotaGammaproteobacteriaBurkholderialesAlcaligenaceae	0	0	0	0	0	0	0	0	0.0135575	0	0.0134306	0	0	0	0	0.587522	0.0012229	0	0	0	0	0	0	0	0	0	0	0	0.0325782	0		25		0.0216104
AGGGTGCAAGCGTTAATCGGAATTACTGGGCGTAAAGCGCGCGTAGGTGGTTAGTTAAGTTGGATGTGAAATCCCCGGGCTCAACCTGGGAACTGCATTCAAAACTGACTGACTAGAGTATGGTAGAGGGTGGTGGAATTTCCTGTGTAGCGGTGAAATGCGTAGATATAGGAAGGAACACCAGTGGCGAAGGCGACCACCTGGACTGATACTGACACTGAGGTGCGAAAGCGTGGGGAGCAAACAGGATTAGATCCCCTGGTAGTCCACGCCGTAAACGATGTCAACTAGCCGTTGGGAGCCTTGAGCTCTTAGTGGCGCAGCTAACGCATTAAGTTGACCGCCTGGGGAGTACGGCCGCAA	AGGGTGCAAGCGTTAATCGGAATTACTGGGCGTAAAGCGCGCGTAGGTGGTTAGTTAAGTTGGATGTGAAATCCCCGGGCTCAACCTGGGAACTGCATTCAAAACTGACTGACTAGAGTATGGTAGAGGGTGGTGGAATTTCCTGTGTAGCGGTGAAATGCGTAGATATAGGAAGGAACACCAGTGGCGAAGGCGACCACCTGGACTGATACTGACACTGAGGTGCGAAAGCGTGGGGAGCAAACAGGATTAGATCCCCTGGTAGTCCACGCCGTAAACGATGTCAACTAGCCGTTGGGAGCCTTGAGCTCTTAGTGGCGCAGCTAACGCATTAAGTTGACCGCCTGGGGAGTACGGCCGCAA	Bacteria	Pseudomonadota	Gammaproteobacteria	Pseudomonadales	Pseudomonadaceae	PseudomonadotaGammaproteobacteriaPseudomonadalesPseudomonadaceae	0	0.0739122	0	0.0564772	0	0	0	0	0.0135575	0.256949	0	0	0.00200437	0.0362634	0.00669777	0.0550802	0.0024458	0	0.00141567	0.0179126	0.00608302	0.0735137	0.0327065	0.00303707	0	0.00143748	0	0	0	0		14		0.0213165
AGGCTTCAAGCGTTGTCCGGATTTATTGGGCGTAAAGAGTTCGTAGGCGGTCGAGTAAGTTGGGTGTGAAAATTCTGGGCTTAACCCAGAGACGCCACCCAATACTACTTAACTAGAGTTCGGTAGGGGAGAGGGGAATTCCTAGTGTAGCGGTGAAATGCGCAGATATTAGGAGGAACACCGGTGGCGAAGGCGCCTCTCTGGACCGATACTGACGCTGAGGAACGAAAGCATGGGTAGCAAACAGGATTAGATACCCTGGTAGTCCATGCCGTAAACGGTGGGCACTAGGTGTGGGTTCCAATTAACGGAATCCGCGCCGTCGCTAACGCATTAAGTGCCCCGCCTGGGGAGTACGGTCGCAA	AGGCTTCAAGCGTTGTCCGGATTTATTGGGCGTAAAGAGTTCGTAGGCGGTCGAGTAAGTTGGGTGTGAAAATTCTGGGCTTAACCCAGAGACGCCACCCAATACTACTTAACTAGAGTTCGGTAGGGGAGAGGGGAATTCCTAGTGTAGCGGTGAAATGCGCAGATATTAGGAGGAACACCGGTGGCGAAGGCGCCTCTCTGGACCGATACTGACGCTGAGGAACGAAAGCATGGGTAGCAAACAGGATTAGATACCCTGGTAGTCCATGCCGTAAACGGTGGGCACTAGGTGTGGGTTCCAATTAACGGAATCCGCGCCGTCGCTAACGCATTAAGTGCCCCGCCTGGGGAGTACGGTCGCAA	Bacteria	Actinomycetota	Acidimicrobiia	Microtrichales	Ilumatobacteraceae	ActinomycetotaAcidimicrobiiaMicrotrichalesIlumatobacteraceae	0	0	0	0	0	0	0	0	0	0	0	0	0	0	0	0	0.109246	0.0940489	0.012741	0.113446	0.166675	0	0	0.0379633	0.0124707	0.00143748	0.0146292	0.0460394	0.0200481	0.00551983		18		0.0211422
CCGAGCGTTATCCGGATTTATTGGGCGTAAAGAGCGCGTAGGTGGTCCAACACGTTTCATCTTAAATCTTAGGGCTCAACCCTAAGGCTGGGTGGAATACGGTCGGACTAGAGGATGTGAGAGACTACTAGAACGCACGGTGTAGGGGTGACATCCGTTGATATCGTGCGGAATACCGAAGGCGAAGGCAGGTAGTTGGCACATTCCTGACACTCAGTGCGCGAAAGCGTGGGGAGCAAAAAGGATTAGATACCCTTGTAGTCCACGCCCTAAACGATGCCGACTGGCCGTTTCGAGTATCGACCCTCGGAGTGGCGAAGCTAACGCGTTAAGTCGGCCGCCTGGGAAGTACGAT	CCGAGCGTTATCCGGATTTATTGGGCGTAAAGAGCGCGTAGGTGGTCCAACACGTTTCATCTTAAATCTTAGGGCTCAACCCTAAGGCTGGGTGGAATACGGTCGGACTAGAGGATGTGAGAGACTACTAGAACGCACGGTGTAGGGGTGACATCCGTTGATATCGTGCGGAATACCGAAGGCGAAGGCAGGTAGTTGGCACATTCCTGACACTCAGTGCGCGAAAGCGTGGGGAGCAAAAAGGATTAGATACCCTTGTAGTCCACGCCCTAAACGATGCCGACTGGCCGTTTCGAGTATCGACCCTCGGAGTGGCGAAGCTAACGCGTTAAGTCGGCCGCCTGGGAAGTACGAT	Bacteria	Patescibacteria	Parcubacteria	Candidatus Liptonbacteria	NA	PatescibacteriaParcubacteriaCandidatus LiptonbacteriaNA	0	0	0	0	0.127779	0	0	0.181428	0	0	0	0.28594	0	0	0.00893036	0	0.0114137	0.00434072	0	0	0	0	0	0.00151853	0	0	0	0	0	0		23		0.0207117
TACGAAGGGGGCTAGCGTTGTTCGGATTTACTGGGCGTAAAGCGCACGTAGGCGGATTGTTAAGTCAGGGGTGAAATCCTGGAGCTCAACTCCAGAACTGCCTTTGATACTGGCAATCTAGAGTCCGGAAGAGGTGAGTGGAACTCCTAGTGTAGAGGTGGAATTCGTAGATATTAGGAAGAACACCAGTGGCGAAGGCGGCTCACTGGTCCGGTACTGACGCTGAGGTGCGAAAGCGTGGGGAGCAAACAGGATTAGATACCCTGGTAGTCCACGCCGTAAACTATGAGAGCTAGCCGTTGGAAGGTTTACCTTTCAGTGGCGCAGCTAACGCATTAAGCTCTCCGCCTGGGGAGTACGGTCGCAAGATTA	TACGAAGGGGGCTAGCGTTGTTCGGATTTACTGGGCGTAAAGCGCACGTAGGCGGATTGTTAAGTCAGGGGTGAAATCCTGGAGCTCAACTCCAGAACTGCCTTTGATACTGGCAATCTAGAGTCCGGAAGAGGTGAGTGGAACTCCTAGTGTAGAGGTGGAATTCGTAGATATTAGGAAGAACACCAGTGGCGAAGGCGGCTCACTGGTCCGGTACTGACGCTGAGGTGCGAAAGCGTGGGGAGCAAACAGGATTAGATACCCTGGTAGTCCACGCCGTAAACTATGAGAGCTAGCCGTTGGAAGGTTTACCTTTCAGTGGCGCAGCTAACGCATTAAGCTCTCCGCCTGGGGAGTACGGTCGCAAGATTA	Bacteria	Pseudomonadota	Alphaproteobacteria	Hyphomicrobiales	Devosiaceae	PseudomonadotaAlphaproteobacteriaHyphomicrobialesDevosiaceae	0	0	0.00738443	0	0	0	0.0034756	0	0	0.023359	0.00447688	0	0	0	0.0133955	0.440642	0.00203817	0	0.00283134	0	0.00364981	0	0	0	0	0	0	0	0	0.100737		20		0.0200663
GCGAGCGTTGTTCGGAATTATTGGGCGTAAAGGGCGTGTAGGCGGTTTGGTAAGTCAGATGTGAAAGCCCTGGGCTTAACCCAGGAAGTGCATTTGAAACTGCCATTCTTGAGTATGGGAGAGGAGAGTGGAATTCCCAGTGTAGAGGTGAAATTCGTAGATATTGGGAGGAACACCCGTGGCGAAGGCGACTCTCTGGACCAATACTGACGCTGAGACGCGAAAGCGTGGGGAGCAAACAGGATTAGATACCCTGGTAGTCCACGCCGTAAACGATGAGAACTAGGTGTAGCGGGTATTGACCCCTGCTGTGCCGCAGCTAACGCATTAAGTTCTCCGCCTGGGGAGTACGGC	GCGAGCGTTGTTCGGAATTATTGGGCGTAAAGGGCGTGTAGGCGGTTTGGTAAGTCAGATGTGAAAGCCCTGGGCTTAACCCAGGAAGTGCATTTGAAACTGCCATTCTTGAGTATGGGAGAGGAGAGTGGAATTCCCAGTGTAGAGGTGAAATTCGTAGATATTGGGAGGAACACCCGTGGCGAAGGCGACTCTCTGGACCAATACTGACGCTGAGACGCGAAAGCGTGGGGAGCAAACAGGATTAGATACCCTGGTAGTCCACGCCGTAAACGATGAGAACTAGGTGTAGCGGGTATTGACCCCTGCTGTGCCGCAGCTAACGCATTAAGTTCTCCGCCTGGGGAGTACGGC	Bacteria	Thermodesulfobacteriota	Desulfobacteria	Desulfatiglandales	Desulfatiglandaceae	ThermodesulfobacteriotaDesulfobacteriaDesulfatiglandalesDesulfatiglandaceae	0.0816422	0.0144611	0.0203072	0.0423579	0.0425931	0.00439445	0.0069512	0.0296209	0	0	0	0	0.34876	0	0.00669777	0	0	0	0	0	0	0	0	0	0	0	0	0	0	0		20		0.0199262
GCGAGCGTTGTCCGGAATTACTGGGCGTAAAGGGCGTGTAGGCGGCCTGTTAGGTCATGGGTGAAAAGTTAGGGCTCAACCCTAACCGTGCCTGTGAAACCGGCGGGCTTGAGTGCAGGAGAGGGGAGTGGAATTCCCAGTGTAGCGGTGAAATGCGTAGATATTGGGAGGAACACCAGTGGCGAAGGCGGCTCTCTGGCCTGTAACTGACGCTGAGGCGCGAAAGCGTGGGGAGCAAACAGGATTAGATACCCTGGTAGTCCACGCCGTAAACGATGGGTGCTAGGTGTTGGGGGTATCGACCCCCTCAGTGCCGTAGTTAACACAATAAGCACCCCGCCTGGGGAGTACGGC	GCGAGCGTTGTCCGGAATTACTGGGCGTAAAGGGCGTGTAGGCGGCCTGTTAGGTCATGGGTGAAAAGTTAGGGCTCAACCCTAACCGTGCCTGTGAAACCGGCGGGCTTGAGTGCAGGAGAGGGGAGTGGAATTCCCAGTGTAGCGGTGAAATGCGTAGATATTGGGAGGAACACCAGTGGCGAAGGCGGCTCTCTGGCCTGTAACTGACGCTGAGGCGCGAAAGCGTGGGGAGCAAACAGGATTAGATACCCTGGTAGTCCACGCCGTAAACGATGGGTGCTAGGTGTTGGGGGTATCGACCCCCTCAGTGCCGTAGTTAACACAATAAGCACCCCGCCTGGGGAGTACGGC	Bacteria	Bacillota	Desulfotomaculia	Desulfotomaculales	NA	BacillotaDesulfotomaculiaDesulfotomaculalesNA	0	0	0	0	0	0	0	0	0	0	0	0	0.593293	0	0	0	0	0	0	0	0	0	0	0	0	0	0	0	0	0		29		0.0197764
GCTAGCGTTGTCCGGATTTATTGGGCGTAAAGAGCGCGTAGGCGGTTTACCAAGTCGGGTGTGAAAACTTCGGGCTCAACTCGAAGCTTGCACTCGAAACTGGTTGGCTTGAGTCCAGTAGGGGGAAGTGGAATTCCCGGTGTAGCGGTGAAATGCGTAGATATCGGGAGGAACACCAGTGGCGAAGGCGGCTTCCTGGGCTGCGACTGACGCTGAGGCGCGAAAGCTAGGGGAGCAAACAGGATTAGATACCCTGGTAGTCCTAGCTGTAAACGATGGGCACTAGGTGTGGGAGGTTATCGACGCTTCCTGTGCCGTAGTTAACGCATTAAGTGCCCCGCCTGGGGAGTACGAC	GCTAGCGTTGTCCGGATTTATTGGGCGTAAAGAGCGCGTAGGCGGTTTACCAAGTCGGGTGTGAAAACTTCGGGCTCAACTCGAAGCTTGCACTCGAAACTGGTTGGCTTGAGTCCAGTAGGGGGAAGTGGAATTCCCGGTGTAGCGGTGAAATGCGTAGATATCGGGAGGAACACCAGTGGCGAAGGCGGCTTCCTGGGCTGCGACTGACGCTGAGGCGCGAAAGCTAGGGGAGCAAACAGGATTAGATACCCTGGTAGTCCTAGCTGTAAACGATGGGCACTAGGTGTGGGAGGTTATCGACGCTTCCTGTGCCGTAGTTAACGCATTAAGTGCCCCGCCTGGGGAGTACGAC	Bacteria	Actinomycetota	Coriobacteriia	FS118-23B-02	NA	ActinomycetotaCoriobacteriiaFS118-23B-02NA	0	0	0	0	0	0	0	0	0	0	0	0	0.569241	0	0	0	0.000815267	0	0	0	0	0	0	0	0	0	0	0	0	0		28		0.0190019
AGGGTCCGAGCGTTGTCCGGAATTACTGGGTGTAAAGGGCGCGCAAGCGGGTGAGCAAGTCGGTGGTGAAAGCTGTCCGCTCAACGGGCAAACCGCCGCCGAGACTGTTCATCTTGAGTGCGGAAGAGGGTGATGGAATTCCTGGTGTAGCGGTGAAATGCGTAGATATCAGGAAGAACACCAGTCGCGAAGGCGGTCACCTGGTCCGCAACTGACGCCCAGTGCGCGAAAGCGTGGGGAGCAAACAGGATTAGATACCCTGGTAGTCCACGCCCTAAACGATGGGTACTAGGTGTCGGTCCCGCTCGGGATTCGCGACGCGAATATCGAGCGGGATCGGTGCCGAAGCTAACGCATTAAGTACCTCACCTGGGGAGTACGATCGCAA	AGGGTCCGAGCGTTGTCCGGAATTACTGGGTGTAAAGGGCGCGCAAGCGGGTGAGCAAGTCGGTGGTGAAAGCTGTCCGCTCAACGGGCAAACCGCCGCCGAGACTGTTCATCTTGAGTGCGGAAGAGGGTGATGGAATTCCTGGTGTAGCGGTGAAATGCGTAGATATCAGGAAGAACACCAGTCGCGAAGGCGGTCACCTGGTCCGCAACTGACGCCCAGTGCGCGAAAGCGTGGGGAGCAAACAGGATTAGATACCCTGGTAGTCCACGCCCTAAACGATGGGTACTAGGTGTCGGTCCCGCTCGGGATTCGCGACGCGAATATCGAGCGGGATCGGTGCCGAAGCTAACGCATTAAGTACCTCACCTGGGGAGTACGATCGCAA	Bacteria	Ignavibacteriota	Ignavibacteria	Ignavibacteriales	BSN166	IgnavibacteriotaIgnavibacteriaIgnavibacterialesBSN166	0	0	0	0	0	0	0	0	0	0	0	0	0	0	0	0	0.00101908	0	0	0	0.0571804	0	0.114473	0.00303707	0.221978	0.0201248	0	0.150234	0	0		23		0.0189349
AGGTGGCAAGCGTTGTCCGGATTTACTGGGCGTAAAGCGTCCGCAGGCGGTCTGCTAAGTTGGGGGTGAAAGGTTGGGGCCCAACCCCAAAGCTGCCCCCAATACTGGCTGACTGGAGTCTCGGAGAGGAGAACGGAACTGCACGTGTAGCGGTGAAATGCGTTGAGATGTGCGGGAACACCAGTGGCGAAAGCGGTTCTCTGGACGAGTACTGACGCTGAGGGACGAAAGCCAGGGGAGCAAACGGGATTAGATACCCCGGTAGTCCTGGCCATAAACGTTGGGCACTAGGTGTGAGGAGCATCGACCCTCTTTGTGCCGCAGTTAACACATTAAGTGCCCCGCCTGGGGAGTACGGCCGCAA	AGGTGGCAAGCGTTGTCCGGATTTACTGGGCGTAAAGCGTCCGCAGGCGGTCTGCTAAGTTGGGGGTGAAAGGTTGGGGCCCAACCCCAAAGCTGCCCCCAATACTGGCTGACTGGAGTCTCGGAGAGGAGAACGGAACTGCACGTGTAGCGGTGAAATGCGTTGAGATGTGCGGGAACACCAGTGGCGAAAGCGGTTCTCTGGACGAGTACTGACGCTGAGGGACGAAAGCCAGGGGAGCAAACGGGATTAGATACCCCGGTAGTCCTGGCCATAAACGTTGGGCACTAGGTGTGAGGAGCATCGACCCTCTTTGTGCCGCAGTTAACACATTAAGTGCCCCGCCTGGGGAGTACGGCCGCAA	Bacteria	Abditibacteriota	Abditibacteriia	Abditibacteriales	Abditibacteriaceae	AbditibacteriotaAbditibacteriiaAbditibacterialesAbditibacteriaceae	0	0	0	0	0	0	0	0	0	0	0	0	0	0	0	0	0.0847877	0	0	0.0298543	0.175191	0.00474282	0	0.0334077	0	0	0.152793	0.0848094	0	0		23		0.0188529
GCGAGCGTTATCCGGAATTATTGGGCGTAAAGGGCGTTTAGGCGGCGTCTTAAGTTGGGCGTGAAATCTTCTGGCTTAACTGGAAGGCTGCGTCCAATACTGGGACGCTTGAGGGCAGCAGGGGGAGGTGGAATTCCCGGTGTAGCGGTGGAATGCGTAGATATCGGGAGGAACACCAGTGGCGAAGGCGGCCTCCTGGGCTGTACCTGACGCTGAAGCGCGAAAGCGTGGGGAGCGAACGGGATTAGATACCCCGGTAGTCCACGCCGTAAACGATGGATACTAGGTGTTGGTGGTATTGACCCCATCAGTGCCGCAGCTAACGCGTTAAGTATCCCGCCTGGGGACTACGGC	GCGAGCGTTATCCGGAATTATTGGGCGTAAAGGGCGTTTAGGCGGCGTCTTAAGTTGGGCGTGAAATCTTCTGGCTTAACTGGAAGGCTGCGTCCAATACTGGGACGCTTGAGGGCAGCAGGGGGAGGTGGAATTCCCGGTGTAGCGGTGGAATGCGTAGATATCGGGAGGAACACCAGTGGCGAAGGCGGCCTCCTGGGCTGTACCTGACGCTGAAGCGCGAAAGCGTGGGGAGCGAACGGGATTAGATACCCCGGTAGTCCACGCCGTAAACGATGGATACTAGGTGTTGGTGGTATTGACCCCATCAGTGCCGCAGCTAACGCGTTAAGTATCCCGCCTGGGGACTACGGC	Bacteria	Chloroflexota	Anaerolineae	MSB-5B2	NA	ChloroflexotaAnaerolineaeMSB-5B2NA	0	0	0	0	0	0	0	0	0	0	0	0	0.553206	0	0	0	0	0	0	0	0	0	0	0	0	0	0	0	0	0		29		0.0184402
AGGGGGCGAGCGTTGTTCGGAATCACTGGGCTTAAAGCGTACGTAGGCGGATATGCAAGTCAGAAGTGAAAGCCCAGGGCTTAACCCTGGAACTGCTTTTGAAACTGCATATCTTGGATCCGGTAGAGGTTGATGGAATGTCCAGTGTAGAGGTGAAATTCGCAGATATTGGACGGAACACCAGTGGCGAAGGCGATCAACTGGGCCGGTATTGACGCTGAGGTACGAAAGCGTGGGGATCAAACAGGATTAGATACCCTGGTAGTCCACGCCTTAAACGATGTATGCTAGCTGTCGGGGTTCTTAGGATTTCGGCGGCGGAGGGAAACCATTAAGCATACCGCCTGGGGAGTACGGCCGCAA	AGGGGGCGAGCGTTGTTCGGAATCACTGGGCTTAAAGCGTACGTAGGCGGATATGCAAGTCAGAAGTGAAAGCCCAGGGCTTAACCCTGGAACTGCTTTTGAAACTGCATATCTTGGATCCGGTAGAGGTTGATGGAATGTCCAGTGTAGAGGTGAAATTCGCAGATATTGGACGGAACACCAGTGGCGAAGGCGATCAACTGGGCCGGTATTGACGCTGAGGTACGAAAGCGTGGGGATCAAACAGGATTAGATACCCTGGTAGTCCACGCCTTAAACGATGTATGCTAGCTGTCGGGGTTCTTAGGATTTCGGCGGCGGAGGGAAACCATTAAGCATACCGCCTGGGGAGTACGGCCGCAA	Bacteria	Pseudomonadota	Alphaproteobacteria	Micavibrionales	Micavibrionaceae	PseudomonadotaAlphaproteobacteriaMicavibrionalesMicavibrionaceae	0	0	0.00184611	0.00705965	0	0	0.243292	0.0148104	0.00338937	0	0	0.0854532	0	0.0398898	0.0424192	0	0.0185473	0	0.0523797	0	0	0	0	0	0	0	0	0	0	0.0413987		19		0.0183495
GGGGTGCTAGCGTTGTTCGGAATTACTGGGCGTAAAGCGCGTGTAGGCGGATAAGGTAGTCGGGTGTGAAATCCCTGAGCTTAACTCAGGAAGTGCGCCCGAAACCACTTATCTTGAGGTCCGGAGGGGATCGGGGAATTCCCAGTGTAGAGGTGAAATTCGTAGATATTGGGAAGAACACCGGTGGCGAAAGCGCCGATCTGGACGGATTCTGACGCTAAGACGCGAAAGCGTGGGGAGCAAACAGGATTAGATACCCTGGTAGTCCACGCTGTAAACGATGTGCACTAGGTGTTGGGGGACTTGACCCCCTCGGCGCCGACGCTAACGCATTAAGTGCACCGCCTGGGAAGTACGGCCGCAA	GGGGTGCTAGCGTTGTTCGGAATTACTGGGCGTAAAGCGCGTGTAGGCGGATAAGGTAGTCGGGTGTGAAATCCCTGAGCTTAACTCAGGAAGTGCGCCCGAAACCACTTATCTTGAGGTCCGGAGGGGATCGGGGAATTCCCAGTGTAGAGGTGAAATTCGTAGATATTGGGAAGAACACCGGTGGCGAAAGCGCCGATCTGGACGGATTCTGACGCTAAGACGCGAAAGCGTGGGGAGCAAACAGGATTAGATACCCTGGTAGTCCACGCTGTAAACGATGTGCACTAGGTGTTGGGGGACTTGACCCCCTCGGCGCCGACGCTAACGCATTAAGTGCACCGCCTGGGAAGTACGGCCGCAA	Bacteria	NKB15	NA	NA	NA	NKB15NANANA	0	0	0	0	0	0	0	0	0	0	0	0	0.054118	0	0	0	0	0	0	0.325412	0.150859	0	0	0.0136668	0	0	0	0	0	0		26		0.0181352
GCAAGCGTTGTCCGGAATTACTGGGCGTAAAGAGCTCGTAGGCGGCTCTGAAAGTCATCGAGTAAATACCTCGGCTCAACTGGGGACTCATCGATGATACTCCAGGGCTTGAGGACAGGAGAGGAGAGTGGAATTCCAGGTGTAGCGGTGAAATGCGTAGATATCTGGAGGAACACCAGTGGCGAAGGCGACTCTCTGGCCTGATTCTGACGCTGAGGAGCGAAAGCGTGGGGAGCGAACGGGATTAGATACCCCGGTAGTCCACGCCCTAAACGATGGACACTAGGTGTAGGAGGTATCGACCCCTTCTGTGCCGCAGTTAACACAATAAGTGTCCCGCCTGGGGAGTACGGC	GCAAGCGTTGTCCGGAATTACTGGGCGTAAAGAGCTCGTAGGCGGCTCTGAAAGTCATCGAGTAAATACCTCGGCTCAACTGGGGACTCATCGATGATACTCCAGGGCTTGAGGACAGGAGAGGAGAGTGGAATTCCAGGTGTAGCGGTGAAATGCGTAGATATCTGGAGGAACACCAGTGGCGAAGGCGACTCTCTGGCCTGATTCTGACGCTGAGGAGCGAAAGCGTGGGGAGCGAACGGGATTAGATACCCCGGTAGTCCACGCCCTAAACGATGGACACTAGGTGTAGGAGGTATCGACCCCTTCTGTGCCGCAGTTAACACAATAAGTGTCCCGCCTGGGGAGTACGGC	Bacteria	Bacillota	Clostridia	Thermincolales	Thermincolaceae	BacillotaClostridiaThermincolalesThermincolaceae	0.233263	0.128543	0	0	0.0596303	0	0	0	0.00338937	0	0	0	0	0	0.113862	0	0	0	0	0	0	0	0	0	0	0	0	0	0	0		25		0.0179563
AGGGTGCAAGCGTTGTCCGGAATTATTGGGCGTAAAGAGTTCGTAGGCGGTTTACCAAGTCCGTTGTTAAAGGTCGAGGCTCAACCTCGGTATGGCATCGGAAACTGGTAGGCTAGAGTGCAGTAGAGGCAAGGGGAATTCCCGGTGTAGCGGTGAAATGCGTAGATATCGGGAGGAACACCAGTGGCGAAAGCGCCTTGCTGGGCTGTAACTGACGCTGAGGAACGAAAGCTAGGGTAGCGAAAGGGATTAGATACCCCTGTAGTCCTAGCCGTAAACGATGGACACTAGGTGTTGGTGGATTCGACCCCTCCAGTGCCGTAGCTAACGCGATAAGTGTCCCGCCTGGGGAGTACGACCGCAA	AGGGTGCAAGCGTTGTCCGGAATTATTGGGCGTAAAGAGTTCGTAGGCGGTTTACCAAGTCCGTTGTTAAAGGTCGAGGCTCAACCTCGGTATGGCATCGGAAACTGGTAGGCTAGAGTGCAGTAGAGGCAAGGGGAATTCCCGGTGTAGCGGTGAAATGCGTAGATATCGGGAGGAACACCAGTGGCGAAAGCGCCTTGCTGGGCTGTAACTGACGCTGAGGAACGAAAGCTAGGGTAGCGAAAGGGATTAGATACCCCTGTAGTCCTAGCCGTAAACGATGGACACTAGGTGTTGGTGGATTCGACCCCTCCAGTGCCGTAGCTAACGCGATAAGTGTCCCGCCTGGGGAGTACGACCGCAA	Bacteria	Cyanobacteriota	Vampirivibrionia	Vampirovibrionales	NA	CyanobacteriotaVampirivibrioniaVampirovibrionalesNA	0	0	0.116305	0	0.0170372	0	0	0	0.0372831	0	0	0.131467	0	0	0.0223259	0	0.0224198	0	0.00141567	0	0.00364981	0	0	0	0	0	0	0	0	0.179394		21		0.0177099
AGGTGGCAAATGTTACTCGGATTTACTAGGCGTAAAGCGTATGCAGGCGGTTCAATAAGTCCGTTGTGAAATTCTTCCGTTCAACGGAAAAACGTCAACGGATACTATTGGGCTTGAGTGTGGAAGAGGGAACCGGAATTCCTGGTGTAGCGGTGAAATGCGTAGATATCAGGAGGAACACCAATGGCGAAAGCAGGTTCCTGGGCCAATACTGACGCTCAGATACGAAAGCTAGGGGAGCAAACAGGATTAGATACCCTGGTAGTCCTAGCTGTAAACGATGAAGACTAGTTGTGGGTGGTATAAACTCCTTCCGCGACGACGCTAACGCATTAAGTCTTCCGCCTGGGGAGTACGGTCGCAA	AGGTGGCAAATGTTACTCGGATTTACTAGGCGTAAAGCGTATGCAGGCGGTTCAATAAGTCCGTTGTGAAATTCTTCCGTTCAACGGAAAAACGTCAACGGATACTATTGGGCTTGAGTGTGGAAGAGGGAACCGGAATTCCTGGTGTAGCGGTGAAATGCGTAGATATCAGGAGGAACACCAATGGCGAAAGCAGGTTCCTGGGCCAATACTGACGCTCAGATACGAAAGCTAGGGGAGCAAACAGGATTAGATACCCTGGTAGTCCTAGCTGTAAACGATGAAGACTAGTTGTGGGTGGTATAAACTCCTTCCGCGACGACGCTAACGCATTAAGTCTTCCGCCTGGGGAGTACGGTCGCAA	Bacteria	Elusimicrobiota	Endomicrobiia	Endomicrobiales	Endomicrobiaceae	ElusimicrobiotaEndomicrobiiaEndomicrobialesEndomicrobiaceae	0	0	0.00184611	0.00705965	0.0511117	0	0	0	0	0	0	0	0.162354	0	0.00223259	0	0	0.0274912	0.00283134	0	0	0	0.0163532	0	0.0573652	0.044562	0	0	0	0.157315		19		0.0176841
AGGTGGCGAACGTTATCCGGATTTACTGGGCGTAAAGGGGGCGTAGGTGGCTTCCCAAGTCGGGTGTGAAATCTCTTGACTTAATCAAGAGGCGCCATCCGATACTAGGGAGCTTGAGGGCAACAGAGGGAGGTGGAATTCCCGGTGTAGCGGTGAAATGCGTAGATATCGGGAGGAACACCTGTGGCGAAGGCGGCCTCCTGGGTTGCTCCTGACACTGAGGCCCGAAAGCGTGGGGAGCGAAACGGATTAGATACCCGTGTAGTCCACGCCCTAAACGGTGGACACTAGGTATGGGGGGTATCGACCCCCTCTGTGCCGTAGCTAACGCGTTAAGTGTCCCGCCTGGGGACTACGGTCGCAA	AGGTGGCGAACGTTATCCGGATTTACTGGGCGTAAAGGGGGCGTAGGTGGCTTCCCAAGTCGGGTGTGAAATCTCTTGACTTAATCAAGAGGCGCCATCCGATACTAGGGAGCTTGAGGGCAACAGAGGGAGGTGGAATTCCCGGTGTAGCGGTGAAATGCGTAGATATCGGGAGGAACACCTGTGGCGAAGGCGGCCTCCTGGGTTGCTCCTGACACTGAGGCCCGAAAGCGTGGGGAGCGAAACGGATTAGATACCCGTGTAGTCCACGCCCTAAACGGTGGACACTAGGTATGGGGGGTATCGACCCCCTCTGTGCCGTAGCTAACGCGTTAAGTGTCCCGCCTGGGGACTACGGTCGCAA	Bacteria	Chloroflexota	Dehalococcoidia	GIF9	NA	ChloroflexotaDehalococcoidiaGIF9NA	0	0	0	0	0	0.00439445	0	0.0259182	0	0	0	0	0.0501092	0	0	0	0	0.169288	0	0	0.00364981	0	0.136958	0	0.0374121	0.0114999	0	0.0678475	0	0.00413987		20		0.0170406
AGGGGGCAAGCGTTGTCCGGATTTACTGGGTGTAAAGGGCGCGTAGGTGGGCTTGATAGTCAGAGGTGAAATCCTGCGGCTTAACTGCAGAACTGCCTTTGATACTTCAAGTCTTGAGTGCGGAAGAGAGAGACGGAATTCCAGGTGTAGTAGTGAAATACGTAGATATCTGGAAGAACACCAGTTGCGAAGGCGGTCTCTTGGTCCGTAACTGACACTTAGGCGCGAAAGCGTGGGGAGCAAACAGGATTAGATACCCTGGTAGTCCACGCTGTAAACGATGAATACTTGGTGTTGGTCCCATTGGGATCAGTGCCGAAGCTAACGCATTAAGTATTCCACCTGGGGAGTACGATCGCAA	AGGGGGCAAGCGTTGTCCGGATTTACTGGGTGTAAAGGGCGCGTAGGTGGGCTTGATAGTCAGAGGTGAAATCCTGCGGCTTAACTGCAGAACTGCCTTTGATACTTCAAGTCTTGAGTGCGGAAGAGAGAGACGGAATTCCAGGTGTAGTAGTGAAATACGTAGATATCTGGAAGAACACCAGTTGCGAAGGCGGTCTCTTGGTCCGTAACTGACACTTAGGCGCGAAAGCGTGGGGAGCAAACAGGATTAGATACCCTGGTAGTCCACGCTGTAAACGATGAATACTTGGTGTTGGTCCCATTGGGATCAGTGCCGAAGCTAACGCATTAAGTATTCCACCTGGGGAGTACGATCGCAA	Bacteria	Ignavibacteriota	Ignavibacteria	Ignavibacteriales	LD-RB-34	IgnavibacteriotaIgnavibacteriaIgnavibacterialesLD-RB-34	0	0	0	0	0	0	0	0	0	0	0	0	0	0	0	0	0	0	0	0	0	0	0.0102208	0	0	0.495932	0	0	0	0		28		0.0168718
GCAAGCGTTAATCGGAATTACTGGGCGTAAAGCGCGCGTAGGTGGTTTAGTAAGTTGGATGTGAAATCCCCGGGCTCAACCTGGGAATGGCATTCAAAACTGCTAGGCTAGAGTATGGTAGAGGAAAGCGGAATTCCAGGTGTAGCGGTGAAATGCGTAGATATCTGGAGGAACATCAGTGGCGAAGGCGGCTTTCTGGACTAATACTGACACTGAGGTGCGAAAGCGTGGGGAGCAAACAGGATTAGATACCCTGGTAGTCCACGCCGTAAACGATGTCAACTAGCTGTTGGGAAGTTTAACTTCTTAGTGGCGCAGCTAACGCGATAAGTTGACCGCCTGGGGAGTACGGC	GCAAGCGTTAATCGGAATTACTGGGCGTAAAGCGCGCGTAGGTGGTTTAGTAAGTTGGATGTGAAATCCCCGGGCTCAACCTGGGAATGGCATTCAAAACTGCTAGGCTAGAGTATGGTAGAGGAAAGCGGAATTCCAGGTGTAGCGGTGAAATGCGTAGATATCTGGAGGAACATCAGTGGCGAAGGCGGCTTTCTGGACTAATACTGACACTGAGGTGCGAAAGCGTGGGGAGCAAACAGGATTAGATACCCTGGTAGTCCACGCCGTAAACGATGTCAACTAGCTGTTGGGAAGTTTAACTTCTTAGTGGCGCAGCTAACGCGATAAGTTGACCGCCTGGGGAGTACGGC	Bacteria	Pseudomonadota	Gammaproteobacteria	Tenderiales	Tenderiaceae	PseudomonadotaGammaproteobacteriaTenderialesTenderiaceae	0.0116632	0	0.0129228	0	0	0	0	0	0	0	0.00447688	0.371393	0	0	0	0	0	0	0	0	0	0	0	0	0	0	0	0	0.105253	0		25		0.0168569
AGGGGACGAGCGTTGTCCGGAATTATTGGGCGTAAAGCGCGCGTAGGCGGTCGTGCAAGTCGGATGTGAAAATCCCGGGCTCAACCCGGGACCTGCACCCGATACTGCTCGACTCGAGGTAGGTAGGGGAGATCGGAATTCCTGGTGTAGCGGTGAAATGCGCAGATATCAGGAGGAACACCGGTGGCGAAGGCGGATCTCTGGGCCTTACCTGACGCTAAGGCGCGAAAGCTAGGGGAGCGAACAGGATTAGATACCCTGGTAGTCCTAGCTGTAAACGTTGGGTGCTAGGTGTGGGTGGACATCGACCCCATCCGTGCCGAAGCTAACGCATTAAGCACCCCGCCTGGGGAGTACGGCCGCAA	AGGGGACGAGCGTTGTCCGGAATTATTGGGCGTAAAGCGCGCGTAGGCGGTCGTGCAAGTCGGATGTGAAAATCCCGGGCTCAACCCGGGACCTGCACCCGATACTGCTCGACTCGAGGTAGGTAGGGGAGATCGGAATTCCTGGTGTAGCGGTGAAATGCGCAGATATCAGGAGGAACACCGGTGGCGAAGGCGGATCTCTGGGCCTTACCTGACGCTAAGGCGCGAAAGCTAGGGGAGCGAACAGGATTAGATACCCTGGTAGTCCTAGCTGTAAACGTTGGGTGCTAGGTGTGGGTGGACATCGACCCCATCCGTGCCGAAGCTAACGCATTAAGCACCCCGCCTGGGGAGTACGGCCGCAA	Bacteria	Actinomycetota	MB-A2-108	NA	NA	ActinomycetotaMB-A2-108NANA	0	0	0	0	0	0	0	0	0	0	0	0	0.0200437	0	0	0	0.112914	0.00144691	0	0.0537378	0.0766461	0.0237141	0.00817661	0.0091112	0.00997655	0.0186873	0.112157	0.0533088	0.00501203	0		17		0.0168311
GCAAGCGTTATCCGGATTTACTGGGCGTAAAGCGCAGGCAGGCGGTCGTGCAAGTGATTTGTGAAAGCGCCCGGCTCAACCGGGCGAGGCCAGGTCAGACTGTGCGACTGGAGGGCAGCAGGGGGGCGTGGAATTCCGGGTGGAGTGGTGAAATGCGTAGAGATCCGGAGGAACACCAGAAGCGAAGGCGGCGCCCTGGGCTGCACCTGACGCTGAACTGCGAAGGCGTGGGGAGTGAACGGGATTAGAAACCCCGGTAATCCACGCAGTAAACGATGTCCACTGGGTGTTGGGCGCCGACAGGCGTTCAGTGCCGCAGCCAACGCGCTAAGTGGACCGCCTGGGGAGTACGGC	GCAAGCGTTATCCGGATTTACTGGGCGTAAAGCGCAGGCAGGCGGTCGTGCAAGTGATTTGTGAAAGCGCCCGGCTCAACCGGGCGAGGCCAGGTCAGACTGTGCGACTGGAGGGCAGCAGGGGGGCGTGGAATTCCGGGTGGAGTGGTGAAATGCGTAGAGATCCGGAGGAACACCAGAAGCGAAGGCGGCGCCCTGGGCTGCACCTGACGCTGAACTGCGAAGGCGTGGGGAGTGAACGGGATTAGAAACCCCGGTAATCCACGCAGTAAACGATGTCCACTGGGTGTTGGGCGCCGACAGGCGTTCAGTGCCGCAGCCAACGCGCTAAGTGGACCGCCTGGGGAGTACGGC	Bacteria	Chloroflexota	Anaerolineae	Aggregatilineales	NA	ChloroflexotaAnaerolineaeAggregatilinealesNA	0.314906	0	0.0406144	0.00705965	0	0	0.0069512	0	0	0	0	0	0.0561223	0.010879	0.0535822	0	0	0	0	0	0	0	0	0	0	0	0	0	0	0		23		0.0163371
AGGTGCCAAGCGTTGTTCGGATTTATTGGGCGTAAAGGGTGCGTAGGCGGTTGTGTAAGTCGGATGTGAAATCCCGGAGCCTAACTCCGGAATGGCATTCGAAACTGCACAGCTCGAGGTCTGGAGAGGTGACTGGAATTCTCGGTGTAGCAGTGAAATGCGTAGATATCGAGAGGAACACCAGAGGCGAAGGCGAGTCACTGGACAGAACCTGACGCTGATGCACGAAAGCCAGGGGAGCAAACGGGATTAGATACCCCGGTAGTCCTGGCCGTAAACGGTGCGCATTTGAGGTGGGAGGATTCGACCCCTTCCGTCTCGAAGCTAACGCGATAAATGCGCCGCCTGGGGAGTACGGTCGCAA	AGGTGCCAAGCGTTGTTCGGATTTATTGGGCGTAAAGGGTGCGTAGGCGGTTGTGTAAGTCGGATGTGAAATCCCGGAGCCTAACTCCGGAATGGCATTCGAAACTGCACAGCTCGAGGTCTGGAGAGGTGACTGGAATTCTCGGTGTAGCAGTGAAATGCGTAGATATCGAGAGGAACACCAGAGGCGAAGGCGAGTCACTGGACAGAACCTGACGCTGATGCACGAAAGCCAGGGGAGCAAACGGGATTAGATACCCCGGTAGTCCTGGCCGTAAACGGTGCGCATTTGAGGTGGGAGGATTCGACCCCTTCCGTCTCGAAGCTAACGCGATAAATGCGCCGCCTGGGGAGTACGGTCGCAA	Bacteria	Verrucomicrobiota	Verrucomicrobiia	NA	NA	VerrucomicrobiotaVerrucomicrobiiaNANA	0	0	0	0	0.00851861	0	0	0	0.0203362	0	0.0134306	0.1479	0	0	0	0	0.0415786	0	0	0.00597086	0.0729963	0.0284569	0	0.147298	0	0.00287497	0	0	0	0		20		0.016312
GGGGGGCAAGCGTTGTTCGGAATTACTGGGCGTAAAGGGCTCGTAGGCGGCCTGCTAAGTCAGACGTGAAATCCCTCGGCTTAACCGAGGAACTGCGTCTGATACTGGTGGGCTTGAATCCGGGAGAGGGACGTGGAATTCCAGGTGTAGCGGTGAAATGCGTAGATATCTGGAGGAACACCGGTGGCGAAGGCGGCGTCCTGGACCGGTATTGACGCTGAGGAGCGAAAGCCAGGGGAGCAAACGGGATTAGATACCCCGGTAGTCCTGGCCCTAAACGATGAATGCTTGGTGTGGCGGGTATCGATCCCTGCCGTGCCGGAGCTAACGCGTTAAGCATTCCGCCTGGGGAGTACGGTCGCAA	GGGGGGCAAGCGTTGTTCGGAATTACTGGGCGTAAAGGGCTCGTAGGCGGCCTGCTAAGTCAGACGTGAAATCCCTCGGCTTAACCGAGGAACTGCGTCTGATACTGGTGGGCTTGAATCCGGGAGAGGGACGTGGAATTCCAGGTGTAGCGGTGAAATGCGTAGATATCTGGAGGAACACCGGTGGCGAAGGCGGCGTCCTGGACCGGTATTGACGCTGAGGAGCGAAAGCCAGGGGAGCAAACGGGATTAGATACCCCGGTAGTCCTGGCCCTAAACGATGAATGCTTGGTGTGGCGGGTATCGATCCCTGCCGTGCCGGAGCTAACGCGTTAAGCATTCCGCCTGGGGAGTACGGTCGCAA	Bacteria	Acidobacteriota	Vicinamibacteria	Vicinamibacterales	NA	AcidobacteriotaVicinamibacteriaVicinamibacteralesNA	0	0	0	0	0	0	0	0	0	0	0	0	0	0	0	0	0.0586992	0	0	0.0179126	0.0936785	0.0355712	0	0.171594	0	0.0086249	0.0731458	0.0266544	0	0.00275991		21		0.016288
GCAGCCCGAGTGGTGGCCGTTATTATTGGGCCTAAAACGTCCGTAGCCTGTTTCGTAGATGCCTGTGTAAATCGAACGGCTTAACCGTTCGAACTGCGGGTAGACCGCGAGACTAGGGACCGGGAGAGTCACGAAGTACTCCGGGGGTAGAGGTGAAATTCTGTAATCCTCGGGGGACTACCGGTGGCGAAGGCGTCGTGATAGAACGGCTCCGACGGTGAGGGACGAAGCCCTGGGGCGCAAACCGGATTAGATACCCGGGTAGTCCAGGGTGTAAACGCTGCGGTCTTGGTGTCGGCAGTCCTACGGGGGCAGCCGGTGCCGGAGAGAAGTTGTTAAGATCGCTGCCTGGGGAGTACGGCCGCAA	GCAGCCCGAGTGGTGGCCGTTATTATTGGGCCTAAAACGTCCGTAGCCTGTTTCGTAGATGCCTGTGTAAATCGAACGGCTTAACCGTTCGAACTGCGGGTAGACCGCGAGACTAGGGACCGGGAGAGTCACGAAGTACTCCGGGGGTAGAGGTGAAATTCTGTAATCCTCGGGGGACTACCGGTGGCGAAGGCGTCGTGATAGAACGGCTCCGACGGTGAGGGACGAAGCCCTGGGGCGCAAACCGGATTAGATACCCGGGTAGTCCAGGGTGTAAACGCTGCGGTCTTGGTGTCGGCAGTCCTACGGGGGCAGCCGGTGCCGGAGAGAAGTTGTTAAGATCGCTGCCTGGGGAGTACGGCCGCAA	Archaea	Thermoplasmatota	Thermoplasmata	Marine Group II	NA	ThermoplasmatotaThermoplasmataMarine Group IINA	0	0	0	0	0	0	0	0	0	0	0.0179075	0	0	0	0	0	0.0713358	0	0.0141567	0.244805	0.0669132	0	0	0	0	0	0.0650184	0	0	0		24		0.0160046
ATGGGGCAAGCGTTGTTCGGAATTATTGGGCGTAAAGGGCTCGCAGGTGGTTTGTTAAGTTGGTGGTTTAATCTCTGGGCTCAACCCAGAGTCAGCCATCAAAACTGGCGAACTTGAGTACGATAGGGGATAGCGGAATTCTCGGTGTAGCGGTGGAATGCGTAGATATCGAGAGGAACACCAATGGCGAAGGCAGCTATCTGGATCGTAACTGACACTCATGAGCGAAAGTGCGGGGAGCAAACAGGATTAGATACCCTGGTAGTCCGCACCGTAAACGTTGTATACTAGTTGTTGGTGGTTTCAACGCCATCAGTGACGTCGCTAACGCATTAAGTATACCGCCTGGGGAGTATGCTCGCAA	ATGGGGCAAGCGTTGTTCGGAATTATTGGGCGTAAAGGGCTCGCAGGTGGTTTGTTAAGTTGGTGGTTTAATCTCTGGGCTCAACCCAGAGTCAGCCATCAAAACTGGCGAACTTGAGTACGATAGGGGATAGCGGAATTCTCGGTGTAGCGGTGGAATGCGTAGATATCGAGAGGAACACCAATGGCGAAGGCAGCTATCTGGATCGTAACTGACACTCATGAGCGAAAGTGCGGGGAGCAAACAGGATTAGATACCCTGGTAGTCCGCACCGTAAACGTTGTATACTAGTTGTTGGTGGTTTCAACGCCATCAGTGACGTCGCTAACGCATTAAGTATACCGCCTGGGGAGTATGCTCGCAA	Bacteria	Spirochaetota	Leptospirae	Leptospirales	Leptospiraceae	SpirochaetotaLeptospiraeLeptospiralesLeptospiraceae	0	0	0	0.00705965	0	0.0219722	0.0243292	0.0703495	0.0101681	0.0467181	0.0223844	0.02958	0	0	0.00446518	0	0.0073374	0	0	0	0.00486642	0.0545424	0	0.156409	0	0	0	0	0	0.00551983		16		0.0155234
AGGAGGCAAGCGTTATCCGGATTTATTGGGCGTACAGAGAGTGTAGGCGGCTCGTCAAGTCGAATGTAAAATCTTCCGGCTTAACTGGAAGGGATCATTCGATACTGACGGGCTGGAGTGCAGTAGAGGAAAGCGGAATTCCCGGTGTAGTGGTGAAATGCGTAGATATCGGGAGGAACACCAGTGGCGAAGGCGGCTTTCTAGGCTGCTACTGACGCTGAGGCTCGAAAGCGTGGGGAGCAAACAGGATTAGATACCCTGGTAGTCCACGCTGTAAACTATGGACACTAGGTATGGGGAGTATCGACCCTTCCCGTGCCGAAGTTAACGCATTAAGTGTCCCGCCTGGGGAGTACGGTCGCAA	AGGAGGCAAGCGTTATCCGGATTTATTGGGCGTACAGAGAGTGTAGGCGGCTCGTCAAGTCGAATGTAAAATCTTCCGGCTTAACTGGAAGGGATCATTCGATACTGACGGGCTGGAGTGCAGTAGAGGAAAGCGGAATTCCCGGTGTAGTGGTGAAATGCGTAGATATCGGGAGGAACACCAGTGGCGAAGGCGGCTTTCTAGGCTGCTACTGACGCTGAGGCTCGAAAGCGTGGGGAGCAAACAGGATTAGATACCCTGGTAGTCCACGCTGTAAACTATGGACACTAGGTATGGGGAGTATCGACCCTTCCCGTGCCGAAGTTAACGCATTAAGTGTCCCGCCTGGGGAGTACGGTCGCAA	Bacteria	Chloroflexota	Dehalococcoidia	GIF3	NA	ChloroflexotaDehalococcoidiaGIF3NA	0	0	0	0	0	0	0	0	0	0	0	0	0.0601311	0	0	0	0	0	0	0	0	0	0.271872	0	0.132189	0	0	0	0	0.00137996		26		0.0155191
AGGGGGCGAGCGTTGTTCGGATTTACTGGGCGTAAAGAGCGCGTAGGCGGCCGGATAAGTCCGTTGTGAAATCCCCCGGCTCAACCGGGGACCCGCTTCGGAAACTGTCCGGCTTGAGTCGCGGAGAGGAGAGCGGAATTCCCAGTGTAGCGGTGAAATGCGTAGATATTGGGAGGAACACCGGTGGCGAAGGCGGCTCTCTGGACGCGTACTGACGCTGAGGCGCGAAAGCTAGGGGAGCAAACGGGATTAGATACCCCGGTAGTCCTAGCCGTAAACGATGGGCACTAGGTGTGGGAGGTATCGACCCCTTCCGTGCCGCAGCTAACGCATTAAGTGCCCCGCCTGGGGAGTACGGCCGCAA	AGGGGGCGAGCGTTGTTCGGATTTACTGGGCGTAAAGAGCGCGTAGGCGGCCGGATAAGTCCGTTGTGAAATCCCCCGGCTCAACCGGGGACCCGCTTCGGAAACTGTCCGGCTTGAGTCGCGGAGAGGAGAGCGGAATTCCCAGTGTAGCGGTGAAATGCGTAGATATTGGGAGGAACACCGGTGGCGAAGGCGGCTCTCTGGACGCGTACTGACGCTGAGGCGCGAAAGCTAGGGGAGCAAACGGGATTAGATACCCCGGTAGTCCTAGCCGTAAACGATGGGCACTAGGTGTGGGAGGTATCGACCCCTTCCGTGCCGCAGCTAACGCATTAAGTGCCCCGCCTGGGGAGTACGGCCGCAA	Bacteria	Methylomirabilota	Methylomirabilia	Methylomirabilales	Methylomirabilaceae	MethylomirabilotaMethylomirabiliaMethylomirabilalesMethylomirabilaceae	0	0	0	0	0	0	0	0	0	0	0	0	0	0	0	0	0.0291458	0	0	0	0.0182491	0	0.100164	0.0167039	0	0	0	0.298045	0	0		25		0.0154102
AGGCCCCAAGCGTTACCCGGAATCACTGGGCGTAAAGGATGTGTAGGCGGCGGCATTAGTCGCGAGTGAAATCTTCTGGCTCAACCGGGAGAATGGCTCGCGAAACGGTGCTGCTCGAGGATGTACGAGGCATGCGGAACTCACGGTGTAGGGGTAAAATCCGTTGATATCGTGGGGAACACCATAGGTGAAGGCGGCATGCTGGGACACTCCTGACGCTGAAACATGAAAGCGTAGGTAGCGAACGGGATTAGATACCCCGGTAGTCTACGCCCTAAACGATCTCGACTGGCTATGCGGAGTATCGACCCTCCGCGTGGCGAAGCTAACGCGTTAAGTCGAGCGCCTGGGTAGTACGGCCGCAA	AGGCCCCAAGCGTTACCCGGAATCACTGGGCGTAAAGGATGTGTAGGCGGCGGCATTAGTCGCGAGTGAAATCTTCTGGCTCAACCGGGAGAATGGCTCGCGAAACGGTGCTGCTCGAGGATGTACGAGGCATGCGGAACTCACGGTGTAGGGGTAAAATCCGTTGATATCGTGGGGAACACCATAGGTGAAGGCGGCATGCTGGGACACTCCTGACGCTGAAACATGAAAGCGTAGGTAGCGAACGGGATTAGATACCCCGGTAGTCTACGCCCTAAACGATCTCGACTGGCTATGCGGAGTATCGACCCTCCGCGTGGCGAAGCTAACGCGTTAAGTCGAGCGCCTGGGTAGTACGGCCGCAA	Bacteria	Patescibacteria	Parcubacteria	Candidatus Kaiserbacteria	NA	PatescibacteriaParcubacteriaCandidatus KaiserbacteriaNA	0	0	0	0	0.0425931	0	0.159878	0.0888626	0	0	0.0268613	0.0492999	0	0	0	0	0.0240504	0.0405134	0	0	0.0170325	0	0	0.00607413	0	0.00574994	0	0	0	0		20		0.0153638
GCAAGCGTTAATCGGAATTACTGGGCGTAAAGGGCTTGTAGGCGGCTAATTAAGTTAGATGTGAAATACCTGGGCTTAACCTGGGAATGGCATTTAATACTGATTAGCTAGAGTATGGTAGAGGAAAGGGGAATTTCCGGTGTAGCAGTGAAATGCGTAGATATCGGAAGGAACATCAGTGGCGAAGGCGCCTTTCTGGACTAATACTGACGCTGAGGAGCGAAGGCGTGGGGAGCAAACAGGATTAGATACCCTGGTAGTCCACGCGGTAAACGATGAGTACTAGCCGCTGGAGCATTAGTTTAAGTGGCGAAGTTAACACGATAAGTACTCCGCCTGGGAAGTACGGT	GCAAGCGTTAATCGGAATTACTGGGCGTAAAGGGCTTGTAGGCGGCTAATTAAGTTAGATGTGAAATACCTGGGCTTAACCTGGGAATGGCATTTAATACTGATTAGCTAGAGTATGGTAGAGGAAAGGGGAATTTCCGGTGTAGCAGTGAAATGCGTAGATATCGGAAGGAACATCAGTGGCGAAGGCGCCTTTCTGGACTAATACTGACGCTGAGGAGCGAAGGCGTGGGGAGCAAACAGGATTAGATACCCTGGTAGTCCACGCGGTAAACGATGAGTACTAGCCGCTGGAGCATTAGTTTAAGTGGCGAAGTTAACACGATAAGTACTCCGCCTGGGAAGTACGGT	Bacteria	Pseudomonadota	Gammaproteobacteria	Piscirickettsiales	Piscirickettsiaceae	PseudomonadotaGammaproteobacteriaPiscirickettsialesPiscirickettsiaceae	0	0	0	0	0	0	0.0208536	0	0.00677874	0	0	0.377966	0	0	0.0535822	0	0	0	0	0	0	0	0	0	0	0	0	0	0	0		26		0.015306
AGGTTGCGAGCGTTGTTCGGAATTACTGGGCGTAAAGGGAGCGCAGGCGGTCGGGTAAGTCTGAAGTGAAAGCCCGGGGCTCAACCCCGGAGGGTCTTTGGATACTGCCCAACTTGAGTACGTGAGAGGAGAGCGGAATTCCAGGTGTAGCGGTGAAATGCGTAGATATCTGGAGGAACACCGGTGGCGAAGGCGGCTCTCTGGCACGACACTGACGCTGAGGCTCGAAAGCATGGGGAGCGAACGGGATTAGATACCCCGGTAGTCCATGCCGTAAACGTTGTGTACTAGGTGTGAGAGGTATCGACCCCTCTCGTGCCGCAGCTAACGCATTAAGTACACCGCCTGGGGAGTACGGTCGCAA	AGGTTGCGAGCGTTGTTCGGAATTACTGGGCGTAAAGGGAGCGCAGGCGGTCGGGTAAGTCTGAAGTGAAAGCCCGGGGCTCAACCCCGGAGGGTCTTTGGATACTGCCCAACTTGAGTACGTGAGAGGAGAGCGGAATTCCAGGTGTAGCGGTGAAATGCGTAGATATCTGGAGGAACACCGGTGGCGAAGGCGGCTCTCTGGCACGACACTGACGCTGAGGCTCGAAAGCATGGGGAGCGAACGGGATTAGATACCCCGGTAGTCCATGCCGTAAACGTTGTGTACTAGGTGTGAGAGGTATCGACCCCTCTCGTGCCGCAGCTAACGCATTAAGTACACCGCCTGGGGAGTACGGTCGCAA	Bacteria	Hydrogenedentes	Hydrogenedentia	Hydrogenedentiales	Hydrogenedensaceae	HydrogenedentesHydrogenedentiaHydrogenedentialesHydrogenedensaceae	0	0	0	0	0	0	0	0	0.00338937	0	0.0223844	0	0	0	0	0	0.0226236	0.0101283	0.00283134	0	0.0279819	0	0.0715454	0.0045556	0	0.195498	0.0406365	0.0121156	0.0426022	0.00275991		17		0.0153017
AAGGGGCAAGCGTTGTCCGGAATCACTGGGCGTAAAGCGCACGTAGGCGGTTTGCCAAGTTGGGGGTGTAAGCTCCAGGCTTAACCTGGAAATTGCCTCCAAAACTAGCATACTTGAGTATTAGAGGGGAAGCTGGAATTCACGGTGTAGCGGTGAAATGCGTAGATATCGTGGAGAACACCCGTGGCGAAGGCGGGCTTCTGGCTAATTACTGACGCTGAGGTGCGAAAGCTAGGGGAGCGAACGGGATTAGATACCCCGGTAGTCCTAGCCGTAAACGATGAGTACTAGGTGTGGGGATTAACATCTCCGTGCCGACGCCAACGCATTAAGTACTCCGCCTGGGGACTACGGCCGCAA	AAGGGGCAAGCGTTGTCCGGAATCACTGGGCGTAAAGCGCACGTAGGCGGTTTGCCAAGTTGGGGGTGTAAGCTCCAGGCTTAACCTGGAAATTGCCTCCAAAACTAGCATACTTGAGTATTAGAGGGGAAGCTGGAATTCACGGTGTAGCGGTGAAATGCGTAGATATCGTGGAGAACACCCGTGGCGAAGGCGGGCTTCTGGCTAATTACTGACGCTGAGGTGCGAAAGCTAGGGGAGCGAACGGGATTAGATACCCCGGTAGTCCTAGCCGTAAACGATGAGTACTAGGTGTGGGGATTAACATCTCCGTGCCGACGCCAACGCATTAAGTACTCCGCCTGGGGACTACGGCCGCAA	Bacteria	FCPU426	NA	NA	NA	FCPU426NANANA	0	0	0.0221533	0	0.00851861	0.00878889	0	0.018513	0	0	0.00895375	0	0	0	0	0	0.0375023	0	0.0382231	0.020898	0.0304151	0	0	0.00303707	0	0	0	0.249582	0	0.00413987		18		0.0150242
GGGGAGCAAGCGTTGTTCGGATTTACTGGGCGTAAAGAGCTCGTAGGCGGGTGTGTATGTCGGGCGTGAAATCCTCTGGCTCAACCAGAGAATTGCGCCCGAAACTGCACACCTTGAGTCCAGCAGAGGGAATCGGAATCGGTTGTGTAGCGGTGAAATGCGTAGAGATAACCGAGAACACCAGTGGCGAAGGCGGATTCCTGGGCTGGCACTGACGCTGAGGAGCGAAAGCGTGGGGAGCGAACAGGATTAGATACCCTGGTAGTCCACGCCGTAAACGATGGGTACTAGGTGTTGGGGGATGTTGACCCCCTCAGTGCCGTAGCTAACGCATTAAGTACCCCGCCTGGGGAGTACGGTCGCAA	GGGGAGCAAGCGTTGTTCGGATTTACTGGGCGTAAAGAGCTCGTAGGCGGGTGTGTATGTCGGGCGTGAAATCCTCTGGCTCAACCAGAGAATTGCGCCCGAAACTGCACACCTTGAGTCCAGCAGAGGGAATCGGAATCGGTTGTGTAGCGGTGAAATGCGTAGAGATAACCGAGAACACCAGTGGCGAAGGCGGATTCCTGGGCTGGCACTGACGCTGAGGAGCGAAAGCGTGGGGAGCGAACAGGATTAGATACCCTGGTAGTCCACGCCGTAAACGATGGGTACTAGGTGTTGGGGGATGTTGACCCCCTCAGTGCCGTAGCTAACGCATTAAGTACCCCGCCTGGGGAGTACGGTCGCAA	Bacteria	PAUC34f	NA	NA	NA	PAUC34fNANANA	0	0	0.0424605	0	0	0	0.184207	0.018513	0	0	0.0134306	0.10846	0	0	0.00893036	0	0.0181397	0	0.00141567	0	0	0	0	0.022778	0	0.00143748	0	0	0.0300722	0		19		0.0149948
GCAAGCGTTGTCCGGAATTATTGGGCGTAAAGAGCTCGTAGGTGGTTCGTCACGTCGGATGTGAAACTCTGGGGCTTAACCCCAGACCTGCATTCGATACGGGCGAGCTTGAGTATGGTAGGGGAGTCTGGAATTCCTGGTGTAGCGGTGGAATGCGCAGATATCAGGAGGAACACCAATGGCGAAGGCAGGACTCTGGGCCATTACTGACACTGAGGAGCGAAAGCGTGGGGAGCGAACAGGATTAGATACCCTGGTAGTCCACGCCGTAAACGGTGGGCACTAGTTGTGGGGACCTTCCACGGTCTCTGCGACGCAGCTAACGCATTAAGTGCCCCGCCTGGGGAGTACGAT	GCAAGCGTTGTCCGGAATTATTGGGCGTAAAGAGCTCGTAGGTGGTTCGTCACGTCGGATGTGAAACTCTGGGGCTTAACCCCAGACCTGCATTCGATACGGGCGAGCTTGAGTATGGTAGGGGAGTCTGGAATTCCTGGTGTAGCGGTGGAATGCGCAGATATCAGGAGGAACACCAATGGCGAAGGCAGGACTCTGGGCCATTACTGACACTGAGGAGCGAAAGCGTGGGGAGCGAACAGGATTAGATACCCTGGTAGTCCACGCCGTAAACGGTGGGCACTAGTTGTGGGGACCTTCCACGGTCTCTGCGACGCAGCTAACGCATTAAGTGCCCCGCCTGGGGAGTACGAT	Bacteria	Actinomycetota	Actinobacteria	Frankiales	Sporichthyaceae	ActinomycetotaActinobacteriaFrankialesSporichthyaceae	0	0	0	0	0	0.0175778	0.017378	0.00370261	0.0949024	0	0.0940144	0.0328666	0	0.0217581	0	0	0.00346488	0.0651108	0	0.0447815	0.0109494	0	0.00204415	0.0045556	0	0	0.00162546	0.00484625	0	0.0193194		14		0.0146299
GCAAGCGTTATCCGGATTCATTGGGTTTAAAGGGTGCGTAGGCGGGTCATTAAGTCAGTGGTGAAATCTTTCGGCTTAACTGGAAAATTGCCATTGATACTGATAATCTTGAATGCAGTTGAGGTAGGCGGAATGTGTAATGTAGCGGTGAAATGCTTAGATATTACACAGAACACCGATTGCGAAGGCAGCTTGCTAAACTGTGATTGACGCTGATGCACGAAAGCGTGGGGATCAAACAGGATTAGATACCCTGGTAGTCCACGCTGTAAACGATGATTACTCGTTGTTTGCGATATACCGCAAGTGACTGAGCGAAAGCATTAAGTAATCCACCTGGGGAGTACGTT	GCAAGCGTTATCCGGATTCATTGGGTTTAAAGGGTGCGTAGGCGGGTCATTAAGTCAGTGGTGAAATCTTTCGGCTTAACTGGAAAATTGCCATTGATACTGATAATCTTGAATGCAGTTGAGGTAGGCGGAATGTGTAATGTAGCGGTGAAATGCTTAGATATTACACAGAACACCGATTGCGAAGGCAGCTTGCTAAACTGTGATTGACGCTGATGCACGAAAGCGTGGGGATCAAACAGGATTAGATACCCTGGTAGTCCACGCTGTAAACGATGATTACTCGTTGTTTGCGATATACCGCAAGTGACTGAGCGAAAGCATTAAGTAATCCACCTGGGGAGTACGTT	Bacteria	Bacteroidota	Bacteroidia	Bacteroidales	Marinilabiliaceae	BacteroidotaBacteroidiaBacteroidalesMarinilabiliaceae	0	0	0	0	0	0.0834945	0.0069512	0.0296209	0.0406725	0.256949	0.00895375	0	0	0	0	0	0.00794885	0	0	0	0	0	0	0	0	0	0	0	0	0		23		0.0144864
GCAAGCGTTAATCGGAATTACTGGGCGTAAAGCGCACGTAGGCGGTTCCATAAGTCGGATGTGAAAGCCCCGGGCTTAACCTGGGAATTGCATTCGATACTGTGTGACTAGAGTTTGGTAGAGGCTAGCGGAATTCCAGGTGTAGCGGTGAAATGCGTAGATATCTGGAGGAACATCAGTGGCGAAGGCGGCTGGCTGGACCAAAACTGACGCTGAGGTGCGAAAGCGTGGGGAGCAAACAGGATTAGATACCCTGGTAGTCCACGCCGTAAACGATGTCAACTAGCCGTCGGGTTCACTTAAGAACTTGGTGGCGCAGCTAACGCGATAAGTTGACCGCCTGGGGAGTACGGC	GCAAGCGTTAATCGGAATTACTGGGCGTAAAGCGCACGTAGGCGGTTCCATAAGTCGGATGTGAAAGCCCCGGGCTTAACCTGGGAATTGCATTCGATACTGTGTGACTAGAGTTTGGTAGAGGCTAGCGGAATTCCAGGTGTAGCGGTGAAATGCGTAGATATCTGGAGGAACATCAGTGGCGAAGGCGGCTGGCTGGACCAAAACTGACGCTGAGGTGCGAAAGCGTGGGGAGCAAACAGGATTAGATACCCTGGTAGTCCACGCCGTAAACGATGTCAACTAGCCGTCGGGTTCACTTAAGAACTTGGTGGCGCAGCTAACGCGATAAGTTGACCGCCTGGGGAGTACGGC	Bacteria	Pseudomonadota	Gammaproteobacteria	1013-28-CG33	NA	PseudomonadotaGammaproteobacteria1013-28-CG33NA	0.279916	0	0	0	0	0	0	0.0222156	0	0	0.0268613	0.0624466	0	0.00362634	0.011163	0	0	0	0	0	0	0	0	0.00151853	0	0.00431245	0	0	0	0.0206994		21		0.0144253
CCAAGTGGTGGTCGCGTTTATTGGGCCTAAAGCGCTCGTAGCCGGGCTTGCAAGTCCCTTGTGAAATCGGACGGCTCAACCGTTCGGCGTGCAAGGGATACTGCTGGCCTTGGGATCGGGAGAGGTCGGGGGTACTTCGGGGGTAGCGGTGAAATGCTGTAATCCCTGGAGGACCACCAGTGGCGAAGGCGCCCGACCATAACGGATTCGACGGTGAGGGGCGAAGGCTAGGGGAGCGAACGGGATTAGATACCCCGGTAGTCCTAGCAGTAAAGGATGCGGGCTGGGTGTCAGGCGCCCTTCGAGAGCGCCTAGTGCCGTAGGGAAGCCGTTAAGCCCGCCGCCTGGGAAGTACGGT	CCAAGTGGTGGTCGCGTTTATTGGGCCTAAAGCGCTCGTAGCCGGGCTTGCAAGTCCCTTGTGAAATCGGACGGCTCAACCGTTCGGCGTGCAAGGGATACTGCTGGCCTTGGGATCGGGAGAGGTCGGGGGTACTTCGGGGGTAGCGGTGAAATGCTGTAATCCCTGGAGGACCACCAGTGGCGAAGGCGCCCGACCATAACGGATTCGACGGTGAGGGGCGAAGGCTAGGGGAGCGAACGGGATTAGATACCCCGGTAGTCCTAGCAGTAAAGGATGCGGGCTGGGTGTCAGGCGCCCTTCGAGAGCGCCTAGTGCCGTAGGGAAGCCGTTAAGCCCGCCGCCTGGGAAGTACGGT	Archaea	Hadarchaeota	Hadarchaeia	Hadarchaeales	Hadarchaeaceae	HadarchaeotaHadarchaeiaHadarchaealesHadarchaeaceae	0	0	0	0	0	0	0	0	0	0	0	0	0.426931	0	0	0	0	0	0	0	0	0	0	0	0	0	0	0	0	0.00413987		28		0.014369
AGGGTCCGAGCGTTATCCGGAATTATTGGGCGTAAAGGGTCTTTAGGTGGTTTGACGGGTCTTTGGTAAAAGCCCCAAGCTTAACTTGGGTTTCGCCAAAGAAACTATCAAGCTGGAGGTCAGCAGGGGCATATGGAATTCCCGGTGTAGCAGTGAAATGCGTTGATATCGGGAAGAACACCAACGGCGAAGGCAGTATGCTAGGCTGATCCTGACACTGAAGGACGAAAGCGTGGGGAGCGAACGGGATTAGATACCCCGGTAGTCCACGCCGTAAACGATGCAGACTAGGCATAGGGAGTATCGACCCTCTATGTGCCGAAGCTAACGCGTTAAGTCTGCCGCCTGGGAAGTACGGTCGCAA	AGGGTCCGAGCGTTATCCGGAATTATTGGGCGTAAAGGGTCTTTAGGTGGTTTGACGGGTCTTTGGTAAAAGCCCCAAGCTTAACTTGGGTTTCGCCAAAGAAACTATCAAGCTGGAGGTCAGCAGGGGCATATGGAATTCCCGGTGTAGCAGTGAAATGCGTTGATATCGGGAAGAACACCAACGGCGAAGGCAGTATGCTAGGCTGATCCTGACACTGAAGGACGAAAGCGTGGGGAGCGAACGGGATTAGATACCCCGGTAGTCCACGCCGTAAACGATGCAGACTAGGCATAGGGAGTATCGACCCTCTATGTGCCGAAGCTAACGCGTTAAGTCTGCCGCCTGGGAAGTACGGTCGCAA	Bacteria	Patescibacteria	Berkelbacteria	NA	NA	PatescibacteriaBerkelbacteriaNANA	0	0	0.00553833	0.0141193	0	0.00439445	0	0	0	0	0.0134306	0.02958	0	0	0.0200933	0	0.00163053	0	0.0141567	0	0.0206823	0	0.0306623	0.0182224	0.239437	0	0	0	0.0150361	0.00137996		16		0.0142788
GCAAGCGTTAATCGGAATTACTGGGCGTAAAGCGCACGTAGGTGGTTTGGTAAGTCGGATGTGAAAGCCCCGGGCTCAACCTGGGAATTGCACTCGATACTGCCTGGCTAGAGTATGGTAGAGGGGGGTAGAATTCCCGGTGTAGCGGTGAAATGCGTAGATATCGGGAGGAATACCAGTGGCGAAGGCGGCCCCCTGGACCAATACTGACACTGAGGTGCGAAAGCGTGGGTAGCAAACAGGATTAGATACCCTGGTAGTCCACGCCGTAAACGATGTCAACTAGACGTTGGGGAGATTAAACTCCTTAGTGTCGCAGCTAACGCGATAAGTTGACCGCCTGGGGAGTACGGC	GCAAGCGTTAATCGGAATTACTGGGCGTAAAGCGCACGTAGGTGGTTTGGTAAGTCGGATGTGAAAGCCCCGGGCTCAACCTGGGAATTGCACTCGATACTGCCTGGCTAGAGTATGGTAGAGGGGGGTAGAATTCCCGGTGTAGCGGTGAAATGCGTAGATATCGGGAGGAATACCAGTGGCGAAGGCGGCCCCCTGGACCAATACTGACACTGAGGTGCGAAAGCGTGGGTAGCAAACAGGATTAGATACCCTGGTAGTCCACGCCGTAAACGATGTCAACTAGACGTTGGGGAGATTAAACTCCTTAGTGTCGCAGCTAACGCGATAAGTTGACCGCCTGGGGAGTACGGC	Bacteria	Pseudomonadota	Gammaproteobacteria	Ectothiorhodospirales	Thioalkalispiraceae	PseudomonadotaGammaproteobacteriaEctothiorhodospiralesThioalkalispiraceae	0	0	0	0	0.357782	0	0	0	0	0	0	0	0.0701529	0	0	0	0	0	0	0	0	0	0	0	0	0	0	0	0	0		28		0.0142645
CCGAGTGGTGGGGATGATTATTGGGCCTAAAGCGTCCGTAGCCTGCCCCTCAAGTCTCTCGTTAAATCCAGCGATTCAATCGTTGGACTGCGGGAGATACTGTTGGGCTAGGAGGCGGGAGAAGCCGACGGTATTCCCGGGGTAGGGGTAAAATCCTATAATCCTGGGAGGACCACCAGTGGCGTAGGCGGTCGGCTAGCACGTGCTCGACGGTGAGGGACGAAAGCTGGGGGAGCAAACCGGATTAGATACCCGGATAGTCCCAGCTGTAAACGATGCGGGCTAGGTGTTGGGGTGGCCACGAGCCACTTCAGTGCCGCAGGGAAGCCATTAAGCCCGCCGCCTGGGGAGTACGGC	CCGAGTGGTGGGGATGATTATTGGGCCTAAAGCGTCCGTAGCCTGCCCCTCAAGTCTCTCGTTAAATCCAGCGATTCAATCGTTGGACTGCGGGAGATACTGTTGGGCTAGGAGGCGGGAGAAGCCGACGGTATTCCCGGGGTAGGGGTAAAATCCTATAATCCTGGGAGGACCACCAGTGGCGTAGGCGGTCGGCTAGCACGTGCTCGACGGTGAGGGACGAAAGCTGGGGGAGCAAACCGGATTAGATACCCGGATAGTCCCAGCTGTAAACGATGCGGGCTAGGTGTTGGGGTGGCCACGAGCCACTTCAGTGCCGCAGGGAAGCCATTAAGCCCGCCGCCTGGGGAGTACGGC	Archaea	Thermoproteota	Bathyarchaeia	NA	NA	ThermoproteotaBathyarchaeiaNANA	0	0	0	0	0	0	0	0.00370261	0	0	0	0.00328666	0.370808	0	0.0245585	0	0.0036687	0	0	0	0	0	0	0	0	0.0186873	0	0	0	0		24		0.0141571
GCAAGCGTTGTCCGGAATCACTGGGTGTAAAGGGCGTGTAGGCGGGCTTTTAAGTCGATTGTGAAATTTCTCGGCTCAACCGGGAAACTGCAGTCGATACTATTGGCCTTGAGTGCGGAAGGGGAGAATGGAATTCCTGGTGTAGCGGTGAAATGCGTAGATATCAGGAGGAACACCGGTGGCGAAGGCGGTTCTCTGGTCCTGCACTGACGCTAAGGCGCGAAAGCAAGGGGAGCAAACAGAATTAGATACTCTGGTAGTCCTTGCCCTAAACGATGGGTACTAGGTGTTCGTTCTTTTAAAGGATGAGTGCCGAAGCTAACGCATTAAGTACCCCACCTGGGGAGTACGAT	GCAAGCGTTGTCCGGAATCACTGGGTGTAAAGGGCGTGTAGGCGGGCTTTTAAGTCGATTGTGAAATTTCTCGGCTCAACCGGGAAACTGCAGTCGATACTATTGGCCTTGAGTGCGGAAGGGGAGAATGGAATTCCTGGTGTAGCGGTGAAATGCGTAGATATCAGGAGGAACACCGGTGGCGAAGGCGGTTCTCTGGTCCTGCACTGACGCTAAGGCGCGAAAGCAAGGGGAGCAAACAGAATTAGATACTCTGGTAGTCCTTGCCCTAAACGATGGGTACTAGGTGTTCGTTCTTTTAAAGGATGAGTGCCGAAGCTAACGCATTAAGTACCCCACCTGGGGAGTACGAT	Bacteria	Edwardsbacteria	NA	NA	NA	EdwardsbacteriaNANANA	0	0	0.00923054	0	0	0	0	0	0	0	0	0	0.410896	0	0	0	0	0	0	0	0	0	0	0	0	0	0	0	0	0		28		0.0140042
GCAAGCGTTGTTCGGAATCATTGGGCGTAAAGAGCGTGTAGGCGGTTGGACAAGTCAGATGTGAAAGCCCTGGGCTCAACCCAGGAAGTGCATTTGAAACTGTTCAGCTGGAGTAAGGGAGAGGAAAGTGGAATTCCTGGTGTAGAGGTGAAATTCGTAGATATCAGGAGGAACACCGGTGGCGAAGGCGACTTTCTGGCCCTATACTGACGCTGAGACGCGAGAGCGTGGGTAGCAAACAGGATTAGATACCCTGGTAGTCCACGCTGTAAACGATGTTCACTAGGTGTTGGGGGTATTGACCCTCTCAGTGCCGCAGCTAACGCATTAAGTGAACCGCCTGGGGAGTACGGT	GCAAGCGTTGTTCGGAATCATTGGGCGTAAAGAGCGTGTAGGCGGTTGGACAAGTCAGATGTGAAAGCCCTGGGCTCAACCCAGGAAGTGCATTTGAAACTGTTCAGCTGGAGTAAGGGAGAGGAAAGTGGAATTCCTGGTGTAGAGGTGAAATTCGTAGATATCAGGAGGAACACCGGTGGCGAAGGCGACTTTCTGGCCCTATACTGACGCTGAGACGCGAGAGCGTGGGTAGCAAACAGGATTAGATACCCTGGTAGTCCACGCTGTAAACGATGTTCACTAGGTGTTGGGGGTATTGACCCTCTCAGTGCCGCAGCTAACGCATTAAGTGAACCGCCTGGGGAGTACGGT	Bacteria	Thermodesulfobacteriota	Syntrophia	Syntrophales	Smithellaceae	ThermodesulfobacteriotaSyntrophiaSyntrophalesSmithellaceae	0	0	0	0	0	0	0.0034756	0	0	0.186872	0	0	0.200437	0	0	0	0.00101908	0.0217036	0	0	0	0	0	0	0	0.00143748	0	0	0	0		24		0.0138315
CCGAGCGTTATCCGGAATTATTGGGCGTAAAGGGTGCGGAAGGCGGCGATATTAGTCTTTTGTTAAAGCTCCCGGCTTAACCGGGAAATCGCGAAAGAAACGGTATTGCTTGAGAGTGTGAGAGGTATGCGGAACTCATGGTGTAGGGGTGAAATCCGTTGATATCATGGGGAACACCAAAGGCGAAGGCAGCATACTGGCACATTTCTGACGCTCAAGCACGAAAGCGTGGGTAGCGAATGGGATTAGATACCCCAGTAGTCCACGCCCTAAACGATGTTCTCTAGTCTTTTGGAGTATCGACCCTCTGAGAGGCGTAGCTAACGCGTTAAGAGAACCGCCTGGGAAGTACGAC	CCGAGCGTTATCCGGAATTATTGGGCGTAAAGGGTGCGGAAGGCGGCGATATTAGTCTTTTGTTAAAGCTCCCGGCTTAACCGGGAAATCGCGAAAGAAACGGTATTGCTTGAGAGTGTGAGAGGTATGCGGAACTCATGGTGTAGGGGTGAAATCCGTTGATATCATGGGGAACACCAAAGGCGAAGGCAGCATACTGGCACATTTCTGACGCTCAAGCACGAAAGCGTGGGTAGCGAATGGGATTAGATACCCCAGTAGTCCACGCCCTAAACGATGTTCTCTAGTCTTTTGGAGTATCGACCCTCTGAGAGGCGTAGCTAACGCGTTAAGAGAACCGCCTGGGAAGTACGAC	Bacteria	Patescibacteria	Parcubacteria	Candidatus Yonathbacteria	NA	PatescibacteriaParcubacteriaCandidatus YonathbacteriaNA	0	0	0	0	0	0	0	0	0	0	0	0.184053	0	0	0.218794	0	0	0	0	0	0	0	0	0.00303707	0	0	0	0	0	0		27		0.0135295
AGGGGGCAAGCGTTGTCCGGAATCATTGGGCGTAAAGCGCGCGTAGGCGGCCAGGTAAGTCCTGTGTGAAAGTCAAAGGCTCAACCTTTGAAGGTCACAGGATACTGCCTGGCTAGAGTCCGGAAGAGGCGAGTGGAATTCCTGGTGTAGCGGTGAAATGCGCAGATATCAGGAGGAACACCAATGGCGAAGGCAGCTCGCTGGGACGGTACTGACGCTGAGGCGCGAAAGCGTGGGGAGCAAACAGGATTAGATACCCTGGTAGTCCACGCCGTAAACGATGAACACTAGGTGTGGGGAGTGTCGACTCTCTCCGTGCCGCAGCTAACGCATTAAGTGTTCCGCCTGGGGAGTACGGCCGCAA	AGGGGGCAAGCGTTGTCCGGAATCATTGGGCGTAAAGCGCGCGTAGGCGGCCAGGTAAGTCCTGTGTGAAAGTCAAAGGCTCAACCTTTGAAGGTCACAGGATACTGCCTGGCTAGAGTCCGGAAGAGGCGAGTGGAATTCCTGGTGTAGCGGTGAAATGCGCAGATATCAGGAGGAACACCAATGGCGAAGGCAGCTCGCTGGGACGGTACTGACGCTGAGGCGCGAAAGCGTGGGGAGCAAACAGGATTAGATACCCTGGTAGTCCACGCCGTAAACGATGAACACTAGGTGTGGGGAGTGTCGACTCTCTCCGTGCCGCAGCTAACGCATTAAGTGTTCCGCCTGGGGAGTACGGCCGCAA	Bacteria	Actinomycetota	Thermoleophilia	NA	NA	ActinomycetotaThermoleophiliaNANA	0	0	0	0	0	0.00439445	0	0.0296209	0	0	0	0	0	0	0	0	0	0.00434072	0	0.310485	0.0450144	0	0	0.00607413	0	0	0	0	0	0		24		0.013331
AGGCGCCAAGCGTTATCCGGATTTATTGGGCGTAAAGAGTGCGTAGGGGGTCTGATGCGTTTTTTGTTAAATTCCGACGCTTAACGTCGGACCTGCAAAGAATACGATCAGACTAGAGGATGTGAGAGGTCAGCGGAACGCACGGTGTAGGGGTGAAATCCGTTGATATCGTGCGGAACACCAAAGGCGAAGGCAGCTGACTGGCGCATTACTGACCCTGAGGCACGAAAGCGTGGGGAGCAAAAAGGATTAGATACCCTTGTAGTCCACGCCCTAAACTATGTTCACTAGCTATTGGGAGTATCGACCCTCTCGGTGGCAAAGCTAACGCGTTAAGTGAACCGCCTGGGAAGTACGGTCGCAA	AGGCGCCAAGCGTTATCCGGATTTATTGGGCGTAAAGAGTGCGTAGGGGGTCTGATGCGTTTTTTGTTAAATTCCGACGCTTAACGTCGGACCTGCAAAGAATACGATCAGACTAGAGGATGTGAGAGGTCAGCGGAACGCACGGTGTAGGGGTGAAATCCGTTGATATCGTGCGGAACACCAAAGGCGAAGGCAGCTGACTGGCGCATTACTGACCCTGAGGCACGAAAGCGTGGGGAGCAAAAAGGATTAGATACCCTTGTAGTCCACGCCCTAAACTATGTTCACTAGCTATTGGGAGTATCGACCCTCTCGGTGGCAAAGCTAACGCGTTAAGTGAACCGCCTGGGAAGTACGGTCGCAA	Bacteria	Patescibacteria	Parcubacteria	Candidatus Colwellbacteria	NA	PatescibacteriaParcubacteriaCandidatus ColwellbacteriaNA	0	0	0	0	0	0	0	0.0111078	0	0	0	0.00328666	0.0320699	0	0	0	0.0146748	0.015916	0.0141567	0.00597086	0.0206823	0	0.0695012	0.0288521	0.0997656	0.0704367	0.00162546	0.00726938	0	0.00413987		15		0.0133152
AGGGGGCGAGCGTTGTCCGGAATTATTGGGCGTAAAGGGTGTGTAGGCGGCTTTGCAAGTCAGATGTGAAATTACACGGCTTAACCGTGGAAGTGCATTTGAAACTGCAGGGCTTGAGTTCGGAAGAGGAAAACGGAATTCCTAGTGTAGCGGTGAAATGCGTAGATATTAGGAGGAACACCGGTGGCGAAGGCGGTTTTCTGGGCCGACACTGACGCTGAGGCACGAAAGCGTGGGGAGCGAACAGGATTAGATACCCTGGTAGTCCACGCCGTAAACGATGGATACTAGGTGTAGGGAGTATCGACCCTCCCTGTGCCGCAGTTAACGCAATAAGTATCCCGCCTGGGGAGTACGGCCGCAA	AGGGGGCGAGCGTTGTCCGGAATTATTGGGCGTAAAGGGTGTGTAGGCGGCTTTGCAAGTCAGATGTGAAATTACACGGCTTAACCGTGGAAGTGCATTTGAAACTGCAGGGCTTGAGTTCGGAAGAGGAAAACGGAATTCCTAGTGTAGCGGTGAAATGCGTAGATATTAGGAGGAACACCGGTGGCGAAGGCGGTTTTCTGGGCCGACACTGACGCTGAGGCACGAAAGCGTGGGGAGCGAACAGGATTAGATACCCTGGTAGTCCACGCCGTAAACGATGGATACTAGGTGTAGGGAGTATCGACCCTCCCTGTGCCGCAGTTAACGCAATAAGTATCCCGCCTGGGGAGTACGGCCGCAA	Bacteria	Bacillota	Clostridia	Caldicoprobacterales	Caldicoprobacteraceae	BacillotaClostridiaCaldicoprobacteralesCaldicoprobacteraceae	0	0	0	0	0	0	0	0	0	0	0	0	0	0	0	0	0.0495275	0.0173629	0.0311447	0.0179126	0.0413645	0.00948564	0.0470155	0.0394819	0.0224472	0.0129374	0.0162546	0.0290775	0.0225541	0.0386388		16		0.0131735
GCAAGCGTTGTCCGGAATTATTGGGCGTAAAGAGTTCGTAGGCGGTGACTTAAGTCTGGTGTTAAAGACGGGAGCTCAACTCCCGCATGGCATTGGAAACTGGGTCGCTAGAGTTCGAAAGAGGTAACTGGAATTCCAGGTGTAGCGGTGAAATGCGTAGATATCTGGAGGAACACCGGTGGCGAAAGCGAGTTACTGGTTCGATACTGACGCTGAGGAACGAAAGCCAGGGTAGCAAAAGGGATTAGATACCCCTGTAGTCCTGGCCGTAAACGATGGATACTAGGTGTTGGTGGTTTCGACCCCATCAGTGCCGTAGCTAACGCGATAAGTATCCCGCCTGGGGAGTACGAC	GCAAGCGTTGTCCGGAATTATTGGGCGTAAAGAGTTCGTAGGCGGTGACTTAAGTCTGGTGTTAAAGACGGGAGCTCAACTCCCGCATGGCATTGGAAACTGGGTCGCTAGAGTTCGAAAGAGGTAACTGGAATTCCAGGTGTAGCGGTGAAATGCGTAGATATCTGGAGGAACACCGGTGGCGAAAGCGAGTTACTGGTTCGATACTGACGCTGAGGAACGAAAGCCAGGGTAGCAAAAGGGATTAGATACCCCTGTAGTCCTGGCCGTAAACGATGGATACTAGGTGTTGGTGGTTTCGACCCCATCAGTGCCGTAGCTAACGCGATAAGTATCCCGCCTGGGGAGTACGAC	Bacteria	Cyanobacteriota	Vampirivibrionia	Vampirovibrionales	Vampirovibrionaceae	CyanobacteriotaVampirivibrioniaVampirovibrionalesVampirovibrionaceae	0	0	0.245532	0	0	0	0.0034756	0	0	0	0	0.141326	0	0	0	0	0	0	0	0	0	0	0	0	0	0	0	0	0	0		27		0.0130112
AGGGTGCGAGCGTTAATCGGAATTACTGGGCGTAAAGCGCACGTAGGTGGTTGGGTAAGTCGGATGTGAAAGCCCTGGGCTTAACCTGGGAACTGCATTCGATACTGCCCGACTAGAGTATGGGAGAGGGAAGCGGAATTTCCGGTGTAGCGGTGAAATGCGTAGATATCGGAAGGAACACCAATGGCGAAGGCAGCTTCCTGGCCCAATACTGACGCTCAGGTGCGAAAGCGTGGGGATCAAACAGGATTAGATACCCTGGTAGTCCACGCTGTAAACGATGAGAACTAGATGTTGGGAGGGTTTTGCCTCTCAGTGTCGCAGCTAACGCGCTAAGTTCTCCGCCTGGGGAGTACGGCCGCAA	AGGGTGCGAGCGTTAATCGGAATTACTGGGCGTAAAGCGCACGTAGGTGGTTGGGTAAGTCGGATGTGAAAGCCCTGGGCTTAACCTGGGAACTGCATTCGATACTGCCCGACTAGAGTATGGGAGAGGGAAGCGGAATTTCCGGTGTAGCGGTGAAATGCGTAGATATCGGAAGGAACACCAATGGCGAAGGCAGCTTCCTGGCCCAATACTGACGCTCAGGTGCGAAAGCGTGGGGATCAAACAGGATTAGATACCCTGGTAGTCCACGCTGTAAACGATGAGAACTAGATGTTGGGAGGGTTTTGCCTCTCAGTGTCGCAGCTAACGCGCTAAGTTCTCCGCCTGGGGAGTACGGCCGCAA	Bacteria	Pseudomonadota	Gammaproteobacteria	JG36-GS-52	NA	PseudomonadotaGammaproteobacteriaJG36-GS-52NA	0	0	0	0	0	0	0	0.00370261	0	0	0	0.0262933	0	0	0	0	0.00101908	0	0	0	0.0231155	0	0	0.0136668	0.0249414	0.00143748	0.234066	0.0605782	0	0		21		0.0129607
AGGTGCCAAGCGTTGTTCGGAATCACTGGGCTTAAAGCGCATGTAGGCGGCCGCGCAAGTATCGGGTGAAAGCCTTCGGCCCAACCGGAGAAGTGCCTGGTATACTGCGGGGCTTGAGGCGGGCAGGGGTGCCTGGAACTCTAGGTGGAGCGGTGAAATGCGTAGATATCTAGGGGAACGCCCGTGGCGAAAGCGGGGCGCTGGGCCTGGCCTGACGCTGAGATGCGAAAGCGTAGGGAGCAAACGGGATTAGATACCCCGGTAGTCTACGCCGTAAACGATGCGCACTAGGTATGAGGGACTCTGACGTCCCTCGCGCCGAAGCAAAAGTGATAAGTGCGCCGCCTGGGGAGTACGGCCGCAA	AGGTGCCAAGCGTTGTTCGGAATCACTGGGCTTAAAGCGCATGTAGGCGGCCGCGCAAGTATCGGGTGAAAGCCTTCGGCCCAACCGGAGAAGTGCCTGGTATACTGCGGGGCTTGAGGCGGGCAGGGGTGCCTGGAACTCTAGGTGGAGCGGTGAAATGCGTAGATATCTAGGGGAACGCCCGTGGCGAAAGCGGGGCGCTGGGCCTGGCCTGACGCTGAGATGCGAAAGCGTAGGGAGCAAACGGGATTAGATACCCCGGTAGTCTACGCCGTAAACGATGCGCACTAGGTATGAGGGACTCTGACGTCCCTCGCGCCGAAGCAAAAGTGATAAGTGCGCCGCCTGGGGAGTACGGCCGCAA	Bacteria	Planctomycetota	Phycisphaerae	NA	NA	PlanctomycetotaPhycisphaeraeNANA	0.0466527	0	0.0959976	0	0	0	0	0	0	0	0	0	0	0	0	0	0	0	0	0	0	0	0.0695012	0	0	0	0	0.00969251	0.162891	0		25		0.0128245
AGGGTGCAAGCGTTGTTCGGATTCATTGGGCGTAAAGCGAGTGTAGGCGGTTTGACAAGTCGGATGTGAAATCCCGGGGCCCAACCCCGGAACTGCATCCGATACTGTCTGGCTAGAGTCCCGGAGAGGGTGGCGGAATTCCCGGTGTAGGGGTGAAATCCGTAGATATCGGGAGGAACACCAGTGGCGAAGGCGGCCACCTGGACGGTGACTGACGCTGAGACTCGAAAGCGTGGGTAGCAAACAGGATTAGATACCCTGGTAGTCCACGCTGTAAACGGTGAGTGCTCGTCGTCGTGGGTATTGACCCCTGCGGTGACCAAGTTAACACATGAAGCACTCCGCCTGGGAAGTACGGTCGCAA	AGGGTGCAAGCGTTGTTCGGATTCATTGGGCGTAAAGCGAGTGTAGGCGGTTTGACAAGTCGGATGTGAAATCCCGGGGCCCAACCCCGGAACTGCATCCGATACTGTCTGGCTAGAGTCCCGGAGAGGGTGGCGGAATTCCCGGTGTAGGGGTGAAATCCGTAGATATCGGGAGGAACACCAGTGGCGAAGGCGGCCACCTGGACGGTGACTGACGCTGAGACTCGAAAGCGTGGGTAGCAAACAGGATTAGATACCCTGGTAGTCCACGCTGTAAACGGTGAGTGCTCGTCGTCGTGGGTATTGACCCCTGCGGTGACCAAGTTAACACATGAAGCACTCCGCCTGGGAAGTACGGTCGCAA	Bacteria	NB1-j	NA	NA	NA	NB1-jNANANA	0	0	0.0775366	0	0	0	0	0	0	0	0	0	0	0	0	0	0.012229	0.00578762	0	0.0447815	0.00608302	0	0	0.0835194	0.00498828	0	0.00812731	0.128426	0.0125301	0		20		0.0128003
GCAAGCGTTATTCGGAATTATTGGGCGTAAAGGGCGCGTAGGCGGTTTTTTAAGTCAGATGTGTAATCCCCGAGCTCAACTTGGGAACTGCATCTGAGACTGGAAGGCTAGAGTACTGGAGAGGGTGGTGGAATTCCTCGTGTAGCGGTGAAATGCGTAGAGATGAGGAGGAACACCAGTGGCGAAGGCGGCCACCTGGACAGTAACTGACGCTGAGGCGCGAAAGTGTGGGTAGCAAACAGGATTAGATACCCTGGTAGTCCACGCTGTAAACGATGAACACTTGGTGTGGAGGGAGTTGACCCCTTCCGTGCCGGAGCTAACGCGTTAAGTGTTCCGCCTGGGGAGTACGGT	GCAAGCGTTATTCGGAATTATTGGGCGTAAAGGGCGCGTAGGCGGTTTTTTAAGTCAGATGTGTAATCCCCGAGCTCAACTTGGGAACTGCATCTGAGACTGGAAGGCTAGAGTACTGGAGAGGGTGGTGGAATTCCTCGTGTAGCGGTGAAATGCGTAGAGATGAGGAGGAACACCAGTGGCGAAGGCGGCCACCTGGACAGTAACTGACGCTGAGGCGCGAAAGTGTGGGTAGCAAACAGGATTAGATACCCTGGTAGTCCACGCTGTAAACGATGAACACTTGGTGTGGAGGGAGTTGACCCCTTCCGTGCCGGAGCTAACGCGTTAAGTGTTCCGCCTGGGGAGTACGGT	Bacteria	Acidobacteriota	Holophagae	Holophagales	Holophagaceae	AcidobacteriotaHolophagaeHolophagalesHolophagaceae	0	0	0	0	0	0.0175778	0	0.00370261	0.328769	0	0.0223844	0.00657332	0	0	0	0	0	0	0	0	0	0	0	0	0	0	0	0	0	0		25		0.0126336
AGGGTGCAAGCGTTAGTCGGAATTACTGGGCGTAAAGCGTACGTAGGCGGTTTGGTAAGTCGGTTGTGAAATCCCCGGGCTTAACCCGGGAATGGCATTCGATACTGCCTGACTGGAGTATGGTAGAGGGAAGTGGAATTCCGGGTGTAGCGGTGAAATGCGTAGATATCCGGAGGAACATCAGTGGCGAAGGCGGCTTCCTGGACCAATACTGACGCTGAGGTACGAAAGCGTGGGGAGCAAACAGGATTAGATACCCTGGTAGTCCACGCCCTAAACGATGTCAACTAGCCGTTGGGTTCATATAAGAACTTAGTGGCGCAGCTAACGCGATAAGTTGACCGCCTGGGGAGTACGGCCGCAA	AGGGTGCAAGCGTTAGTCGGAATTACTGGGCGTAAAGCGTACGTAGGCGGTTTGGTAAGTCGGTTGTGAAATCCCCGGGCTTAACCCGGGAATGGCATTCGATACTGCCTGACTGGAGTATGGTAGAGGGAAGTGGAATTCCGGGTGTAGCGGTGAAATGCGTAGATATCCGGAGGAACATCAGTGGCGAAGGCGGCTTCCTGGACCAATACTGACGCTGAGGTACGAAAGCGTGGGGAGCAAACAGGATTAGATACCCTGGTAGTCCACGCCCTAAACGATGTCAACTAGCCGTTGGGTTCATATAAGAACTTAGTGGCGCAGCTAACGCGATAAGTTGACCGCCTGGGGAGTACGGCCGCAA	Bacteria	Pseudomonadota	Gammaproteobacteria	JTB23	NA	PseudomonadotaGammaproteobacteriaJTB23NA	0	0	0	0	0	0	0	0	0	0	0	0	0	0	0	0	0.0152862	0	0.00141567	0.0477669	0.0632634	0	0.0347506	0.00303707	0	0.0244372	0.0568911	0.121156	0.00501203	0		20		0.0124339
AGACCTCGAGCGTTATCCGGAATTATTGGGCGTAAAGGGTCCGTAGGCGGCTCTCTAAGTCATATGTCAAATCTCTGGGCTCAACCCAGAGGCTGCGTGTGATACTGGAGAGCTTGAGATCGGGAGAGGCACATGGAATTACTGGTGTAGCGGTAAAATGCGTTAATATCAGTAAGAACACCAAAGGCGAAGGCAGTGTGCTGGAACGATTCTGACGCTGAGGGACGAAAGCGTGGGTAGCGAATGGGATTAGATACCCCAGTAGTCCACGCCCTAAACGATGAGTGCTAGATATTAGGAGTATCGACCCTCCTGGTGTCGCTGAACCAAGCTAACGCGTTAAGCACTCCGCCTGGGGAGTACGGTCGCAA	AGACCTCGAGCGTTATCCGGAATTATTGGGCGTAAAGGGTCCGTAGGCGGCTCTCTAAGTCATATGTCAAATCTCTGGGCTCAACCCAGAGGCTGCGTGTGATACTGGAGAGCTTGAGATCGGGAGAGGCACATGGAATTACTGGTGTAGCGGTAAAATGCGTTAATATCAGTAAGAACACCAAAGGCGAAGGCAGTGTGCTGGAACGATTCTGACGCTGAGGGACGAAAGCGTGGGTAGCGAATGGGATTAGATACCCCAGTAGTCCACGCCCTAAACGATGAGTGCTAGATATTAGGAGTATCGACCCTCCTGGTGTCGCTGAACCAAGCTAACGCGTTAAGCACTCCGCCTGGGGAGTACGGTCGCAA	Bacteria	Patescibacteria	ABY1	Candidatus Uhrbacteria	NA	PatescibacteriaABY1Candidatus UhrbacteriaNA	0	0	0	0	0	0	0.0243292	0	0	0	0	0.0788799	0	0	0	0	0.0085603	0	0	0.041796	0.135043	0.00948564	0.0102208	0	0	0	0.00325092	0.058155	0	0		21		0.012324
GCGAGCGTTAATCGGAATTACTGGGCGTAAAGCGTGCGCAGGCGGTTTCTTAAGCCAGATGTGAAAGCCCCGGGCTTAACCTGGGAATTGCGTTTGGAACTGGGAGACTAGAGTGTGGCAGAGGGAGGTAGAATTCCACGTGTAGCAGTGAAATGCGTAGAGATGTGGAGGAATACCGATGGCGAAGGCAGCCTCCTGGGCCAACACTGACGCTCATGCACGAAAGCGTGGGGAGCAAACAGGATTAGATACCCTGGTAGTCCACGCCCTAAACGATGTCAACTAGTTGTTGGGGGAGTTAAATCCTTTAGTAACGAAGCTAACGCGTGAAGTTGACCGCCTGGGAAGTACGGC	GCGAGCGTTAATCGGAATTACTGGGCGTAAAGCGTGCGCAGGCGGTTTCTTAAGCCAGATGTGAAAGCCCCGGGCTTAACCTGGGAATTGCGTTTGGAACTGGGAGACTAGAGTGTGGCAGAGGGAGGTAGAATTCCACGTGTAGCAGTGAAATGCGTAGAGATGTGGAGGAATACCGATGGCGAAGGCAGCCTCCTGGGCCAACACTGACGCTCATGCACGAAAGCGTGGGGAGCAAACAGGATTAGATACCCTGGTAGTCCACGCCCTAAACGATGTCAACTAGTTGTTGGGGGAGTTAAATCCTTTAGTAACGAAGCTAACGCGTGAAGTTGACCGCCTGGGAAGTACGGC	Bacteria	Pseudomonadota	Gammaproteobacteria	Burkholderiales	NA	PseudomonadotaGammaproteobacteriaBurkholderialesNA	0	0	0	0	0.00851861	0.00439445	0.0034756	0.0999704	0	0	0.0134306	0.00657332	0.12828	0	0.0468844	0	0.0036687	0	0	0	0.0243321	0	0	0.0258151	0	0.00287497	0	0	0	0		18		0.0122739
AGGGGGCTAGCGTTGCTCGGAATGACTGGGCGTAAAGGGCGCGTAGGCGGCACAACTCGTCAGGCGTGAAATTCCTGGGCTTAACCTGGGGGCTGCGTTTGATACGGTTGGGCTAGAGGATGGAAGAGGCTCGTGGAATTCCCAGTGTAGAGGTGAAATTCGTAGATATTGGGAAGAACACCGGTGGCGAAGGCGGCGAGCTGGTCCATTACTGACGCTGAGGCGCGAAAGCGTGGGGAGCAAACAGGATTAGATACCCTGGTAGTCCACGCTGTAAACGATGTGCGCTGGATGTTGGGTAACTTAGTTACTCAGTGTCGTAGCTAACGCGATAAGCGCACCGCCTGGGGAGTACGGCCGCAA	AGGGGGCTAGCGTTGCTCGGAATGACTGGGCGTAAAGGGCGCGTAGGCGGCACAACTCGTCAGGCGTGAAATTCCTGGGCTTAACCTGGGGGCTGCGTTTGATACGGTTGGGCTAGAGGATGGAAGAGGCTCGTGGAATTCCCAGTGTAGAGGTGAAATTCGTAGATATTGGGAAGAACACCGGTGGCGAAGGCGGCGAGCTGGTCCATTACTGACGCTGAGGCGCGAAAGCGTGGGGAGCAAACAGGATTAGATACCCTGGTAGTCCACGCTGTAAACGATGTGCGCTGGATGTTGGGTAACTTAGTTACTCAGTGTCGTAGCTAACGCGATAAGCGCACCGCCTGGGGAGTACGGCCGCAA	Bacteria	Pseudomonadota	Alphaproteobacteria	Acetobacterales	Acetobacteraceae	PseudomonadotaAlphaproteobacteriaAcetobacteralesAcetobacteraceae	0	0	0	0	0	0	0	0	0.00338937	0.023359	0	0	0	0.0326371	0.00223259	0	0.0126366	0	0	0	0	0	0.0919869	0	0.0972714	0	0	0	0	0.0896972		22		0.0117737
GCGAGCGTTAATCGGAATTACTGGGCGTAAAGCGTGCGCAGGCGGTTTTGTAAGTCAGATGTGAAATCCCCGAGCTCAACTTGGGAACTGCGTTTGAAACTACAAGACTAGAATATGTCAGAGGGGGGTAGAATTCCACGTGTAGCAGTGAAATGCGTAGAGATGTGGAGGAATACCAATGGCGAAGGCAGCCCCCTGGGATAATATTGACGCTCATGCACGAAAGCGTGGGGAGCAAACAGGATTAGATACCCTGGTAGTCCACGCCCTAAACGATGTCTACTAGTTGTTGGTGGAGTAAAATCCATGAGTAACGCAGCTAACGCGTGAAGTAGACCGCCTGGGGAGTACGGT	GCGAGCGTTAATCGGAATTACTGGGCGTAAAGCGTGCGCAGGCGGTTTTGTAAGTCAGATGTGAAATCCCCGAGCTCAACTTGGGAACTGCGTTTGAAACTACAAGACTAGAATATGTCAGAGGGGGGTAGAATTCCACGTGTAGCAGTGAAATGCGTAGAGATGTGGAGGAATACCAATGGCGAAGGCAGCCCCCTGGGATAATATTGACGCTCATGCACGAAAGCGTGGGGAGCAAACAGGATTAGATACCCTGGTAGTCCACGCCCTAAACGATGTCTACTAGTTGTTGGTGGAGTAAAATCCATGAGTAACGCAGCTAACGCGTGAAGTAGACCGCCTGGGGAGTACGGT	Bacteria	Pseudomonadota	Gammaproteobacteria	Burkholderiales	Methylophilaceae	PseudomonadotaGammaproteobacteriaBurkholderialesMethylophilaceae	0	0.109262	0	0	0	0	0	0	0.118628	0	0.0761069	0.00328666	0	0	0.00223259	0	0.00774503	0	0.00141567	0	0.0012166	0	0	0	0	0	0.00162546	0.0218081	0	0.00551983		19		0.0116282
AGGCGGCGAGCGTTGTTCGGATTTACTGGGCGTAAAGGGTGCGTAGGCGGTTCCGTATGTCGGATGTGAAATCTCACTGCTCAACGGTGGAATGGCATTCGAAACTGCGGGGCTAGAGTACCGGAGAGGAAAGCGGAATTCTCGGTGTAGCGGTGAAATGCGTAGATATCGAGAGGTACACCGGTGGCGAAGGCGGCTTTCTGGACGGATACTGACGCTGAGGCACGAAAGCTGGGGGAGCAAACAGGATTAGATACCCTGGTAGTCCCAGCCCTAAACGGTGTGCACTTGGTGTGAGCGGCATTGTCCCCGTTCGCGCCGGAGCTAACGCGTTAAGTGCACCGCCTGGGGAGTACGGTCGCAA	AGGCGGCGAGCGTTGTTCGGATTTACTGGGCGTAAAGGGTGCGTAGGCGGTTCCGTATGTCGGATGTGAAATCTCACTGCTCAACGGTGGAATGGCATTCGAAACTGCGGGGCTAGAGTACCGGAGAGGAAAGCGGAATTCTCGGTGTAGCGGTGAAATGCGTAGATATCGAGAGGTACACCGGTGGCGAAGGCGGCTTTCTGGACGGATACTGACGCTGAGGCACGAAAGCTGGGGGAGCAAACAGGATTAGATACCCTGGTAGTCCCAGCCCTAAACGGTGTGCACTTGGTGTGAGCGGCATTGTCCCCGTTCGCGCCGGAGCTAACGCGTTAAGTGCACCGCCTGGGGAGTACGGTCGCAA	Bacteria	Verrucomicrobiota	Kiritimatiellia	WCHB1-41	NA	VerrucomicrobiotaKiritimatielliaWCHB1-41NA	0	0	0.0258455	0	0	0.00439445	0	0	0	0	0	0	0.092201	0	0.00223259	0	0.00183435	0	0	0	0	0	0.0919869	0.0121483	0.117225	0	0	0	0	0		22		0.0115956
AGGGTGCAAGCGTTATCCGGAATCATTGGGTTTAAAGGGTCCGCAGGCGGGAAAATAAGTCAGTGGTGAAATCTCTCGGCTCAACCGAGAAACTGCCATTGATACTGTTTTTCTTGAATTCGATCGAAGTGGGCGGAATATGACATGTAGCGGTGAAATGCTTAGATATGTCATAGAACACCGATAGCGAAGGCAGCTCACTAGGTCTGGATTGACGCTCAGGGACGAAAGCGTGGGGAGCAAACAGGATTAGATACCCTGGTAGTCCACGCCGTAAACTATCAATACTCGTTTTCGGGGACTTCGGTCTTCGGAGACTAAGCGAAAGTGATAAGTATTGCACCTGGGGAGTACGATCGCAA	AGGGTGCAAGCGTTATCCGGAATCATTGGGTTTAAAGGGTCCGCAGGCGGGAAAATAAGTCAGTGGTGAAATCTCTCGGCTCAACCGAGAAACTGCCATTGATACTGTTTTTCTTGAATTCGATCGAAGTGGGCGGAATATGACATGTAGCGGTGAAATGCTTAGATATGTCATAGAACACCGATAGCGAAGGCAGCTCACTAGGTCTGGATTGACGCTCAGGGACGAAAGCGTGGGGAGCAAACAGGATTAGATACCCTGGTAGTCCACGCCGTAAACTATCAATACTCGTTTTCGGGGACTTCGGTCTTCGGAGACTAAGCGAAAGTGATAAGTATTGCACCTGGGGAGTACGATCGCAA	Bacteria	Bacteroidota	Bacteroidia	Flavobacteriales	Crocinitomicaceae	BacteroidotaBacteroidiaFlavobacterialesCrocinitomicaceae	0	0	0	0	0	0	0	0	0	0	0	0.0361533	0	0	0	0	0.102724	0	0	0	0.00851623	0	0	0.100223	0	0.0991864	0	0	0	0		25		0.0115601
GCGAGCGTTGTCCGGAGTTACTGGGCGTAAAGGGCGTGTAGGCGGTTGAATAAGTCCGGTGTGAAATTCCGAAGCTCAACTTCGGAACTGCGCTGGATACTGTTTGACTGGAGTTTGGCAGGGGTAACTGGAATTCCTGGTGTAACGGTGAAATGTGTAGATATCAGGAGGAACACCTGTGGCGAAGGCGGGTTACTGGGCCACAACTGACGCTGAGACGCGAAAGCGTGGGTAGCAAACAGGATTAGATACCCTGGTAGTCCACGCTGTAAACGATGAGTGCTAGGCGTTGGTGACATCGACGTCATCATTGCCGCAGTTAACACAATAAGCACTCCGCCTGGGGAGTACGGT	GCGAGCGTTGTCCGGAGTTACTGGGCGTAAAGGGCGTGTAGGCGGTTGAATAAGTCCGGTGTGAAATTCCGAAGCTCAACTTCGGAACTGCGCTGGATACTGTTTGACTGGAGTTTGGCAGGGGTAACTGGAATTCCTGGTGTAACGGTGAAATGTGTAGATATCAGGAGGAACACCTGTGGCGAAGGCGGGTTACTGGGCCACAACTGACGCTGAGACGCGAAAGCGTGGGTAGCAAACAGGATTAGATACCCTGGTAGTCCACGCTGTAAACGATGAGTGCTAGGCGTTGGTGACATCGACGTCATCATTGCCGCAGTTAACACAATAAGCACTCCGCCTGGGGAGTACGGT	Bacteria	Spirochaetota	MVP-15	NA	NA	SpirochaetotaMVP-15NANA	0	0	0	0	0	0.294428	0	0.0222156	0	0	0	0	0.0220481	0	0	0	0	0	0	0	0	0	0	0.00303707	0	0	0	0	0	0		26		0.011391
GCAAGCGTTGTTCGGAATAACTGGGCGTAAAGGGCGCGTAGGCGGGTTTGTAAGTTGTCTGTGAAATTCCTGGGCTCAACCTGGGCGCGGCAGACAATACTGCAGATCTTGAGTGCTTGAGAGGATGGCGGAATTCCAGGTGTAGAAGTGAAATTCGTAGATATCTGGAAGAACACCGGAGGCGAAGGCGGCTGTCTGGCAAGACACTGACGCTGAGGCGCGAAAGCGTGGGGATCAAACAGGATTAGATACCCTGGTAGTCCACGCCATAAACGATGGATACTAGATGTTTGAGGAATTAACCCCTTGAGTATCGTAGTTTACACGATAAGTATCCCGCCTGGGGAGTACGGT	GCAAGCGTTGTTCGGAATAACTGGGCGTAAAGGGCGCGTAGGCGGGTTTGTAAGTTGTCTGTGAAATTCCTGGGCTCAACCTGGGCGCGGCAGACAATACTGCAGATCTTGAGTGCTTGAGAGGATGGCGGAATTCCAGGTGTAGAAGTGAAATTCGTAGATATCTGGAAGAACACCGGAGGCGAAGGCGGCTGTCTGGCAAGACACTGACGCTGAGGCGCGAAAGCGTGGGGATCAAACAGGATTAGATACCCTGGTAGTCCACGCCATAAACGATGGATACTAGATGTTTGAGGAATTAACCCCTTGAGTATCGTAGTTTACACGATAAGTATCCCGCCTGGGGAGTACGGT	Bacteria	Bdellovibrionota	Oligoflexia	Oligoflexales	Oligoflexaceae	BdellovibrionotaOligoflexiaOligoflexalesOligoflexaceae	0	0	0	0	0	0	0	0	0.0169469	0	0.0223844	0.200486	0	0	0	0	0.00794885	0	0	0	0	0	0	0.091112	0	0	0	0	0	0.00137996		24		0.0113419
AGGGGGCAAGCGTTATCCGGAATTATTGGGCGTAAAGCGCGCGCAGGCGGTTAATTAAGTCAGGTGTGAAAGGCTACGGCTCAACCGTAGAGTTGCATTTGAAACTGGTTAACTTGAGTGCAGGAGAGGTAAGTGGAATTCCCGGTGTAGCGGTGGAATGCGTAGAGATCGGGAGGAACACCAGTGGCGAAGGCGGCTTACTGGCCTGCAACTGACGCTGAGGCGCGAAAGCGTGGGGAGCGAACAGGATTAGATACCCTGGTAGTCCACGCCGTAAACGATGAGTGCTAGGTGTTGGGGGGTACCACCCTCAGTGCCGAAGGAAACCCAATAAGCACTCCGCCTGGGGAGTACGGTCGCAA	AGGGGGCAAGCGTTATCCGGAATTATTGGGCGTAAAGCGCGCGCAGGCGGTTAATTAAGTCAGGTGTGAAAGGCTACGGCTCAACCGTAGAGTTGCATTTGAAACTGGTTAACTTGAGTGCAGGAGAGGTAAGTGGAATTCCCGGTGTAGCGGTGGAATGCGTAGAGATCGGGAGGAACACCAGTGGCGAAGGCGGCTTACTGGCCTGCAACTGACGCTGAGGCGCGAAAGCGTGGGGAGCGAACAGGATTAGATACCCTGGTAGTCCACGCCGTAAACGATGAGTGCTAGGTGTTGGGGGGTACCACCCTCAGTGCCGAAGGAAACCCAATAAGCACTCCGCCTGGGGAGTACGGTCGCAA	Bacteria	Bacillota	Bacilli	Thermoactinomycetales	Thermoactinomycetaceae	BacillotaBacilliThermoactinomycetalesThermoactinomycetaceae	0	0	0.0812288	0	0.0681489	0	0	0	0	0	0.0268613	0.0427266	0	0	0	0	0	0	0.0976811	0.00895629	0.00364981	0	0	0.00151853	0	0	0	0	0	0.00413987		21		0.0111637
TCAAGCGTTATCCGGATTTATTGGGCGTAAAGCGTGTGTAGGCGGCGATGATAGTCAGATGTTAAATTCCAGCGCTCAACGTTGGAGCTGCATCTGAAACGTCATCACTAGAGACAAGTAGAGGTTCATGGAACATATGGTGTAGCAGTGAAATGCGTTGATATCATATGGAACGCCAAAGGCGAAGGCAGTGAACTGGGCTTTGTCTGACGCTGAGACACGAAAGCGTGGGTAGCGAATGGGATTAGATACCCCAGTAGTCCACGCCCTAAACGTTGCCTACTAGGTCTTGGAAGTATCGACCCTTTCAGGATCGGAGCTAACGCGTTAAGTAGGCCGCCTGGGAAGTACGGC	TCAAGCGTTATCCGGATTTATTGGGCGTAAAGCGTGTGTAGGCGGCGATGATAGTCAGATGTTAAATTCCAGCGCTCAACGTTGGAGCTGCATCTGAAACGTCATCACTAGAGACAAGTAGAGGTTCATGGAACATATGGTGTAGCAGTGAAATGCGTTGATATCATATGGAACGCCAAAGGCGAAGGCAGTGAACTGGGCTTTGTCTGACGCTGAGACACGAAAGCGTGGGTAGCGAATGGGATTAGATACCCCAGTAGTCCACGCCCTAAACGTTGCCTACTAGGTCTTGGAAGTATCGACCCTTTCAGGATCGGAGCTAACGCGTTAAGTAGGCCGCCTGGGAAGTACGGC	Bacteria	Patescibacteria	Parcubacteria	Candidatus Moranbacteria	NA	PatescibacteriaParcubacteriaCandidatus MoranbacteriaNA	0	0	0.00184611	0.0494176	0.00851861	0	0	0	0	0.210231	0	0.00328666	0.0581267	0	0	0	0.000407633	0	0	0	0	0.00237141	0	0	0	0	0	0	0	0		22		0.0111402
AGACCTCAAGCGTTATCCGGATTTATTGGGCGTAAAGCGCGGGCAGGAGGCTTGGCAAGTTTGACGTTAAATCTCAGGGCTTAACCCTGGGGCTGCGTTGAAAACTGCCAAACTAGAGGGCGTTAGAGGCAGATGGAACAGCCGGTGTAGGGGTGAAATCCGTTGATATCGGCTGGAACACCAAAGGCGAAGGCATTCTGCTGGGACGTTCCTGACTTTGAGCCGCGAAAGCGTGGGGAGAAAAAAGGATTAGATACCCTTGTATTCCACGCCCTAAACAATGTCTACTAGCTGTTGGGAGTATCGACCCTCTCGGCGGCGAAGCTAACGCGTTAAGTAGACCGCCTGGGAAGTACGAACGCAA	AGACCTCAAGCGTTATCCGGATTTATTGGGCGTAAAGCGCGGGCAGGAGGCTTGGCAAGTTTGACGTTAAATCTCAGGGCTTAACCCTGGGGCTGCGTTGAAAACTGCCAAACTAGAGGGCGTTAGAGGCAGATGGAACAGCCGGTGTAGGGGTGAAATCCGTTGATATCGGCTGGAACACCAAAGGCGAAGGCATTCTGCTGGGACGTTCCTGACTTTGAGCCGCGAAAGCGTGGGGAGAAAAAAGGATTAGATACCCTTGTATTCCACGCCCTAAACAATGTCTACTAGCTGTTGGGAGTATCGACCCTCTCGGCGGCGAAGCTAACGCGTTAAGTAGACCGCCTGGGAAGTACGAACGCAA	Bacteria	Patescibacteria	Parcubacteria	Candidatus Wolfebacteria	NA	PatescibacteriaParcubacteriaCandidatus WolfebacteriaNA	0	0	0	0	0	0	0	0	0	0	0	0	0.120262	0	0	0	0	0.193885	0	0	0	0	0.00613246	0.00303707	0.00997655	0	0	0	0	0		25		0.0111098
AGGGGGCAAGCGTTATCCGGATTTACTGGGCGTAAAGGGCTTGTAGGTGGCTTCAAAAGTCTTTTGTGAAATCTTTTCGCTCAACGAAGAGAGGCCAGAAGATACTCTGAGGCTTGAGGGGAGCAGAGGAGAATGGAATTCCCGGTGTAGTGGTGAAATGCGTAGATATCGGGAGGAACACCAGTGGCGAAAGCGGTTCTCTGGGCTCAACCTGACACTGAGGAGCGAAAGCGTGGGGAGCAAACCGGATCAGATACCCGGGTAGTCCACGCCATAAACGATGGGTGCTGGGTATGGGGGGTATCGACCCCCTCCGTGCCGAAGCTAACGCGTTAAGCACCCCGCCTGGGAACTACGACCGCAA	AGGGGGCAAGCGTTATCCGGATTTACTGGGCGTAAAGGGCTTGTAGGTGGCTTCAAAAGTCTTTTGTGAAATCTTTTCGCTCAACGAAGAGAGGCCAGAAGATACTCTGAGGCTTGAGGGGAGCAGAGGAGAATGGAATTCCCGGTGTAGTGGTGAAATGCGTAGATATCGGGAGGAACACCAGTGGCGAAAGCGGTTCTCTGGGCTCAACCTGACACTGAGGAGCGAAAGCGTGGGGAGCAAACCGGATCAGATACCCGGGTAGTCCACGCCATAAACGATGGGTGCTGGGTATGGGGGGTATCGACCCCCTCCGTGCCGAAGCTAACGCGTTAAGCACCCCGCCTGGGAACTACGACCGCAA	Bacteria	Chloroflexota	Dehalococcoidia	NA	NA	ChloroflexotaDehalococcoidiaNANA	0	0	0.0258455	0	0.0255558	0	0	0.00740521	0	0	0	0	0.102223	0	0.00223259	0	0.0413748	0	0	0	0.0012166	0	0.0449714	0	0	0.047437	0	0.0266544	0	0		20		0.0108305
AGGGTGCAAACGTTGTTCGGAATTACTGGGCGTAAAGCGTGTGTAGGCGGCCATGTAAGTTGGATGTGAAAGCCCGGGGCTCAACCTCGGAAGTGCATTCAATACTGCGTGGCTTGAGTATCGGAGAGGTTGGTGGAATTCTCGGTGTAGAGGTGAAATTCGTAGATATCGAGAGGAACACCGGTGGCGAAGGCGGCCAACTGGACGAATACTGACGCTGAGACACGAAAGCGTGGGGAGCAAACAGGATTAGATACCCTGGTAGTCCACGCCGTAAACGATGGGTGCTAGGTGTCACGGGCATTGACTCCCGTGGTGCCGTAGCCAACGCATTAAGCACCCCGCCTGGGAAGTACGGCCGCAA	AGGGTGCAAACGTTGTTCGGAATTACTGGGCGTAAAGCGTGTGTAGGCGGCCATGTAAGTTGGATGTGAAAGCCCGGGGCTCAACCTCGGAAGTGCATTCAATACTGCGTGGCTTGAGTATCGGAGAGGTTGGTGGAATTCTCGGTGTAGAGGTGAAATTCGTAGATATCGAGAGGAACACCGGTGGCGAAGGCGGCCAACTGGACGAATACTGACGCTGAGACACGAAAGCGTGGGGAGCAAACAGGATTAGATACCCTGGTAGTCCACGCCGTAAACGATGGGTGCTAGGTGTCACGGGCATTGACTCCCGTGGTGCCGTAGCCAACGCATTAAGCACCCCGCCTGGGAAGTACGGCCGCAA	Bacteria	Myxococcota	Polyangiia	Polyangiales	Polyangiaceae	MyxococcotaPolyangiiaPolyangialesPolyangiaceae	0	0	0	0	0	0	0	0	0	0	0	0	0	0	0	0	0.0421901	0.0217036	0.0651208	0	0.0255487	0.00237141	0.0367948	0.0121483	0.017459	0.0114999	0.0146292	0	0.0225541	0.0344989		18		0.0102173
CCGAGTGGTCGGGACGATTATTGGGCCTAAAGCATCCGTAGCCGGTTCTGCAAGTCTCCCGTTAAATCCACCTGCTCAACAGATGGGCTGCGGGGGATACTACAGGGCTAGGAGGCGGGAGAGGCAAGCGGTACTCGGTGGGTAGGGGTAAAATCCTCTGATCCACCGAAGACCACCAGTGGCGAAGGCGGCTTGCCAGAACGCGCTCGACGGTGAGGGATGAAAGCTGGGGGAGCAAACCGGATTAGATACCCGGGTAGTCCCAGCTGTAAACGATGCAGACTCGGTGATGGGTTGGCTTTGAGCCAACCCAGTGCCGCAGGGAAGCCGTTAAGTCTGCCGCCTGGGGAGTACGGT	CCGAGTGGTCGGGACGATTATTGGGCCTAAAGCATCCGTAGCCGGTTCTGCAAGTCTCCCGTTAAATCCACCTGCTCAACAGATGGGCTGCGGGGGATACTACAGGGCTAGGAGGCGGGAGAGGCAAGCGGTACTCGGTGGGTAGGGGTAAAATCCTCTGATCCACCGAAGACCACCAGTGGCGAAGGCGGCTTGCCAGAACGCGCTCGACGGTGAGGGATGAAAGCTGGGGGAGCAAACCGGATTAGATACCCGGGTAGTCCCAGCTGTAAACGATGCAGACTCGGTGATGGGTTGGCTTTGAGCCAACCCAGTGCCGCAGGGAAGCCGTTAAGTCTGCCGCCTGGGGAGTACGGT	Archaea	Thermoproteota	Nitrososphaeria	Nitrososphaerales	Nitrososphaeraceae	ThermoproteotaNitrososphaeriaNitrososphaeralesNitrososphaeraceae	0	0	0.00738443	0	0.0681489	0	0	0	0	0	0.035815	0.144613	0.0400874	0	0	0	0	0	0	0	0	0	0	0	0	0	0	0	0	0		25		0.0098683
CCAAGCGTTATCCGGAATTACTGGGCGTAAAGCGTTTGTAGGCGGTTTGTATTTCTTCCCGAAAGGGAAGAATTCTAAGTCTGGCGTTAAATCTCAGGGCTTAACCCTGAAACTGCGTTGGATACTAGCAGACTAGAGAGCAGGAGAGGTGTGTAGAACTTATGGTGTAGGGGTGAAATCCGTTGATATCATAGGGAATACCAAAGGCGAAGGCATCACACTGGCCTGACTCTGACGCTGAGAAACGAAAGCGTGGGGAGCAAAAAGGATTAGATACCCTTGTAGTCCACGCCCTAAACGATGAGTGCTAGATATGTGAAGTATCGACCCTTCACGTGTCGTAGCTAACGCGTTAAGCACTCCGCCTGGGAAGTACGGC	CCAAGCGTTATCCGGAATTACTGGGCGTAAAGCGTTTGTAGGCGGTTTGTATTTCTTCCCGAAAGGGAAGAATTCTAAGTCTGGCGTTAAATCTCAGGGCTTAACCCTGAAACTGCGTTGGATACTAGCAGACTAGAGAGCAGGAGAGGTGTGTAGAACTTATGGTGTAGGGGTGAAATCCGTTGATATCATAGGGAATACCAAAGGCGAAGGCATCACACTGGCCTGACTCTGACGCTGAGAAACGAAAGCGTGGGGAGCAAAAAGGATTAGATACCCTTGTAGTCCACGCCCTAAACGATGAGTGCTAGATATGTGAAGTATCGACCCTTCACGTGTCGTAGCTAACGCGTTAAGCACTCCGCCTGGGAAGTACGGC	Bacteria	Patescibacteria	Parcubacteria	GWB1-42-6	NA	PatescibacteriaParcubacteriaGWB1-42-6NA	0	0	0	0	0	0	0	0.266588	0	0	0	0.00328666	0.0240524	0	0	0	0	0	0	0	0	0	0	0	0	0	0	0	0	0		27		0.00979756
GCGAGCGTTAATCGGATTTACTGGGCGTAAAGCGTGCGTAGGCGGCTTTTTAAGTCGGATGTGAAATCCCTGAGCTTAACTTAGGAATTGCATTCGATACTGGGAAGCTAGAGTATGGGAGAGGATGGTAGAATTCCAGGTGTAGCGGTGAAATGCGTAGAGATCTGGAGGAATACCGATGGCGAAGGCAGCCATCTGGCCTAATACTGACGCTGAGGTACGAAAGCATGGGGAGCAAACAGGATTAGATACCCTGGTAGTCCATGCCGTAAACGATGTCTACTAGCCGTTGGGGCCTTTGAGGCTTTAGTGGCGCAGCTAACGCGATAAGTAGACCGCCTGGGGAGTACGGT	GCGAGCGTTAATCGGATTTACTGGGCGTAAAGCGTGCGTAGGCGGCTTTTTAAGTCGGATGTGAAATCCCTGAGCTTAACTTAGGAATTGCATTCGATACTGGGAAGCTAGAGTATGGGAGAGGATGGTAGAATTCCAGGTGTAGCGGTGAAATGCGTAGAGATCTGGAGGAATACCGATGGCGAAGGCAGCCATCTGGCCTAATACTGACGCTGAGGTACGAAAGCATGGGGAGCAAACAGGATTAGATACCCTGGTAGTCCATGCCGTAAACGATGTCTACTAGCCGTTGGGGCCTTTGAGGCTTTAGTGGCGCAGCTAACGCGATAAGTAGACCGCCTGGGGAGTACGGT	Bacteria	Pseudomonadota	Gammaproteobacteria	Pseudomonadales	Moraxellaceae	PseudomonadotaGammaproteobacteriaPseudomonadalesMoraxellaceae	0	0.212096	0.00184611	0	0	0	0	0	0.0135575	0	0.0134306	0	0.00200437	0	0	0	0.0154901	0.00868143	0	0.020898	0	0	0	0.00151853	0	0.00143748	0	0	0	0		20		0.00969867
AGGGTGCAAGCGTTACCCGGAATCACTGGGCGTAAAGGGCGTGTAGGCGGATATTTAAGTCTGGTTTTAAAGACCGAGGCTCAACCTCGGGAGTGGACTGGATACTGGATGTCTTGACCTCTGGAGAGGTAACTGGAATTCCTGGTGTAGCGGTGGAATGCGTAGATACCAGGAGGAACACCAATGGCGAAGGCAAGTTACTGGACAGAAGGTGACGCTGAGGCGCGAAAGTGTGGGGAGCAAACCGGATTAGATACCCGGGTAGTCCACACCCTAAACGATGTACGTTGGCTAAGCGCAGGATGCTGTGCTTGGCGAAGCTAACGCGATAAACGTACCGCCTGGGAAGTACGGCCGCAA	AGGGTGCAAGCGTTACCCGGAATCACTGGGCGTAAAGGGCGTGTAGGCGGATATTTAAGTCTGGTTTTAAAGACCGAGGCTCAACCTCGGGAGTGGACTGGATACTGGATGTCTTGACCTCTGGAGAGGTAACTGGAATTCCTGGTGTAGCGGTGGAATGCGTAGATACCAGGAGGAACACCAATGGCGAAGGCAAGTTACTGGACAGAAGGTGACGCTGAGGCGCGAAAGTGTGGGGAGCAAACCGGATTAGATACCCGGGTAGTCCACACCCTAAACGATGTACGTTGGCTAAGCGCAGGATGCTGTGCTTGGCGAAGCTAACGCGATAAACGTACCGCCTGGGAAGTACGGCCGCAA	Bacteria	Deinococcota	Deinococci	Deinococcales	Deinococcaceae	DeinococcotaDeinococciDeinococcalesDeinococcaceae	0	0	0	0	0	0	0	0	0	0	0	0	0	0	0	0.124849	0.0617565	0.0347257	0	0	0	0.040314	0.00613246	0	0	0	0.00162546	0.019385	0	0		23		0.00962625
AGGTCCCAACCGTTGTTCGGATTCATTGGGCGTAAAGGGTGCGTAGGCGGCGGAGTAAGTCAGGTGTGAAATCTCGGGGCTCAACCCCGAAACTGCACTTGATACTGCTTCGCTAGAGTACTGGAGAGGAGACTGGAATTTACGGTGTAGCAGTGAAATGCGTAGATATCGTAAGGAAGACCAGTGGCGAAGGCGAGTCTCTGGACAGTTACTGACGCTGAGGCACGAAGGCCAGGGGAGCAAACGGGATTAGATACCCCGGTAGTCCTGGCAGTAAACGGTGCACGTTTGGTGTGGGAGGATTCGACCCCTTCCGTGCCGGAGCTAACGCGTTAAACGTGCCGCCTGGGAAGTACGGTCGCAA	AGGTCCCAACCGTTGTTCGGATTCATTGGGCGTAAAGGGTGCGTAGGCGGCGGAGTAAGTCAGGTGTGAAATCTCGGGGCTCAACCCCGAAACTGCACTTGATACTGCTTCGCTAGAGTACTGGAGAGGAGACTGGAATTTACGGTGTAGCAGTGAAATGCGTAGATATCGTAAGGAAGACCAGTGGCGAAGGCGAGTCTCTGGACAGTTACTGACGCTGAGGCACGAAGGCCAGGGGAGCAAACGGGATTAGATACCCCGGTAGTCCTGGCAGTAAACGGTGCACGTTTGGTGTGGGAGGATTCGACCCCTTCCGTGCCGGAGCTAACGCGTTAAACGTGCCGCCTGGGAAGTACGGTCGCAA	Bacteria	Verrucomicrobiota	Verrucomicrobiia	Chthoniobacterales	Chthoniobacteraceae	VerrucomicrobiotaVerrucomicrobiiaChthoniobacteralesChthoniobacteraceae	0	0	0	0	0	0	0	0	0.00677874	0	0	0	0	0	0	0	0.0120252	0	0	0	0	0.00237141	0	0.00151853	0	0.0086249	0	0	0	0.247012		24		0.00927771
AGGTGGCGAGCGTTGTTCGGATTTACTGGGCATAAAGGGTCCGCAGGGGGCCTGCCGTGTCTGATGTGAAATACCAAGGCTCAACCTTGGAACTGCATTGGAAACTGGCGGGCTAGAGTATCGGAGAGGAAAGTGGAATTCCCGGTGTAGCGGTGGAATGCGTAGATATCGGGAGGAACGCCAACGGCGAAGGCAGCTTTCTGGACGATCACTGACCCTCAGGGACGAAAGTATGGGGAGCAAACAGGATTAGATACCCTGGTAGTCCATACTGTAAACGTTGTGAACTTGACGTGGGAGGATTTAGACCCTTCCGTGCCGAAGCTAACGCGATAAGTTCACCGCCTGGGAAATACGGTCGCAA	AGGTGGCGAGCGTTGTTCGGATTTACTGGGCATAAAGGGTCCGCAGGGGGCCTGCCGTGTCTGATGTGAAATACCAAGGCTCAACCTTGGAACTGCATTGGAAACTGGCGGGCTAGAGTATCGGAGAGGAAAGTGGAATTCCCGGTGTAGCGGTGGAATGCGTAGATATCGGGAGGAACGCCAACGGCGAAGGCAGCTTTCTGGACGATCACTGACCCTCAGGGACGAAAGTATGGGGAGCAAACAGGATTAGATACCCTGGTAGTCCATACTGTAAACGTTGTGAACTTGACGTGGGAGGATTTAGACCCTTCCGTGCCGAAGCTAACGCGATAAGTTCACCGCCTGGGAAATACGGTCGCAA	Bacteria	Verrucomicrobiota	Lentisphaeria	Victivallales	GWF2-44-16	VerrucomicrobiotaLentisphaeriaVictivallalesGWF2-44-16	0	0	0	0	0	0.0219722	0	0.00740521	0	0	0.0223844	0.0131467	0.0561223	0	0.00446518	0	0	0.150478	0	0	0	0	0	0.00151853	0	0	0	0	0	0		22		0.00924976
AATCCCCAAGCGTTACCCGGATTTATTGGGCGTAAAGGGTCTGTAGGTGGTAAAGTAAGTTGAAAGTTAAAACTCATCGGCTTAACCTTTGAGGTGCTTTCAATACTGCTATACTAAGAGGGCGTTAGAGGTTAACGGAACCGACGGAGTAGGGGTGAAATCCGTTGATATCGTCGGGAACACCAAAAGCGAAGGCAGTTAACTGGGACGACCCTGACACTGAGAGACGAAAGCGTGGGGAGCAAAAAGGATTAGATACCCTTGTAGTCCACGCCGTAAACGATGGATGCTGGCTATTAGCAGTGTCGACCCTGCTAGTGGCGAAGCTAACGCGTTAAGCATCCCGCCTGGGAAGTACGAACGCAA	AATCCCCAAGCGTTACCCGGATTTATTGGGCGTAAAGGGTCTGTAGGTGGTAAAGTAAGTTGAAAGTTAAAACTCATCGGCTTAACCTTTGAGGTGCTTTCAATACTGCTATACTAAGAGGGCGTTAGAGGTTAACGGAACCGACGGAGTAGGGGTGAAATCCGTTGATATCGTCGGGAACACCAAAAGCGAAGGCAGTTAACTGGGACGACCCTGACACTGAGAGACGAAAGCGTGGGGAGCAAAAAGGATTAGATACCCTTGTAGTCCACGCCGTAAACGATGGATGCTGGCTATTAGCAGTGTCGACCCTGCTAGTGGCGAAGCTAACGCGTTAAGCATCCCGCCTGGGAAGTACGAACGCAA	Bacteria	Patescibacteria	Parcubacteria	Candidatus Staskawiczbacteria	NA	PatescibacteriaParcubacteriaCandidatus StaskawiczbacteriaNA	0	0	0	0	0	0	0	0	0	0	0	0	0	0	0	0	0.0362794	0.0376196	0	0.00597086	0.0742129	0	0.0919869	0.0273336	0.00249414	0	0	0	0	0		23		0.00919658
CCGAGCGTTGTTCGGAATTACTGGGCGTAAAGGGTGCGTAGGCGGCGAGGTAAGTCAGTTGTGAAAGCCCGGGGCTCAACCCCGGAATTGCAGCCGATACTGCCTTGCTAGAGGACTGGAGAGGAGACTGGAATTCACGGTGTAGCAGTGAAATGCGTGGATATCGTGAGGAAGACCAATGGCGAAGGCAGGTCTCTGGACAGTTCCTGACGCTGAGGCACGAAGGCCAGGGGAGCGAAAAGGATTAGATACCCTTGTAGTCCTGGCAGTAAACGGTGCGCGCTTGGTGTGGGAGGATTCGACCCCTTCTGTGCCGGAGCTAACGCGTTAAGCGCGCCGCCTGGGGAGTACGGC	CCGAGCGTTGTTCGGAATTACTGGGCGTAAAGGGTGCGTAGGCGGCGAGGTAAGTCAGTTGTGAAAGCCCGGGGCTCAACCCCGGAATTGCAGCCGATACTGCCTTGCTAGAGGACTGGAGAGGAGACTGGAATTCACGGTGTAGCAGTGAAATGCGTGGATATCGTGAGGAAGACCAATGGCGAAGGCAGGTCTCTGGACAGTTCCTGACGCTGAGGCACGAAGGCCAGGGGAGCGAAAAGGATTAGATACCCTTGTAGTCCTGGCAGTAAACGGTGCGCGCTTGGTGTGGGAGGATTCGACCCCTTCTGTGCCGGAGCTAACGCGTTAAGCGCGCCGCCTGGGGAGTACGGC	Bacteria	Verrucomicrobiota	Verrucomicrobiia	Verrucomicrobiales	DEV007	VerrucomicrobiotaVerrucomicrobiiaVerrucomicrobialesDEV007	0.0583158	0	0.173534	0	0	0	0	0	0	0	0	0	0	0	0	0	0	0	0	0	0	0	0	0	0	0.00287497	0	0	0	0.0386388		26		0.00911213
CCGAGCGTTATCCGGAGTTACTGGGCGTAAAGGGTGCGTAGGAGGTTATGTTAGTCGGTGTTTAAATCTTTGGGCCTAACCCAAAGCCTGGCATCGAAACGGCACAACTTGAGGGCGCGAGAGGTAGATGGAACTCATGGTGGAGGGGTGAAATCCGTTGATATCATGGGGAACACCAAAGGCGAAGGCAATCTACTGGCGCGTACCTGACTCTGAGGCACGAAAGCGTGGGGATCAAAAAGGATTAGATACCCTTGTAGTCCACGCCCTAAACGATGATGACTAGCTATTGGAAGTATCGACCCTTTCAGTGGCGAAGCTAACGCGTTAAGTCATCCGCCTGGGAAGTACGAG	CCGAGCGTTATCCGGAGTTACTGGGCGTAAAGGGTGCGTAGGAGGTTATGTTAGTCGGTGTTTAAATCTTTGGGCCTAACCCAAAGCCTGGCATCGAAACGGCACAACTTGAGGGCGCGAGAGGTAGATGGAACTCATGGTGGAGGGGTGAAATCCGTTGATATCATGGGGAACACCAAAGGCGAAGGCAATCTACTGGCGCGTACCTGACTCTGAGGCACGAAAGCGTGGGGATCAAAAAGGATTAGATACCCTTGTAGTCCACGCCCTAAACGATGATGACTAGCTATTGGAAGTATCGACCCTTTCAGTGGCGAAGCTAACGCGTTAAGTCATCCGCCTGGGAAGTACGAG	Bacteria	Patescibacteria	Parcubacteria	Candidatus Ryanbacteria	NA	PatescibacteriaParcubacteriaCandidatus RyanbacteriaNA	0	0	0	0	0	0	0.0069512	0.00370261	0	0	0	0.233353	0	0.00362634	0	0	0.00264962	0	0	0	0	0	0	0	0	0	0	0.0218081	0	0		24		0.0090697
GCAAGCGTTATCCGGATTTATTGGGCGTAAAGAGTGCGTAGGCGGTTCGTAAGGTCAGTCGTAAAAGATCAAGGCTTAACCTTGTAGGGCGATTGAAACCGGCGGACTTGAATATGGTAGAGGCTAGTGGAATTCCATGTGTAGCGGTGGAATGCGTAGATATATGGAGGAACACCAATGGCGAAGGCAGCTAGCTGGGCCAGAATTGACGCTGAGGCACGAAAGCGTGGGGAGCAAACAGGATTAGATACCCTGGTAGTCCACGCCGTAAACGATGAGAACTAAGTGTTGGCGCAAGTCAGTGCTGAAGTTAACGCATTAAGTTCTCCGCCTGGGTAGTACGGT	GCAAGCGTTATCCGGATTTATTGGGCGTAAAGAGTGCGTAGGCGGTTCGTAAGGTCAGTCGTAAAAGATCAAGGCTTAACCTTGTAGGGCGATTGAAACCGGCGGACTTGAATATGGTAGAGGCTAGTGGAATTCCATGTGTAGCGGTGGAATGCGTAGATATATGGAGGAACACCAATGGCGAAGGCAGCTAGCTGGGCCAGAATTGACGCTGAGGCACGAAAGCGTGGGGAGCAAACAGGATTAGATACCCTGGTAGTCCACGCCGTAAACGATGAGAACTAAGTGTTGGCGCAAGTCAGTGCTGAAGTTAACGCATTAAGTTCTCCGCCTGGGTAGTACGGT	Bacteria	Bacillota	Bacilli	Izemoplasmatales	Izemoplasmataceae	BacillotaBacilliIzemoplasmatalesIzemoplasmataceae	0	0	0.149535	0.0352983	0.0851861	0	0	0	0	0	0	0	0	0	0	0	0	0	0	0	0	0	0	0	0	0	0	0	0	0		27		0.00900064
AGGGGGCTAGCGTTGTTCGGAATTACTGGGCGTAAAGGGCGCGTAGGCGGATTAGTAAGTTGGGAGTGAAAGCCCGGGGCTTAACCTCGGAACTGCTTTCAAAACTGCTAGTCTAGAGTGAAGTAGGGGGTGATGGAATTCCTAGTGTAGAGGTGAAATTCTTAGATATTAGGAGGAACACCGGTGGCGAAGGCGGTCACCTGGACTTCAACTGACGCTGAGGCGCGAAAGCGTGGGGAGCAAACAGGATTAGATACCCTGGTAGTCCACGCTGTAAACGATGAGTGCTAGATGTCGGGAATTTATTTCTCGGTTTCGCAGCTAACGCATTAAGCACTCCGCCTGGGGACTACGATCGCAA	AGGGGGCTAGCGTTGTTCGGAATTACTGGGCGTAAAGGGCGCGTAGGCGGATTAGTAAGTTGGGAGTGAAAGCCCGGGGCTTAACCTCGGAACTGCTTTCAAAACTGCTAGTCTAGAGTGAAGTAGGGGGTGATGGAATTCCTAGTGTAGAGGTGAAATTCTTAGATATTAGGAGGAACACCGGTGGCGAAGGCGGTCACCTGGACTTCAACTGACGCTGAGGCGCGAAAGCGTGGGGAGCAAACAGGATTAGATACCCTGGTAGTCCACGCTGTAAACGATGAGTGCTAGATGTCGGGAATTTATTTCTCGGTTTCGCAGCTAACGCATTAAGCACTCCGCCTGGGGACTACGATCGCAA	Bacteria	Pseudomonadota	Alphaproteobacteria	Rickettsiales	Rickettsiaceae	PseudomonadotaAlphaproteobacteriaRickettsialesRickettsiaceae	0	0	0	0	0	0	0	0	0	0	0	0.0131467	0	0	0.0133955	0	0.0642023	0	0	0	0.0656966	0	0	0.0349263	0	0	0.00325092	0	0	0.0689979		23		0.0087872
GCAAGCGTTAATCGGATTCATTGGGCGTAAAGGGCGTGTAGGCGGTTCCTTAAGTCGAGTGTTAAAGGTCACGGCTCACCCGTGAACATGCGCCCGATACTGAGGGGCTGGAGTGCAGGAGAGGCAAGCGGAATTCCCGGTGTAGCGGTGAAATGCGTAGATATCGGGAGGAACACCAGTGGCGAAGGCGGCTTGCTGGCCTGTAACTGACGCTGAGACGCGAAAGCCAGGGGAGCGAACGGGATTAGATACCCCGGTAGTCCTGGCCCTAAACGTTGTGCACTAGGTGTGGGGGGGTATCGACCCTCTCCGTGCCGCAGGTAACCCATTAAGTGCACCGCCTGGGGAGTACGAC	GCAAGCGTTAATCGGATTCATTGGGCGTAAAGGGCGTGTAGGCGGTTCCTTAAGTCGAGTGTTAAAGGTCACGGCTCACCCGTGAACATGCGCCCGATACTGAGGGGCTGGAGTGCAGGAGAGGCAAGCGGAATTCCCGGTGTAGCGGTGAAATGCGTAGATATCGGGAGGAACACCAGTGGCGAAGGCGGCTTGCTGGCCTGTAACTGACGCTGAGACGCGAAAGCCAGGGGAGCGAACGGGATTAGATACCCCGGTAGTCCTGGCCCTAAACGTTGTGCACTAGGTGTGGGGGGGTATCGACCCTCTCCGTGCCGCAGGTAACCCATTAAGTGCACCGCCTGGGGAGTACGAC	Bacteria	Sumerlaeota	Sumerlaeia	NA	NA	SumerlaeotaSumerlaeiaNANA	0	0	0.0276916	0	0.0170372	0	0	0	0	0	0	0	0.218476	0	0	0	0	0	0	0	0	0	0	0	0	0	0	0	0	0		27		0.0087735
GCGAGCGTTGTCCGGATTTATTGGGCGTAAAGGGCGTGTAGGCGGCTTTGTAAGTCAGGGGTGAAAGACCGCAGCTCAACTGCGGGCATGCCTCTGAAACTGCGGAGCTGGAGTGCTCTAGAGGGCAGTGGAATTGCCGGTGTAGCAGTGAAATGCGTAGAGATCGGCAGGAACACCAGTGGCGAAGGCGACTGCCTGGGGAGTAACTGACGCTGAGGCGCGAAAGCTGGGGGAGCAAACGGGATTAGATACCCCGGTAGTCCCAGCCGTAAACGATGGGTACTAGGTGTGGCGGGTATCGACCCCTGCCGTGCCGGCGCAAACGCAATAAGTACCCCGCCTGGGGAGTACGGC	GCGAGCGTTGTCCGGATTTATTGGGCGTAAAGGGCGTGTAGGCGGCTTTGTAAGTCAGGGGTGAAAGACCGCAGCTCAACTGCGGGCATGCCTCTGAAACTGCGGAGCTGGAGTGCTCTAGAGGGCAGTGGAATTGCCGGTGTAGCAGTGAAATGCGTAGAGATCGGCAGGAACACCAGTGGCGAAGGCGACTGCCTGGGGAGTAACTGACGCTGAGGCGCGAAAGCTGGGGGAGCAAACGGGATTAGATACCCCGGTAGTCCCAGCCGTAAACGATGGGTACTAGGTGTGGCGGGTATCGACCCCTGCCGTGCCGGCGCAAACGCAATAAGTACCCCGCCTGGGGAGTACGGC	Bacteria	Bacillota	Symbiobacteriia	Symbiobacteriales	Symbiobacteraceae	BacillotaSymbiobacteriiaSymbiobacterialesSymbiobacteraceae	0	0	0	0	0	0.101072	0.0139024	0.0111078	0	0	0.035815	0.00657332	0	0.0725268	0.011163	0	0	0	0	0	0	0	0	0	0	0	0	0	0	0		23		0.00840535
GCACCCCGAGTGGTCGGGATGATTATTGGGCCTAAAGCATCCGTAGCCGGTCCTGTAAGTCTTCCGTTAAATCCACCTGCTCAACAGTTGGGCTGCGGGAGATACTGCAGGACTAGGAGGCGGGAGAGGCGAGGGGTATTCCTTGGGTAGGGGTAAAATCCTCTGATCCATGGAGGACCACCAGTGGCGAAGGCGTCTCGCCAGAACGCGCTCGACGGTGAGGGATGAAAGCTGGGGGAGCAAACCGGATTAGATACCCGGGTAGTCCCAGCTGTAAACGATGCAGGCTCGGTGATGGACTGGCTTCGAGCCAGTCCAGTGCCGCAGGGAAGCCGTTAAGCCTGCCGCCTGGGGAGTACGGTCGCAA	GCACCCCGAGTGGTCGGGATGATTATTGGGCCTAAAGCATCCGTAGCCGGTCCTGTAAGTCTTCCGTTAAATCCACCTGCTCAACAGTTGGGCTGCGGGAGATACTGCAGGACTAGGAGGCGGGAGAGGCGAGGGGTATTCCTTGGGTAGGGGTAAAATCCTCTGATCCATGGAGGACCACCAGTGGCGAAGGCGTCTCGCCAGAACGCGCTCGACGGTGAGGGATGAAAGCTGGGGGAGCAAACCGGATTAGATACCCGGGTAGTCCCAGCTGTAAACGATGCAGGCTCGGTGATGGACTGGCTTCGAGCCAGTCCAGTGCCGCAGGGAAGCCGTTAAGCCTGCCGCCTGGGGAGTACGGTCGCAA	Archaea	Thermoproteota	Nitrososphaeria	NA	NA	ThermoproteotaNitrososphaeriaNANA	0	0	0	0	0	0	0	0	0	0	0	0	0	0	0	0	0.0114137	0	0	0.0477669	0.0012166	0	0	0.00303707	0.0997656	0	0	0.0872325	0	0		24		0.00834775
GCAAGCGTTATCCGGATTTATTGGGCGTAAAGGGTCCGTAGGCGGTCAGGAAAGTCTCTGGTTAAATACCCAGGGCTCAACCTTGGGCGTGCCAGAGATACTATTTGGCTAGAGGGCGTTAGGGGCTGATGGAACGGCCGGAGTAGGGGTGAAATCCGTTGATATCGGCCGGAACACCAAAAGCGAAGGCAGTCAGCTGGGACGACCCTGACGCTGAGGGACGAAAGCGTGGGTATGGACAAGGATTAGATACCCTTTTACTCCACGCCCTAAACGATGGACACTGGCTATTTGAAGTATCGACCCTTCAGGTGGCGAAGCTAACGCGTTAAGTGTCCCGCCTGGGAAGTACGGC	GCAAGCGTTATCCGGATTTATTGGGCGTAAAGGGTCCGTAGGCGGTCAGGAAAGTCTCTGGTTAAATACCCAGGGCTCAACCTTGGGCGTGCCAGAGATACTATTTGGCTAGAGGGCGTTAGGGGCTGATGGAACGGCCGGAGTAGGGGTGAAATCCGTTGATATCGGCCGGAACACCAAAAGCGAAGGCAGTCAGCTGGGACGACCCTGACGCTGAGGGACGAAAGCGTGGGTATGGACAAGGATTAGATACCCTTTTACTCCACGCCCTAAACGATGGACACTGGCTATTTGAAGTATCGACCCTTCAGGTGGCGAAGCTAACGCGTTAAGTGTCCCGCCTGGGAAGTACGGC	Bacteria	Patescibacteria	Parcubacteria	Paceibacterales	Paceibacteraceae	PatescibacteriaParcubacteriaPaceibacteralesPaceibacteraceae	0	0	0	0	0	0	0	0	0	0	0	0	0.224489	0	0	0	0	0	0	0	0.0012166	0	0	0	0.0199531	0	0	0	0	0		27		0.00818864
AGGGGGCAAGCGTTGTCCGGATTCATTGGGCGTAAAGAGCTCGTAGGCGGTTCGATAAGTCGGGTGTGAAACCTCCAGGCTCAACCTGGAGACGCCACCCGATACTGTCGTGACTAGAGTCCAGTAGGGGAGCGTGGAATTCCTGGTGTAGCGGTGAAATGCGCAGATATCAGGAGGAACACCAGCGGCGAAGGCGGCGCTCTGGGCTGGAACTGACGCTGAGGAGCGAAAGCGTGGGGAGCGAACAGGATTAGATACCCTGGTAGTCCACGCCGTAAACGTTGGGTACTAGGTGTGGGGTCTTATCAACGGATTCCGTGCCGCAGCTAACGCATTAAGTACCCCGCCTGGGGAGTACGGCCGCAA	AGGGGGCAAGCGTTGTCCGGATTCATTGGGCGTAAAGAGCTCGTAGGCGGTTCGATAAGTCGGGTGTGAAACCTCCAGGCTCAACCTGGAGACGCCACCCGATACTGTCGTGACTAGAGTCCAGTAGGGGAGCGTGGAATTCCTGGTGTAGCGGTGAAATGCGCAGATATCAGGAGGAACACCAGCGGCGAAGGCGGCGCTCTGGGCTGGAACTGACGCTGAGGAGCGAAAGCGTGGGGAGCGAACAGGATTAGATACCCTGGTAGTCCACGCCGTAAACGTTGGGTACTAGGTGTGGGGTCTTATCAACGGATTCCGTGCCGCAGCTAACGCATTAAGTACCCCGCCTGGGGAGTACGGCCGCAA	Bacteria	Actinomycetota	Acidimicrobiia	Microtrichales	Iamiaceae	ActinomycetotaAcidimicrobiiaMicrotrichalesIamiaceae	0	0	0	0	0	0	0	0	0	0	0	0	0	0	0	0	0.00692977	0.00144691	0.029729	0	0.00364981	0	0	0	0	0.0114999	0	0	0.00751804	0.183534		23		0.00814359
GCTAGCGTTGTTCGGTATCACTGGGCTTAAAGCGTGTGTAGGCGGGAGCGTAAGCATCTTGTGAAATCCCCCGGCTTAACCGGGGCATTGCTTGATGGACTGCGTTTCTTGAGGCAAGTAGGGGTGCGAGGAACTCTTGGTGGAGCGGTGGAATGCGTAGATATCAAGAGGAACGCCGGCGGTGAAGACGTCGCACTGGGCTTGTCCTGACGCTGAGACACGAAAGCGTGGGGAGCGAACGGGATTAGATACCCCGGTAGTCCACGCCGTAAACGATGCCTACTAGGTTGTGGCGGTTCTGACGCCATCACAGCCGAAGCCAAAGTGTTAAGTAGGCCGCCTGGGGAGTACGGT	GCTAGCGTTGTTCGGTATCACTGGGCTTAAAGCGTGTGTAGGCGGGAGCGTAAGCATCTTGTGAAATCCCCCGGCTTAACCGGGGCATTGCTTGATGGACTGCGTTTCTTGAGGCAAGTAGGGGTGCGAGGAACTCTTGGTGGAGCGGTGGAATGCGTAGATATCAAGAGGAACGCCGGCGGTGAAGACGTCGCACTGGGCTTGTCCTGACGCTGAGACACGAAAGCGTGGGGAGCGAACGGGATTAGATACCCCGGTAGTCCACGCCGTAAACGATGCCTACTAGGTTGTGGCGGTTCTGACGCCATCACAGCCGAAGCCAAAGTGTTAAGTAGGCCGCCTGGGGAGTACGGT	Bacteria	Planctomycetota	Phycisphaerae	MSBL9	SG8-4	PlanctomycetotaPhycisphaeraeMSBL9SG8-4	0.209937	0	0.03323	0	0	0	0	0	0	0	0	0	0	0	0	0	0	0	0	0	0	0	0	0	0	0	0	0	0	0		28		0.00810557
GCTAGCGTTGTTCGGAATCACTGGGCGTAAAGCGCGTGTAGGCGGATCGTTAAGTCGGGGGTGAAATCCTGAGGCTCAACCTCAGAACTGCCTTCGATACTGGCGATCTTAGAGTCCGGGAGAGGTGAGTGGAACTCCTAGTGTAGAGGTGAAATTCGTAGATATTAGGAAGAACACCAGTGGCGAAGGCGGCTCACTGGCCCGGTACTGACGCTGATATGCGAAAGCGTGGGGAGCAAACAGGATTAGATACCCTGGTAGTCCACGCCGTAAACTATGAATGCTAGCCGTCGGACAGCTTGCTGTTCGGTGGCGCACCTAACGGATTAAGCATTCCGCCTGGGGAGTACGGT	GCTAGCGTTGTTCGGAATCACTGGGCGTAAAGCGCGTGTAGGCGGATCGTTAAGTCGGGGGTGAAATCCTGAGGCTCAACCTCAGAACTGCCTTCGATACTGGCGATCTTAGAGTCCGGGAGAGGTGAGTGGAACTCCTAGTGTAGAGGTGAAATTCGTAGATATTAGGAAGAACACCAGTGGCGAAGGCGGCTCACTGGCCCGGTACTGACGCTGATATGCGAAAGCGTGGGGAGCAAACAGGATTAGATACCCTGGTAGTCCACGCCGTAAACTATGAATGCTAGCCGTCGGACAGCTTGCTGTTCGGTGGCGCACCTAACGGATTAAGCATTCCGCCTGGGGAGTACGGT	Bacteria	Pseudomonadota	Alphaproteobacteria	Hyphomicrobiales	Labraceae	PseudomonadotaAlphaproteobacteriaHyphomicrobialesLabraceae	0	0	0.129228	0	0.110742	0	0	0	0	0	0	0	0	0	0	0	0	0	0	0	0	0	0	0	0	0	0	0	0	0		28		0.00799899
AGGGTGCAAGCGTTAATCGGATTTATTGGGCGTAAAGGGGGCGCAGGCGGGAAGATAAGTCAGATGTGAAAGCCCAGGGCTCAACCTTGGAACAGCATTTGAAACTATCTTTCTTGAGGATAGGCGGAGAAAACGGAATTCCACAAGTAGCGGTGAAATGCGTAGATATGTGGAAGAACACCCGTGGCGAAAGCGGTTTTCTAGCTTATTCCTGACGCTGAGGCCCGAAAGCTAGGGGAGCAAACAGGATTAGATACCCTGGTAGTCCTAGCCGTAAACGATGTGTACTTGGTGTAACTGAACTCAACCTCAGTTGTGCCGTAGCTAACGCGTTAAGTACACCGCCTGGGGAGTACGCTCGCAA	AGGGTGCAAGCGTTAATCGGATTTATTGGGCGTAAAGGGGGCGCAGGCGGGAAGATAAGTCAGATGTGAAAGCCCAGGGCTCAACCTTGGAACAGCATTTGAAACTATCTTTCTTGAGGATAGGCGGAGAAAACGGAATTCCACAAGTAGCGGTGAAATGCGTAGATATGTGGAAGAACACCCGTGGCGAAAGCGGTTTTCTAGCTTATTCCTGACGCTGAGGCCCGAAAGCTAGGGGAGCAAACAGGATTAGATACCCTGGTAGTCCTAGCCGTAAACGATGTGTACTTGGTGTAACTGAACTCAACCTCAGTTGTGCCGTAGCTAACGCGTTAAGTACACCGCCTGGGGAGTACGCTCGCAA	Bacteria	Chlamydiota	Chlamydiia	Chlamydiales	Criblamydiaceae	ChlamydiotaChlamydiiaChlamydialesCriblamydiaceae	0	0	0	0	0	0	0.0069512	0	0	0	0.0492456	0.00657332	0	0	0	0	0.00468778	0	0	0	0.00729962	0	0.079722	0.0470745	0	0	0.00812731	0.0290775	0	0		21		0.00795863
GCAAGCGTTATCCGGATTTATTGGGTTTAAAGGGTCCGTAGGCGGATTTGTAAGTCAGTGGTGAAATCCTACAGCTTAACTGTAGAACTGCCATTGATACTGCAAGTCTTGAGTGTAGTTGAAGTAGCTGGAATAAGTAGTGTAGCGGTGAAATGCATAGATATTACTTAGAACACCAATTGCGAAGGCAGGTTACTAAGTTACAACTGACGCTGATGGACGAAAGCGTGGGGAGCGAACAGGATTAGATACCCTGGTAGTCCACGCTGTAAACGATGCTAACTCGTTTTTGGGTTTTCGGATTCAGAGACTAAGCGAAAGTGATAAGTTAGCCACCTGGGGAGTACGAA	GCAAGCGTTATCCGGATTTATTGGGTTTAAAGGGTCCGTAGGCGGATTTGTAAGTCAGTGGTGAAATCCTACAGCTTAACTGTAGAACTGCCATTGATACTGCAAGTCTTGAGTGTAGTTGAAGTAGCTGGAATAAGTAGTGTAGCGGTGAAATGCATAGATATTACTTAGAACACCAATTGCGAAGGCAGGTTACTAAGTTACAACTGACGCTGATGGACGAAAGCGTGGGGAGCGAACAGGATTAGATACCCTGGTAGTCCACGCTGTAAACGATGCTAACTCGTTTTTGGGTTTTCGGATTCAGAGACTAAGCGAAAGTGATAAGTTAGCCACCTGGGGAGTACGAA	Bacteria	Bacteroidota	Bacteroidia	Flavobacteriales	Weeksellaceae	BacteroidotaBacteroidiaFlavobacterialesWeeksellaceae	0	0	0	0	0	0	0	0	0	0	0	0	0	0.00362634	0.223259	0	0.00529923	0	0	0	0	0	0	0	0	0	0	0	0	0.00413987		26		0.00787749
GCAAGCGTTGTTCGGAATTACTGGGCGTAAAGCGCGCGTAGGCGGCTTGCTAAGTCAGGCGTGAAAGCCCTGGGCTCAACCCGGGAATTGCGCTTGATACTGGTGAGCTAGAGATTCAGAGAGGTGAATGGAATTCCTAGTGTAGAGGTGAAATTCGTAGATATTAGGAGGAACATCAGTGGCGAAGGCGATTCACTGGCTGAACACTGACGCTAAGGCGCGAAAGCGTGGGGAGCAAACAGGATTAGATACCCTGGTAGTCCACGCCCTAAACGATGAGTGCTAGACGCCGGATATTAATTCGGTATCGCAGCTAACGCATTAAGCACTCCGCCTGGGGAGTACGGT	GCAAGCGTTGTTCGGAATTACTGGGCGTAAAGCGCGCGTAGGCGGCTTGCTAAGTCAGGCGTGAAAGCCCTGGGCTCAACCCGGGAATTGCGCTTGATACTGGTGAGCTAGAGATTCAGAGAGGTGAATGGAATTCCTAGTGTAGAGGTGAAATTCGTAGATATTAGGAGGAACATCAGTGGCGAAGGCGATTCACTGGCTGAACACTGACGCTAAGGCGCGAAAGCGTGGGGAGCAAACAGGATTAGATACCCTGGTAGTCCACGCCCTAAACGATGAGTGCTAGACGCCGGATATTAATTCGGTATCGCAGCTAACGCATTAAGCACTCCGCCTGGGGAGTACGGT	Bacteria	Pseudomonadota	Alphaproteobacteria	Rickettsiales	AB1	PseudomonadotaAlphaproteobacteriaRickettsialesAB1	0	0	0	0	0.00851861	0	0.0034756	0	0	0.116795	0	0.0821666	0	0.010879	0.00446518	0	0	0	0	0	0	0	0	0.00151853	0	0	0	0	0	0.00827974		22		0.00786995
AGGGGGCGAGCGTTGTCCGGATTTACTGGGCGTAAAGGGCGCGTAGGCGGCTCGTTAAGTGTGAAGTGAAATCTCCAGAGCTCAACTCGGAAACTGCTTCGCATACTGGCGGGCTGGAGGAACGCAGAGGTGACTGGAATTCCCGGTGTAGCGGTGAAATGCATTGATATCGGGAGGAACTCCAACGGCGAAGGCAGGTCACTGGGCGTTATCTGACGCTGAGGCGCGAAAGCGTGGGTAGCAAACAGGATTAGATACCCTGGTAGTCCACGCCCTAAACGATGGATGCTAGACGTTGGAGGTATCGACCCCTCCAGTGTCGCAGCTAACGCACTAAGCATCCCGCCTGGGGAGTACGGCCGCAA	AGGGGGCGAGCGTTGTCCGGATTTACTGGGCGTAAAGGGCGCGTAGGCGGCTCGTTAAGTGTGAAGTGAAATCTCCAGAGCTCAACTCGGAAACTGCTTCGCATACTGGCGGGCTGGAGGAACGCAGAGGTGACTGGAATTCCCGGTGTAGCGGTGAAATGCATTGATATCGGGAGGAACTCCAACGGCGAAGGCAGGTCACTGGGCGTTATCTGACGCTGAGGCGCGAAAGCGTGGGTAGCAAACAGGATTAGATACCCTGGTAGTCCACGCCCTAAACGATGGATGCTAGACGTTGGAGGTATCGACCCCTCCAGTGTCGCAGCTAACGCACTAAGCATCCCGCCTGGGGAGTACGGCCGCAA	Bacteria	Armatimonadota	Fimbriimonadia	Fimbriimonadales	NA	ArmatimonadotaFimbriimonadiaFimbriimonadalesNA	0	0	0	0	0	0	0	0	0	0	0	0	0	0	0	0	0.0391328	0	0	0.020898	0.135043	0	0.0286182	0	0	0	0	0.00726938	0	0		25		0.00769871
GCAAGCGTTATCCGGAATCACTGGGCGTAAAGGGTGCGTAGGTGGCTTATCAAGCCAGAGGTGAAAGGCAGTGGCTCAACCATTGTAAGCCTTTGGAACTGATTAGCTTGAGTGCAGGAGAGGTAAGTGGAATTCCTAGTGTAGAGGTGAAATTCGTAGATATTAGGAGGAACACCAGTGGCGAAGGCGACTTACTGGACTGTAACTGACACTGAGGCACGAAAGCGTGGGTAGCGAACAGGATTAGATACCCTGGTAGTCCACGCCGTAAACGATGAATACTAGGTGTCGGGCGTCAAAACTCGGTGCCGCAGCAAACGCATTAAGTATTCCGCCTGGGGAGTACGCA	GCAAGCGTTATCCGGAATCACTGGGCGTAAAGGGTGCGTAGGTGGCTTATCAAGCCAGAGGTGAAAGGCAGTGGCTCAACCATTGTAAGCCTTTGGAACTGATTAGCTTGAGTGCAGGAGAGGTAAGTGGAATTCCTAGTGTAGAGGTGAAATTCGTAGATATTAGGAGGAACACCAGTGGCGAAGGCGACTTACTGGACTGTAACTGACACTGAGGCACGAAAGCGTGGGTAGCGAACAGGATTAGATACCCTGGTAGTCCACGCCGTAAACGATGAATACTAGGTGTCGGGCGTCAAAACTCGGTGCCGCAGCAAACGCATTAAGTATTCCGCCTGGGGAGTACGCA	Bacteria	Bacillota	Clostridia	Peptostreptococcales-Tissierellales	Fusibacteraceae	BacillotaClostridiaPeptostreptococcales-TissierellalesFusibacteraceae	0	0.0353493	0	0	0	0	0	0	0.122017	0	0	0	0	0.0507688	0.0223259	0	0	0	0	0	0	0	0	0	0	0	0	0	0	0		26		0.00768205
GCAAGCGTTGTCCGGATTTACTGGGTGTAAAGGGCGCGCAGGCGGGATAGCAAGTCAGAGGTGAAATCCTACAGCTTAACTGTAGAACTGCCTTTGATACTGTTATTCTTGAGTTCGGGAGAGAGAGACGGAATTCCAGGTGTAGTGGTGAAATACGTAGATATCTGGAAGAACACCAGTTGCGAAGGCGGTCTCTTGGTCCGATACTGACGCTGAGGCGCGAAAGCGTGGGGAGCAAACAGGATTAGATACCCTGGTAGTCCACGCTGTAAACGATGAATACTAGGTGTTGGGTTTTAAACTCAGTGCCGCAGCTAACGCATTAAGTATTCCACCTGGGAAGTACGAT	GCAAGCGTTGTCCGGATTTACTGGGTGTAAAGGGCGCGCAGGCGGGATAGCAAGTCAGAGGTGAAATCCTACAGCTTAACTGTAGAACTGCCTTTGATACTGTTATTCTTGAGTTCGGGAGAGAGAGACGGAATTCCAGGTGTAGTGGTGAAATACGTAGATATCTGGAAGAACACCAGTTGCGAAGGCGGTCTCTTGGTCCGATACTGACGCTGAGGCGCGAAAGCGTGGGGAGCAAACAGGATTAGATACCCTGGTAGTCCACGCTGTAAACGATGAATACTAGGTGTTGGGTTTTAAACTCAGTGCCGCAGCTAACGCATTAAGTATTCCACCTGGGAAGTACGAT	Bacteria	Ignavibacteriota	Ignavibacteria	Ignavibacteriales	PHOS-HE36	IgnavibacteriotaIgnavibacteriaIgnavibacterialesPHOS-HE36	0	0	0.119997	0.0917755	0.0170372	0	0	0	0	0	0	0	0	0	0	0	0	0	0	0	0	0	0	0	0	0	0	0	0	0		27		0.00762699
GCTAGCGTTGTTCGGAATTACTGGGCGTAAAGCGTGCGCAGGTTGTGAGATCAGTTGGATGTGAAAGCCCGGGGCTTAACCTCGGATGTGCATCCAATACTGTCTCGCTGGAGGTTGGAAGAGGAGAGTGGAATTCCCAGTGTAGAGGTGAAATTCGTAGATATTGGGAAGAACACCAGTGGCGAAGGCGGCTCTCTGGTCCATACCTGACACTCATGCACGAAAGCGTGGGGAGCAAACAGGATTAGATACCCTGGTAGTCCACGCCGTAAACGATGTGTGCTAGACGTCGGGAGGCTTGCCTCTCGGTGTCGCAGCTAACGCGATAAGCACACCGCCTGGGGAGTACGGC	GCTAGCGTTGTTCGGAATTACTGGGCGTAAAGCGTGCGCAGGTTGTGAGATCAGTTGGATGTGAAAGCCCGGGGCTTAACCTCGGATGTGCATCCAATACTGTCTCGCTGGAGGTTGGAAGAGGAGAGTGGAATTCCCAGTGTAGAGGTGAAATTCGTAGATATTGGGAAGAACACCAGTGGCGAAGGCGGCTCTCTGGTCCATACCTGACACTCATGCACGAAAGCGTGGGGAGCAAACAGGATTAGATACCCTGGTAGTCCACGCCGTAAACGATGTGTGCTAGACGTCGGGAGGCTTGCCTCTCGGTGTCGCAGCTAACGCGATAAGCACACCGCCTGGGGAGTACGGC	Bacteria	Pseudomonadota	Alphaproteobacteria	Ferrovibrionales	Ferrovibrionaceae	PseudomonadotaAlphaproteobacteriaFerrovibrionalesFerrovibrionaceae	0	0	0	0	0	0	0.0069512	0.00370261	0.118628	0	0.00895375	0.0328666	0.0280612	0.00725268	0.0200933	0	0	0	0	0	0	0	0	0	0	0	0	0	0	0		22		0.00755031
GCACCTCAAGCGTTATCCGGATTTATTGGGCGTAAAGCGTCTGTAGGCGGTTTATTAAGTTTTCGGTTAAATCCCAAGGCTTAACTTTGGGGCTGCCGGAAAGACTAATAGACTAGAGGAGTTGAGAGGCTGACGGAACTGGCGGTGTAGGGGTGAAATCCGTTGATATCGCCAGGAACGCCAAAGGCGAAAGCAGTCAGCTGGTAACTTCCTGACGCTGAGAGACGAAAGCGTGGGGAGCGAATGGGATTAGATACCCCAGTAGTCCACGCCCTAAACGATGTCGACTAGCCATTCTGAGTGTCGACCCTCGAAGTGGCGAAGCTAACGCGTTAAGTCGACCGCCTGGGAAGTACGGCCGCAA	GCACCTCAAGCGTTATCCGGATTTATTGGGCGTAAAGCGTCTGTAGGCGGTTTATTAAGTTTTCGGTTAAATCCCAAGGCTTAACTTTGGGGCTGCCGGAAAGACTAATAGACTAGAGGAGTTGAGAGGCTGACGGAACTGGCGGTGTAGGGGTGAAATCCGTTGATATCGCCAGGAACGCCAAAGGCGAAAGCAGTCAGCTGGTAACTTCCTGACGCTGAGAGACGAAAGCGTGGGGAGCGAATGGGATTAGATACCCCAGTAGTCCACGCCCTAAACGATGTCGACTAGCCATTCTGAGTGTCGACCCTCGAAGTGGCGAAGCTAACGCGTTAAGTCGACCGCCTGGGAAGTACGGCCGCAA	Bacteria	Patescibacteria	Parcubacteria	CG1-02-40-25	NA	PatescibacteriaParcubacteriaCG1-02-40-25NA	0	0	0	0	0	0	0	0	0	0	0	0	0	0	0	0	0	0	0.016988	0	0	0	0.0388389	0	0.159625	0	0	0	0	0		27		0.00718173
AGGTCTCAAGCGTTGTTCGGATTCATTGGGCGTAAAGGGTGCGTAGGTGGCGATGCAAGTCTGGTGTGAAATCTCGGGGCTCAACCCCGAAATTGCACCGGATACTGCGTTGCTTGAGGATTGTAGAGGAGAGTGGAATTCACGGTGTAGCAGTGAAATGCGTAGATATCGTGAGGAAGACCAGTTGCGAAGGCGACTCTCTGGGCAATTCCTGACACTGAGGCACGAAGGCCAGGGGAGCAAACGGGATTAGATACCCCGGTAGTCCTGGCAGTAAACGATGCACGTTTGGTGTGGGCAGGTTCAGACCCTGTCCGTGCCGGAGCTAACGCGTTAAACGTGCCGCCTGGGAAGTACGGTCGCAA	AGGTCTCAAGCGTTGTTCGGATTCATTGGGCGTAAAGGGTGCGTAGGTGGCGATGCAAGTCTGGTGTGAAATCTCGGGGCTCAACCCCGAAATTGCACCGGATACTGCGTTGCTTGAGGATTGTAGAGGAGAGTGGAATTCACGGTGTAGCAGTGAAATGCGTAGATATCGTGAGGAAGACCAGTTGCGAAGGCGACTCTCTGGGCAATTCCTGACACTGAGGCACGAAGGCCAGGGGAGCAAACGGGATTAGATACCCCGGTAGTCCTGGCAGTAAACGATGCACGTTTGGTGTGGGCAGGTTCAGACCCTGTCCGTGCCGGAGCTAACGCGTTAAACGTGCCGCCTGGGAAGTACGGTCGCAA	Bacteria	Verrucomicrobiota	Verrucomicrobiia	Chthoniobacterales	Terrimicrobiaceae	VerrucomicrobiotaVerrucomicrobiiaChthoniobacteralesTerrimicrobiaceae	0	0	0	0	0	0	0	0	0	0.186872	0	0	0	0	0	0	0.0165092	0	0	0	0	0	0	0.0106297	0	0	0	0	0	0		27		0.0071337
AGGGGGCGAGCGTTGTCCGGATTTACTGGGCGTAAAGGGCGCGCAGGCGGCCGATTCAGTCCGTCGTGAAAGCCCGCGGCTCAACCGCGGGCGGTCGGCGGGGACGGGTTGGCTTGGAGGCCGGTAGGGGGGCATGGAATTCCCGGTGTAGTGGTGAAATGCGTAGATATCGGGAGGAACACCAGTGGCGAAGGCGATGCTCTGGGCCGGGCCTGACGCTGAGGCGCGAAAGCGTGGGGAGCGAACCGGATTAGATACCCGGGTAGTCCACGCCCTAAACGGTGGCCACTAGGTGCGGGGGGTATCGACCCCTTCCGTGCCGCCGCCAACGCAGTAAGTGGCCCGCCTGGGGAGTACGGCCGCAA	AGGGGGCGAGCGTTGTCCGGATTTACTGGGCGTAAAGGGCGCGCAGGCGGCCGATTCAGTCCGTCGTGAAAGCCCGCGGCTCAACCGCGGGCGGTCGGCGGGGACGGGTTGGCTTGGAGGCCGGTAGGGGGGCATGGAATTCCCGGTGTAGTGGTGAAATGCGTAGATATCGGGAGGAACACCAGTGGCGAAGGCGATGCTCTGGGCCGGGCCTGACGCTGAGGCGCGAAAGCGTGGGGAGCGAACCGGATTAGATACCCGGGTAGTCCACGCCCTAAACGGTGGCCACTAGGTGCGGGGGGTATCGACCCCTTCCGTGCCGCCGCCAACGCAGTAAGTGGCCCGCCTGGGGAGTACGGCCGCAA	Bacteria	Chloroflexota	NA	NA	NA	ChloroflexotaNANANA	0.0816422	0	0	0	0	0	0	0	0	0	0	0	0	0	0	0	0.0236427	0	0	0.0328397	0.0194657	0	0	0	0	0	0.0552657	0	0	0		25		0.0070952
AGGGTGCGAGCGTTAATCGGAATTACTGGGCGTAAAGAGTGCGTAGGCGGAAATGTAAGTTAGATGTGAAATACCCGAGCTTAACTTGGGAATGGCATTTAATACTGTGTTTCTAGAGTTTGTGAGAGGGTGGTAGAATTCCAAGTGTAGCAGTGAAATGCGTAGAGATTTGGAGGAATACCGATGGCGAAGGCAGCCACCTGGCATAGAACTGACGCTGAGGTACGAAAGCGTGGGTAGCAAACAGGATTAGATACCCTGGTAGTCCACGCCCTAAACGATGTTTACTTGCTGTTGGGAGCAATCTTGGTAGCGAAGCTAACGCGAGAAGTAAACCGCCTGGGGAGTACGGTCGCAA	AGGGTGCGAGCGTTAATCGGAATTACTGGGCGTAAAGAGTGCGTAGGCGGAAATGTAAGTTAGATGTGAAATACCCGAGCTTAACTTGGGAATGGCATTTAATACTGTGTTTCTAGAGTTTGTGAGAGGGTGGTAGAATTCCAAGTGTAGCAGTGAAATGCGTAGAGATTTGGAGGAATACCGATGGCGAAGGCAGCCACCTGGCATAGAACTGACGCTGAGGTACGAAAGCGTGGGTAGCAAACAGGATTAGATACCCTGGTAGTCCACGCCCTAAACGATGTTTACTTGCTGTTGGGAGCAATCTTGGTAGCGAAGCTAACGCGAGAAGTAAACCGCCTGGGGAGTACGGTCGCAA	Bacteria	Pseudomonadota	Gammaproteobacteria	Burkholderiales	Neisseriaceae	PseudomonadotaGammaproteobacteriaBurkholderialesNeisseriaceae	0	0	0	0	0	0	0	0	0	0	0	0	0	0	0	0	0.0315916	0.00434072	0	0.041796	0.0145993	0.0355712	0	0.068334	0	0.0143748	0	0	0	0		23		0.00702025
TTGAGTGGTGACCACTATTATTGGGCCTAAAGCGTCCGTAGCCGGTTTGGTAAGTCCTTAGATAAATCCACTCGTTCAACGAATGGAATTCTAAAGATACTGCCAGACTCGGGGGCGAGAGAAGTCGGAGGTACTTCTAGGGTAGCGGTGAAATGTTATAATCCTGGAGGGACCACCAGTGGCGAAGGCGTCCGACTAGAGCGTGCCCGACGGTGAGGGACGAAAGCCAGGGGAGCGAACGGGATTAGATACCCCGGTAGTCCTGGCCGTAAACGCTGCGGGCTAGGTGTTACGTCCTCTACGTGGGGACGTAGTGCCGTAGAGAAGTTGATAAGCCTGCCGCCTGGGAAGTATTAC	TTGAGTGGTGACCACTATTATTGGGCCTAAAGCGTCCGTAGCCGGTTTGGTAAGTCCTTAGATAAATCCACTCGTTCAACGAATGGAATTCTAAAGATACTGCCAGACTCGGGGGCGAGAGAAGTCGGAGGTACTTCTAGGGTAGCGGTGAAATGTTATAATCCTGGAGGGACCACCAGTGGCGAAGGCGTCCGACTAGAGCGTGCCCGACGGTGAGGGACGAAAGCCAGGGGAGCGAACGGGATTAGATACCCCGGTAGTCCTGGCCGTAAACGCTGCGGGCTAGGTGTTACGTCCTCTACGTGGGGACGTAGTGCCGTAGAGAAGTTGATAAGCCTGCCGCCTGGGAAGTATTAC	Archaea	Hydrothermarchaeota	Hydrothermarchaeia	Hydrothermarchaeales	NA	HydrothermarchaeotaHydrothermarchaeiaHydrothermarchaealesNA	0	0	0	0	0	0	0	0	0	0	0	0	0.210459	0	0	0	0	0	0	0	0	0	0	0	0	0	0	0	0	0		29		0.00701529
AGGCAGCAAACGTTGTTCGGAATTATTGGGCGTAAAGAGTGTGTAGGCGGCTGCGCAAGTCTGGTGTGAAATCTCCCGGCTTAACTGGGAGGGTGCGCCGGAAACTGCGCGGCTTGAGTGCTGGAGAGGATAGCGGAATTCCTGGTGTAGCGGTGAAATGCGTAGATATCAGGAGGAACACCGGCGGTGTAGACGGCTATCTGGACAGCAACTGACGCTGAGACACGAAAGCGTGGGTAGCAAACAGGATTAGATACCCTGGTAGTCCACGCCCTAAACGATGCATACTTGGTGTGAGTCCTTCAGTGGATTCGTGCCGGAGCTAACGCGTTAAGTATGCCGCCTGGGGAGTACGGTCGCAA	AGGCAGCAAACGTTGTTCGGAATTATTGGGCGTAAAGAGTGTGTAGGCGGCTGCGCAAGTCTGGTGTGAAATCTCCCGGCTTAACTGGGAGGGTGCGCCGGAAACTGCGCGGCTTGAGTGCTGGAGAGGATAGCGGAATTCCTGGTGTAGCGGTGAAATGCGTAGATATCAGGAGGAACACCGGCGGTGTAGACGGCTATCTGGACAGCAACTGACGCTGAGACACGAAAGCGTGGGTAGCAAACAGGATTAGATACCCTGGTAGTCCACGCCCTAAACGATGCATACTTGGTGTGAGTCCTTCAGTGGATTCGTGCCGGAGCTAACGCGTTAAGTATGCCGCCTGGGGAGTACGGTCGCAA	Bacteria	Acidobacteriota	Acidobacteriae	Elev-16S-1166	Incertae Sedis	AcidobacteriotaAcidobacteriaeElev-16S-1166Incertae Sedis	0	0	0.0147689	0	0	0	0	0	0	0	0	0	0	0	0	0	0	0	0.191115	0	0.00243321	0	0	0	0	0	0	0	0	0		27		0.00694391
GCGAGCGTTACCCGGATTCACTGGGCGTAAAGGGCGCGTAGGCGGTTTGGCAAGTCGTCTGTGAAAGCCCCCGGCTCAACTGGGGGAGGTCGGACGAAACTGCCAGACTGGAGGACGGCAGAGGAAGGTGGAACGACCGGAGTAGCGGTGAAATGCGTAGATACCGGTCGGTATCCCGATGGCGAAGGCAACCTTCTGGGTCGTTCCTGACGCTGAGGCGCGAAAGCGTGGGGAGCAAACCGGATTAGATACCCGGGTAGTCCACGCCCTAAACGATGTGGGCTAGGTGTCGGGCGAGCAGTCGCTTGGTGCCGCAGCTAACGCGTTAAGCCCACCGCCTGGGTACTACGGC	GCGAGCGTTACCCGGATTCACTGGGCGTAAAGGGCGCGTAGGCGGTTTGGCAAGTCGTCTGTGAAAGCCCCCGGCTCAACTGGGGGAGGTCGGACGAAACTGCCAGACTGGAGGACGGCAGAGGAAGGTGGAACGACCGGAGTAGCGGTGAAATGCGTAGATACCGGTCGGTATCCCGATGGCGAAGGCAACCTTCTGGGTCGTTCCTGACGCTGAGGCGCGAAAGCGTGGGGAGCAAACCGGATTAGATACCCGGGTAGTCCACGCCCTAAACGATGTGGGCTAGGTGTCGGGCGAGCAGTCGCTTGGTGCCGCAGCTAACGCGTTAAGCCCACCGCCTGGGTACTACGGC	Bacteria	Acetothermia	Acetothermiia	Incertae Sedis	Incertae Sedis	AcetothermiaAcetothermiiaIncertae SedisIncertae Sedis	0	0	0.016615	0.00705965	0.00851861	0	0	0	0	0	0	0	0.11024	0	0	0	0	0	0.00141567	0	0	0	0.00408831	0	0.00249414	0.0574994	0	0	0	0		22		0.00693103
CCGAGTGGTAGCCGTTATTATTGGGTTTAAAGGGTCCGTAGCCGGCCTATTAAGTCTCTTGGGAAATCTGGCGACTTAATCGTCAGGCGTCCAAGAGATACTGGTAGGCTTGGGACCGGGAGAGGTGGGAGGTACTCCAGGGGTAGGGGTGAAATCTCGTAATCCTTGGGGGACCACCGATGGCGAAGGCATCCCACCAGAACGGGTCCGACGGTGAGGGACGAAAGCTGGGGGCACGAACCGGATTAGATACCCGGGTAGTCCCAGCTGTAAACGATGCTCGCTAGGTGTCAGGTGCGGTGCGACCGCACCTGGTGCCGCAGTGAAAACTTGAAGCGAGTCACCTGGGAAGTACGGT	CCGAGTGGTAGCCGTTATTATTGGGTTTAAAGGGTCCGTAGCCGGCCTATTAAGTCTCTTGGGAAATCTGGCGACTTAATCGTCAGGCGTCCAAGAGATACTGGTAGGCTTGGGACCGGGAGAGGTGGGAGGTACTCCAGGGGTAGGGGTGAAATCTCGTAATCCTTGGGGGACCACCGATGGCGAAGGCATCCCACCAGAACGGGTCCGACGGTGAGGGACGAAAGCTGGGGGCACGAACCGGATTAGATACCCGGGTAGTCCCAGCTGTAAACGATGCTCGCTAGGTGTCAGGTGCGGTGCGACCGCACCTGGTGCCGCAGTGAAAACTTGAAGCGAGTCACCTGGGAAGTACGGT	Archaea	Halobacteriota	Methanosarcinia	Methanosarcinales	Methanoperedenaceae	HalobacteriotaMethanosarciniaMethanosarcinalesMethanoperedenaceae	0	0	0	0	0	0	0	0	0	0	0	0	0.204446	0	0	0	0.00285343	0	0	0	0	0	0	0	0	0	0	0	0	0		28		0.00690997
AGGGGGCTAGCGTTGTTCGGAATTACTGGGCGTAAAGCGCGCGTAGGCGGACCTGCAAGTCGGGGGTGAAAGCCCGAGGCTCAACCTCGGAATTGCCTTCGATACTGCGGGTCTCGAGTCCGGGAGAGGTGAGTGGAATTCCTAGTGTAGAGGTGAAATTCGTAGATATTAGGAAGAACACCAGTGGCGAAGGCGGCTCACTGGCCCGGTACTGACGCTGAGGCGCGAAAGCGTGGGGAGCAAACAGGATTAGATCCCCTGGTAGTCCACGCCGTAAACTATGGGTGCTAGCCGTCGGTCGGCATGCCGGTCGGTGGCGCAGCAAACGCATTAAGCACCCCGCCTGGGGAGTACGGTCGCAA	AGGGGGCTAGCGTTGTTCGGAATTACTGGGCGTAAAGCGCGCGTAGGCGGACCTGCAAGTCGGGGGTGAAAGCCCGAGGCTCAACCTCGGAATTGCCTTCGATACTGCGGGTCTCGAGTCCGGGAGAGGTGAGTGGAATTCCTAGTGTAGAGGTGAAATTCGTAGATATTAGGAAGAACACCAGTGGCGAAGGCGGCTCACTGGCCCGGTACTGACGCTGAGGCGCGAAAGCGTGGGGAGCAAACAGGATTAGATCCCCTGGTAGTCCACGCCGTAAACTATGGGTGCTAGCCGTCGGTCGGCATGCCGGTCGGTGGCGCAGCAAACGCATTAAGCACCCCGCCTGGGGAGTACGGTCGCAA	Bacteria	Pseudomonadota	Alphaproteobacteria	Hyphomicrobiales	Methyloligellaceae	PseudomonadotaAlphaproteobacteriaHyphomicrobialesMethyloligellaceae	0.0466527	0	0.0203072	0	0.0170372	0	0	0	0	0	0	0	0	0	0	0	0	0.00144691	0	0	0.0255487	0.0877422	0	0.00151853	0	0	0.00487638	0	0	0		22		0.00683766
GCTAGCGTTGTTCGGAATTACTGGGCGTAAAGCGCACGTAGGCGGATGGATAAGTCAGAGGTGAAAGCCCCGAGCTCAACTTGGGAACTGCCTTTGAGACTGTCCGTCTTGAGTCCGAGAGAGGGTAGTGGAATTCCCAGTGTAGAGGTGAAATTCGTAGATATTGGGAAGAACACCAGTGGCGAAGGCGGCTACCTGGCTCGGAACTGACGCTGAGGTGCGAAAGCGTGGGGAGCAAACAGGATTAGATACCCTGGTAGTCCACGCCGTAAACGATGAGTGCTAGCTGTTGGAACCTCAGGTTTCAGTGGCGCAGCTAACGCATTAAGCACTCCGCCTGGGGAGTACGGT	GCTAGCGTTGTTCGGAATTACTGGGCGTAAAGCGCACGTAGGCGGATGGATAAGTCAGAGGTGAAAGCCCCGAGCTCAACTTGGGAACTGCCTTTGAGACTGTCCGTCTTGAGTCCGAGAGAGGGTAGTGGAATTCCCAGTGTAGAGGTGAAATTCGTAGATATTGGGAAGAACACCAGTGGCGAAGGCGGCTACCTGGCTCGGAACTGACGCTGAGGTGCGAAAGCGTGGGGAGCAAACAGGATTAGATACCCTGGTAGTCCACGCCGTAAACGATGAGTGCTAGCTGTTGGAACCTCAGGTTTCAGTGGCGCAGCTAACGCATTAAGCACTCCGCCTGGGGAGTACGGT	Bacteria	Pseudomonadota	Alphaproteobacteria	Rhodospirillales	Magnetospiraceae	PseudomonadotaAlphaproteobacteriaRhodospirillalesMagnetospiraceae	0.0116632	0	0.0350761	0	0	0	0.0034756	0.0481339	0	0	0	0.105173	0	0	0	0	0	0	0	0	0	0	0	0	0	0	0	0	0	0		25		0.00678406
AGTCCTCGAGCGTTATCCGGATTTACTGGGCGTAAAGCGTCTGTAGACGGACGGGTAAGTTTGGCGTTAAAGCTTCCGGGCTCAACCTGGAAAAAGCGCTGAAAACTGCCCGACTAGAGGGCATTAGGAGCTGGCGGAACGCACGGTGTAGGGGTGAAATCCGTTGATATCGTGCGGAACACCGAAAGCGAAGGCAGCCAGCTAGGGTGACCCTGACGTTGAGAGACGAAAGCGTGGGGAGCAAAAAGGATTAGATACCCTTGTAGTCCACGCCCTAAACGATGGACACTAGCTGCTTGAAGTGTCGACCCTTTAAGTGGCGAAGCTAACGCGTTAAGTGTCCCGCCTGGGAAGTACGGCCGCAA	AGTCCTCGAGCGTTATCCGGATTTACTGGGCGTAAAGCGTCTGTAGACGGACGGGTAAGTTTGGCGTTAAAGCTTCCGGGCTCAACCTGGAAAAAGCGCTGAAAACTGCCCGACTAGAGGGCATTAGGAGCTGGCGGAACGCACGGTGTAGGGGTGAAATCCGTTGATATCGTGCGGAACACCGAAAGCGAAGGCAGCCAGCTAGGGTGACCCTGACGTTGAGAGACGAAAGCGTGGGGAGCAAAAAGGATTAGATACCCTTGTAGTCCACGCCCTAAACGATGGACACTAGCTGCTTGAAGTGTCGACCCTTTAAGTGGCGAAGCTAACGCGTTAAGTGTCCCGCCTGGGAAGTACGGCCGCAA	Bacteria	Patescibacteria	Parcubacteria	Candidatus Nealsonbacteria	NA	PatescibacteriaParcubacteriaCandidatus NealsonbacteriaNA	0	0	0	0	0	0	0	0	0	0	0	0	0.0140306	0	0	0	0.00346488	0.00289381	0	0	0	0	0.0429272	0	0.139672	0	0	0	0	0		25		0.00676628
AGGTGGCAAGCGTCGTTCGGAATTACTGGGCGTAAAGGGCGCGTAGGCGGTCTCATAAGTCCCGTGTGAAAGCCCCCGGCTCAACTGGGGAACGGCACGGGAAACTGCGAGGCTTGAGTTCGGGAGAGGGAAGCGGAATTCCGGGTGTAGCGGTGAAATGCGTAGATATCCGGAGGAACACCAGTGGCGAAGGCGGCTTCCTGGACCGATACTGACGCTGAGGCGCGAAAGCTAGGGGAGCAAACGGGATTAGATACCCCGGTAGTCCTAGCTGTAAACGATGAGTGCTGGGTGTAGGGGGTTCTAACCCCCCCTGTGCCGAAGCTAACGCATTAAGCACTCCGCCTGGGGAGTACGGTCGCAA	AGGTGGCAAGCGTCGTTCGGAATTACTGGGCGTAAAGGGCGCGTAGGCGGTCTCATAAGTCCCGTGTGAAAGCCCCCGGCTCAACTGGGGAACGGCACGGGAAACTGCGAGGCTTGAGTTCGGGAGAGGGAAGCGGAATTCCGGGTGTAGCGGTGAAATGCGTAGATATCCGGAGGAACACCAGTGGCGAAGGCGGCTTCCTGGACCGATACTGACGCTGAGGCGCGAAAGCTAGGGGAGCAAACGGGATTAGATACCCCGGTAGTCCTAGCTGTAAACGATGAGTGCTGGGTGTAGGGGGTTCTAACCCCCCCTGTGCCGAAGCTAACGCATTAAGCACTCCGCCTGGGGAGTACGGTCGCAA	Bacteria	Acidobacteriota	Vicinamibacteria	Subgroup 17	NA	AcidobacteriotaVicinamibacteriaSubgroup 17NA	0	0	0	0	0.0170372	0	0	0	0	0	0	0	0	0	0	0	0.0085603	0	0.0113253	0.0298543	0.0377147	0	0	0.00303707	0	0.0086249	0.0828985	0.00242313	0	0		21		0.00671585
GCAAGCGTTACTCGGAATCACTGGGCGTAAAGGGTGCGTAGGCTGGCTTCTAAGTCAGATGTGAAATCCAATGGCTTAACCATTGAACTGCATTTGAAACTGGGAGCCTAGAGTTCAGAAGGGGCAGATGGAATTAGTGGTGTAGGGGTAAAATCCGTAGATATCACTAGGAATATCAAAAGCGAAGGCGATCTGCTGGGATGATACTGACGCTGAGGCACGAAAGCGTGGGGAGCAAACAGGATTAGATACCCTGGTAGTCCACGCCCTAAACGATGAATGCTAGTCGTCGGGGAGCTCGTCTCTTCGGTGATGCACTTAACAGATTAAGCATTCCGCCTGGGGAGTACGGT	GCAAGCGTTACTCGGAATCACTGGGCGTAAAGGGTGCGTAGGCTGGCTTCTAAGTCAGATGTGAAATCCAATGGCTTAACCATTGAACTGCATTTGAAACTGGGAGCCTAGAGTTCAGAAGGGGCAGATGGAATTAGTGGTGTAGGGGTAAAATCCGTAGATATCACTAGGAATATCAAAAGCGAAGGCGATCTGCTGGGATGATACTGACGCTGAGGCACGAAAGCGTGGGGAGCAAACAGGATTAGATACCCTGGTAGTCCACGCCCTAAACGATGAATGCTAGTCGTCGGGGAGCTCGTCTCTTCGGTGATGCACTTAACAGATTAAGCATTCCGCCTGGGGAGTACGGT	Bacteria	Campylobacterota	Campylobacteria	Campylobacterales	Sulfurimonadaceae	CampylobacterotaCampylobacteriaCampylobacteralesSulfurimonadaceae	0	0.00160679	0	0	0	0	0.052134	0.140699	0	0	0	0.00328666	0	0	0	0	0	0	0	0	0	0	0	0	0	0	0	0	0	0		26		0.00659088
GCGAGCGTTGTTCGGAATTACTGGGCGTAAAGGGCGTGTAGGCGGATTGTTAAGTCAGAGGTGAAAGCCCAGGGCTCAACCCTGGAACTGCCTTTGATACTGGCAATCTTGAGACTTGGAGAGGTGTGTGGAATTCCCAGTGTAGAGGTGAAATTCGTAGATATTGGGAAGAACACCAGTGGCGAAGGCGGCACACTGGCCAAGTTCTGACGCTGAGGCGCGAAAGCGTGGGGAGCAAACAGGATTAGATACCCTGGTAGTCCACGCCGTAAACGATGTGTGCTAGCCGTCGGGCAGTTTACTGTTCGGTGGCGCAAGTTAACGCGTTAAGCACACCGCCTGGGGAGTACGGT	GCGAGCGTTGTTCGGAATTACTGGGCGTAAAGGGCGTGTAGGCGGATTGTTAAGTCAGAGGTGAAAGCCCAGGGCTCAACCCTGGAACTGCCTTTGATACTGGCAATCTTGAGACTTGGAGAGGTGTGTGGAATTCCCAGTGTAGAGGTGAAATTCGTAGATATTGGGAAGAACACCAGTGGCGAAGGCGGCACACTGGCCAAGTTCTGACGCTGAGGCGCGAAAGCGTGGGGAGCAAACAGGATTAGATACCCTGGTAGTCCACGCCGTAAACGATGTGTGCTAGCCGTCGGGCAGTTTACTGTTCGGTGGCGCAAGTTAACGCGTTAAGCACACCGCCTGGGGAGTACGGT	Bacteria	Pseudomonadota	Alphaproteobacteria	Kiloniellales	Kiloniellaceae	PseudomonadotaAlphaproteobacteriaKiloniellalesKiloniellaceae	0.0116632	0	0.0129228	0	0.00851861	0	0	0	0.0711768	0.0934361	0	0	0	0	0	0	0	0	0	0	0	0	0	0	0	0	0	0	0	0		25		0.00659058
AGGTGGCAAGCGTTACTCGGAATTACTAGGCGTAAAGGGCAGGTAGGTGGTTTGATAAGTCTGTTGTGAAAGCTCCCGGCTTAACTGGGAGAGGTCAACAGAAACTATCAGGCTTGAGTATGGGAGAGGGTACTGGAATTCCCGGTGTAGCGGTGAAATGCGCAGATATCGGGAGGAACACCTATGGCGAAAGCAGGTACCTGGACCATTACTGACACTCAGCTGCGAAAGCTAGGGGAGCAAACAGGATTAGATACCCTGGTAGTCCTAGCTGTAAACGATGCACATTAGGCGTGGGGGGTATCGACCCCCTCCGTGCCGACGCAAACGCATTAAATGTGCCGCCTGGGGAGTACGGCCGCAA	AGGTGGCAAGCGTTACTCGGAATTACTAGGCGTAAAGGGCAGGTAGGTGGTTTGATAAGTCTGTTGTGAAAGCTCCCGGCTTAACTGGGAGAGGTCAACAGAAACTATCAGGCTTGAGTATGGGAGAGGGTACTGGAATTCCCGGTGTAGCGGTGAAATGCGCAGATATCGGGAGGAACACCTATGGCGAAAGCAGGTACCTGGACCATTACTGACACTCAGCTGCGAAAGCTAGGGGAGCAAACAGGATTAGATACCCTGGTAGTCCTAGCTGTAAACGATGCACATTAGGCGTGGGGGGTATCGACCCCCTCCGTGCCGACGCAAACGCATTAAATGTGCCGCCTGGGGAGTACGGCCGCAA	Bacteria	Elusimicrobiota	Lineage IIb	NA	NA	ElusimicrobiotaLineage IIbNANA	0	0	0	0	0	0	0	0	0	0	0	0	0	0	0	0	0.0128404	0	0	0	0.0170325	0	0	0.167039	0	0	0	0	0	0		27		0.00656372
AGGGGGCAAGCGTTGTCCGGATTTATTGGGCGTAAAGAGCTCGTAGGCGGTTTGGTAAGTCGGGTGTGAAATCTCCACGCTCAACGTGGAGGGGCCACTCGATACTGCCATGACTGGAGTCCGGTAGAGGAGTGCGGAATTCCCGGTGTAGCGGTGAAATGCGCAGATATCGGGAGGAACACCCGTAGCGAAGGCGGCACTCTGGGCCGGTACTGACGCTGAGGAGCGAAAGCGTGGGGAGCAAACAGGATTAGATACCCTGGTAGTCCACGCCGTAAACGTTGGGCACTAGGTGTGGGGCTCTATCGACGGGTTCCGTGCCGCAGCTAACGCATTAAGTGCCCCGCCTGGGGAGTACGGCCGCAA	AGGGGGCAAGCGTTGTCCGGATTTATTGGGCGTAAAGAGCTCGTAGGCGGTTTGGTAAGTCGGGTGTGAAATCTCCACGCTCAACGTGGAGGGGCCACTCGATACTGCCATGACTGGAGTCCGGTAGAGGAGTGCGGAATTCCCGGTGTAGCGGTGAAATGCGCAGATATCGGGAGGAACACCCGTAGCGAAGGCGGCACTCTGGGCCGGTACTGACGCTGAGGAGCGAAAGCGTGGGGAGCAAACAGGATTAGATACCCTGGTAGTCCACGCCGTAAACGTTGGGCACTAGGTGTGGGGCTCTATCGACGGGTTCCGTGCCGCAGCTAACGCATTAAGTGCCCCGCCTGGGGAGTACGGCCGCAA	Bacteria	Actinomycetota	Acidimicrobiia	Acidimicrobiales	Acidimicrobiaceae	ActinomycetotaAcidimicrobiiaAcidimicrobialesAcidimicrobiaceae	0	0	0.00369222	0	0	0	0.0034756	0	0	0	0	0.0361533	0.00801748	0	0	0	0.0187511	0	0	0.00597086	0.00486642	0	0.0306623	0.00151853	0	0.0201248	0.0585166	0.00242313	0	0		18		0.00647241
GAGTGGCGAGCGTTATTCGGAATTACTGGGCGTAAAGGGTCCGCAGGGGGCTTGGTAAGTGCACTGTTAAATCTGTCGGCTCAACCGATAGGCCGCAGTGCATACTGCTAAGCTAGAGGTATGCAGAGGTGAGTGGAATTCCCGGAGTAGGGGTAATATCCGTAGATACCGGGAGGAACACCAATAGCGAAGGCAGCTCACTGGGCATCACCTGACCCTCAGGGACGAAAGCGTGGGGAGCGAACCGGATTAGATACCCGGGTAGTCCACGCCCTAAACGATGGGTACTCGGTGTGTGCGGTCTCGACCCCGTACGCGCCTAAGCTAACGCGTTAAGTACCCCGCCTGGGGAGTACGGCCGCAA	GAGTGGCGAGCGTTATTCGGAATTACTGGGCGTAAAGGGTCCGCAGGGGGCTTGGTAAGTGCACTGTTAAATCTGTCGGCTCAACCGATAGGCCGCAGTGCATACTGCTAAGCTAGAGGTATGCAGAGGTGAGTGGAATTCCCGGAGTAGGGGTAATATCCGTAGATACCGGGAGGAACACCAATAGCGAAGGCAGCTCACTGGGCATCACCTGACCCTCAGGGACGAAAGCGTGGGGAGCGAACCGGATTAGATACCCGGGTAGTCCACGCCCTAAACGATGGGTACTCGGTGTGTGCGGTCTCGACCCCGTACGCGCCTAAGCTAACGCGTTAAGTACCCCGCCTGGGGAGTACGGCCGCAA	Bacteria	Patescibacteria	Gracilibacteria	Candidatus Abawacabacteria	NA	PatescibacteriaGracilibacteriaCandidatus AbawacabacteriaNA	0	0	0	0	0	0	0	0	0	0	0	0	0	0	0	0	0	0	0	0	0	0.170742	0	0	0	0	0	0.0218081	0	0		28		0.00641832
AGGGTGCAAACGTTGTTCGGAATTACTGGGCGTAAAGCGCATGTAGGCTGTCATGCAAGTCGGGTGTGAAAGCCCGGGGCTCAACCCCGGAAGTGCACTCGAAACTGCAAGACTGGAGTCTCGGAGAGGGTCGCGGAATTCTGGGTGTAGAGGTGAAATTCGTAGATATCCAGAGGAACACCAGTGGCGAAGGCGGCGACCTGGACGAGTACTGACGCTGAGATGCGAAAGCGTGGGGAGCAAACAGGATTAGATACCCTGGTAGTCCACGCCATAAACGATGAGTGCTAGATGTCGCGGGCATTGACCCCTGCGGTGTCGCAGCTAACGCATTAAGCACTCCGCCTGGGGAGTACGGCCGCAA	AGGGTGCAAACGTTGTTCGGAATTACTGGGCGTAAAGCGCATGTAGGCTGTCATGCAAGTCGGGTGTGAAAGCCCGGGGCTCAACCCCGGAAGTGCACTCGAAACTGCAAGACTGGAGTCTCGGAGAGGGTCGCGGAATTCTGGGTGTAGAGGTGAAATTCGTAGATATCCAGAGGAACACCAGTGGCGAAGGCGGCGACCTGGACGAGTACTGACGCTGAGATGCGAAAGCGTGGGGAGCAAACAGGATTAGATACCCTGGTAGTCCACGCCATAAACGATGAGTGCTAGATGTCGCGGGCATTGACCCCTGCGGTGTCGCAGCTAACGCATTAAGCACTCCGCCTGGGGAGTACGGCCGCAA	Bacteria	Myxococcota	Polyangiia	Polyangiales	Eel-36e1D6	MyxococcotaPolyangiiaPolyangialesEel-36e1D6	0	0	0	0	0	0	0	0	0	0	0	0	0	0	0	0	0.0476931	0	0.0184037	0	0.0109494	0.00948564	0	0	0.0224472	0.0790616	0	0	0	0.00413987		23		0.00640602
AGGAGGCAAGCGTTACCCGGAATCACTGGGCGTAAAGCGTTCGTAGGCGGCTTGGTAAGTTGGAGGTGAAAGCCCCGGGCTCAACTCGGGAATTGCCTTCAATACTGCCGGGCTGGAGCACATCAGAGGGCGATGGAATTCCCGGTGTAGCGGTAAAATGCTTAGATATCGGGAGGAACACCAATGGCGAAGGCAGTCGCCTGGGGTGTTGCTGACGCTGAGGAACGAAAGCCAGGGGAGCGAACGGGATTAGATACCCCGGTAGTCCTGGCTGTAAACGATGGGCACTTGGTGGAGGGAGGTCGACCCTCTCTCTGCCGCAGCTAACGCCTTAAGTGCCCCGCCTGGGGAGTACGACCGCAA	AGGAGGCAAGCGTTACCCGGAATCACTGGGCGTAAAGCGTTCGTAGGCGGCTTGGTAAGTTGGAGGTGAAAGCCCCGGGCTCAACTCGGGAATTGCCTTCAATACTGCCGGGCTGGAGCACATCAGAGGGCGATGGAATTCCCGGTGTAGCGGTAAAATGCTTAGATATCGGGAGGAACACCAATGGCGAAGGCAGTCGCCTGGGGTGTTGCTGACGCTGAGGAACGAAAGCCAGGGGAGCGAACGGGATTAGATACCCCGGTAGTCCTGGCTGTAAACGATGGGCACTTGGTGGAGGGAGGTCGACCCTCTCTCTGCCGCAGCTAACGCCTTAAGTGCCCCGCCTGGGGAGTACGACCGCAA	Bacteria	WS2	NA	NA	NA	WS2NANANA	0	0	0	0	0	0	0	0	0	0	0	0	0.0320699	0	0	0	0	0	0.00141567	0	0	0	0.053148	0	0.00748242	0.0459995	0	0	0.0501203	0		24		0.00634119
AGGATCCAAGCGTTACCCGGAATTATTGGGCGTAAAGAGTTACGTAGGCGGTCTGTTAAGTGATGTGCGAAACCGCAGGGCTCAACCCTGCGCCGGTACGTCATACTGGCAGACTCGAGAATGGTAGAGGTGAGTGGAATTGCTGGTGTAGGAGTGAAATCCGTAGATATCAGCAGGAACACCAATGGCGAAGGCAGCTCACTGGGCCATTTCTGACGCTAAGGTACGAAAGCGTGGGGAGCGAACCGGATTAGATACCCGGGTAGTCCACGCTGTAAACGATGGATGCTAGCTGTTGGCCGTATCGACCCGGTCAGTAGCGAAGCTAACGCGTTAAGCATCCCGCCTGGGGAGTACGAGCGCAA	AGGATCCAAGCGTTACCCGGAATTATTGGGCGTAAAGAGTTACGTAGGCGGTCTGTTAAGTGATGTGCGAAACCGCAGGGCTCAACCCTGCGCCGGTACGTCATACTGGCAGACTCGAGAATGGTAGAGGTGAGTGGAATTGCTGGTGTAGGAGTGAAATCCGTAGATATCAGCAGGAACACCAATGGCGAAGGCAGCTCACTGGGCCATTTCTGACGCTAAGGTACGAAAGCGTGGGGAGCGAACCGGATTAGATACCCGGGTAGTCCACGCTGTAAACGATGGATGCTAGCTGTTGGCCGTATCGACCCGGTCAGTAGCGAAGCTAACGCGTTAAGCATCCCGCCTGGGGAGTACGAGCGCAA	Bacteria	Patescibacteria	Saccharimonadia	Saccharimonadales	Saccharimonadaceae	PatescibacteriaSaccharimonadiaSaccharimonadalesSaccharimonadaceae	0	0	0	0	0	0	0	0	0	0	0	0	0	0	0	0	0.126163	0	0	0.0119417	0.0425811	0.00948564	0	0	0	0	0	0	0	0		26		0.00633903
AGACTACGAGCGTTACTCGGATTCACTGGGCGTAAAGGGTGCGCAGGCGGCCAAGTGTGTTGGGTGTGAAATCCTGGGGCTTAACTCCAGGGCTGCGCTCAAAACTGCTTGGCTAGAGTCTCGGAGAGGTAAGCGGAATTCCTAGTGTAGCAGTGAAATGCGTAGATATTAGGAGGAACACCAAAGGCGAAGGCAGCTTACTGGACGAGTACTGACGCTCATGCACGAAAGCGTGGGGAGCAAAAAGGATTAGATACCCTTGTAGTCCACGCCGTAAACGTTGTACACTAGGTTTCGGGGGATTCGACCCCTTCGGAGCTCGAGCTAACGCGTTAAGTGTACCGCCTGAGGACTACGGTCGCAA	AGACTACGAGCGTTACTCGGATTCACTGGGCGTAAAGGGTGCGCAGGCGGCCAAGTGTGTTGGGTGTGAAATCCTGGGGCTTAACTCCAGGGCTGCGCTCAAAACTGCTTGGCTAGAGTCTCGGAGAGGTAAGCGGAATTCCTAGTGTAGCAGTGAAATGCGTAGATATTAGGAGGAACACCAAAGGCGAAGGCAGCTTACTGGACGAGTACTGACGCTCATGCACGAAAGCGTGGGGAGCAAAAAGGATTAGATACCCTTGTAGTCCACGCCGTAAACGTTGTACACTAGGTTTCGGGGGATTCGACCCCTTCGGAGCTCGAGCTAACGCGTTAAGTGTACCGCCTGAGGACTACGGTCGCAA	Bacteria	Verrucomicrobiota	Verrucomicrobiia	Opitutales	Puniceicoccaceae	VerrucomicrobiotaVerrucomicrobiiaOpitutalesPuniceicoccaceae	0	0	0	0.127074	0	0	0	0	0	0	0	0	0	0	0	0	0.0540114	0	0	0	0	0	0	0.00607413	0	0	0	0	0	0		27		0.00623864
GCGAGTGTTATCCGGAATTATTGGGCGTAAAGCGTCTGTAGGTTGAATTCAAAGTCTTTTGTAAAATCTTTAAGCTCAACTTAAAAACCGCAAAAGATACTAGTTTTCTTGAGTATGGTAGAGGTAAAGGGAATTTCCAGTGGAGCGGTGAAATGCGTAGAGATTGGAAGGAACACCAAAAGCGAAGGCACTTTACTGGGCCATTACTGACACTGAGAGACGAAAGCTAAGGGAGCAAACGGGATTAGATACCCCGGTAGTCTTAGCAGTAAACCATGGATACTAGATGTTGTAAATATTTACAGTGTCGTAGTTAACGCGTTAAGTATCCCGCCTGGGAAGTATGCT	GCGAGTGTTATCCGGAATTATTGGGCGTAAAGCGTCTGTAGGTTGAATTCAAAGTCTTTTGTAAAATCTTTAAGCTCAACTTAAAAACCGCAAAAGATACTAGTTTTCTTGAGTATGGTAGAGGTAAAGGGAATTTCCAGTGGAGCGGTGAAATGCGTAGAGATTGGAAGGAACACCAAAAGCGAAGGCACTTTACTGGGCCATTACTGACACTGAGAGACGAAAGCTAAGGGAGCAAACGGGATTAGATACCCCGGTAGTCTTAGCAGTAAACCATGGATACTAGATGTTGTAAATATTTACAGTGTCGTAGTTAACGCGTTAAGTATCCCGCCTGGGAAGTATGCT	Bacteria	Cyanobacteriota	Cyanobacteriia	Chloroplast	NA	CyanobacteriotaCyanobacteriiaChloroplastNA	0	0.0112475	0.00553833	0	0	0	0	0	0	0	0.0223844	0	0	0.0979112	0.0245585	0	0.0012229	0	0	0	0	0	0	0.00151853	0	0	0	0	0.0225541	0		22		0.00623118
GCAAGCGTTACCCGGTTTTACTGGGCGTAAAGCGTCTGTAGGTTGTTTTTTAAGTCTCATTTCAAAGACTCCGACTCAATCGGAGAAAGGGGTGGGAGACTGAAAGACTAGAGTTATATCGGGGTTACTGGAATTGACTGTGTAGGGGTAAAATCCGTGGATACAGTTAAGAACACCAAGCGCGAAGGCGGGTAACTAGGTATATACTGACACTCAGAGACGAAAGCTAGGGGAATCAATCAGATTAGAGACCTGAGTAGTCCTAGCCGTAAACATTGTCTGTTAATTCTTTTCCGATTTATCGGGATGGGATGCAAGCTAACGCGTTAAACAGACCGCCTGGGGAGTATAGC	GCAAGCGTTACCCGGTTTTACTGGGCGTAAAGCGTCTGTAGGTTGTTTTTTAAGTCTCATTTCAAAGACTCCGACTCAATCGGAGAAAGGGGTGGGAGACTGAAAGACTAGAGTTATATCGGGGTTACTGGAATTGACTGTGTAGGGGTAAAATCCGTGGATACAGTTAAGAACACCAAGCGCGAAGGCGGGTAACTAGGTATATACTGACACTCAGAGACGAAAGCTAGGGGAATCAATCAGATTAGAGACCTGAGTAGTCCTAGCCGTAAACATTGTCTGTTAATTCTTTTCCGATTTATCGGGATGGGATGCAAGCTAACGCGTTAAACAGACCGCCTGGGGAGTATAGC	Bacteria	Patescibacteria	Microgenomatia	Candidatus Shapirobacteria	NA	PatescibacteriaMicrogenomatiaCandidatus ShapirobacteriaNA	0	0	0.179073	0	0	0	0	0	0	0	0	0	0	0	0	0	0	0	0	0	0	0	0	0	0	0	0	0	0	0.00413987		28		0.00610708
GCAAGCGTTATCCGGAATCACTGGGCGTAAAGGGCGCGTAGGCGGTTTACTAAGTCCGATGTTAAAGACCGGGGCTCAACCCCGATAGGGCGTTGGATACTGGTAGGCTTGACGACTGGAGAGGAAAGTAGAATTACCAGTGTAGCGGTGGAATGCGTAGATACTGGTAGGAATACCCATTGCGAAGGCAGCTTTCTGGACAGTCCGTGACGCTGAGGCGCGAAAGTGTGGGGAGCAAACCGGATTAGATACCCGGGTAGTCCACACCCTAAACGATGCATACTTGGTGTCGGCCCGTTGGGGTCGGCGCCGGAGCTAACGTGTTAAGTATGCCGCCTGGGAAGTACGGC	GCAAGCGTTATCCGGAATCACTGGGCGTAAAGGGCGCGTAGGCGGTTTACTAAGTCCGATGTTAAAGACCGGGGCTCAACCCCGATAGGGCGTTGGATACTGGTAGGCTTGACGACTGGAGAGGAAAGTAGAATTACCAGTGTAGCGGTGGAATGCGTAGATACTGGTAGGAATACCCATTGCGAAGGCAGCTTTCTGGACAGTCCGTGACGCTGAGGCGCGAAAGTGTGGGGAGCAAACCGGATTAGATACCCGGGTAGTCCACACCCTAAACGATGCATACTTGGTGTCGGCCCGTTGGGGTCGGCGCCGGAGCTAACGTGTTAAGTATGCCGCCTGGGAAGTACGGC	Bacteria	Deinococcota	Deinococci	Deinococcales	Trueperaceae	DeinococcotaDeinococciDeinococcalesTrueperaceae	0	0	0	0	0	0	0	0	0.16269	0	0	0	0	0	0.0200933	0	0	0	0	0	0	0	0	0	0	0	0	0	0	0		28		0.00609277
GGGCCCCAAACATTATCCGGTTTTACTGGGTGTAAAAAGTAGTGTAGGTGTCTTGATAAGTCTTGTTTTAAATACTGTGGCTCAACCATAGGAAAGGGCAGGATACTACCAAGATTGAGTTTGCTTTAGAGAAACTGGAACTCAGGGAGGAGTAGTGAAATGCGTTGATACCCTGGGGAACACCAGTGGCGAAGGCGAGTTTCTGAAAGCAGACTGACACTGAGACACGAAAGCTAGGGGAGCGAAGCAGATTAGAGACCTGTGTAGTCCTAGCCCTAAACGTATGCTTGCTAGCCGCATTTTCCCCTCACCTTTTTTTGTAATTTTAATATTTATATTAACTTTTATCGAAAAAGGTGAGGGGGAGGTGTAGCGAAGGTAACCCGTTAAGCAAGCCAC…	GGGCCCCAAACATTATCCGGTTTTACTGGGTGTAAAAAGTAGTGTAGGTGTCTTGATAAGTCTTGTTTTAAATACTGTGGCTCAACCATAGGAAAGGGCAGGATACTACCAAGATTGAGTTTGCTTTAGAGAAACTGGAACTCAGGGAGGAGTAGTGAAATGCGTTGATACCCTGGGGAACACCAGTGGCGAAGGCGAGTTTCTGAAAGCAGACTGACACTGAGACACGAAAGCTAGGGGAGCGAAGCAGATTAGAGACCTGTGTAGTCCTAGCCCTAAACGTATGCTTGCTAGCCGCATTTTCCCCTCACCTTTTTTTGTAATTTTAATATTTATATTAACTTTTATCGAAAAAGGTGAGGGGGAGGTGTAGCGAAGGTAACCCGTTAAGCAAGCCAC…	Bacteria	Patescibacteria	Microgenomatia	Candidatus Roizmanbacteria	NA	PatescibacteriaMicrogenomatiaCandidatus RoizmanbacteriaNA	0	0	0	0	0	0	0	0	0	0	0	0	0	0	0.00446518	0	0	0.0217036	0	0	0.0158159	0	0	0.0516301	0.00997655	0.0258747	0	0.00242313	0	0.0482985		22		0.00600626
AGGGTGCAAGCGTTATCCGGATTTATTGGGTTTAAAGGGTCCGTAGGCGGACTAGTAAGTCAGTGGTGAAATCCTGCAGCTCAACTGTAGAACTGCCATTGAAACTGCTAGTCTTGAATTCGGTTGAAGTGGGCGGAATATGGCATGTAGCGGTGAAATGCTTAGATATGCCATAGAACACCGATTGCGTAGGCAGCTCACTAAGCCTGGATTGACGCTGAGGGACGAAAGCGTGGGTAGCGAACAGGATTAGATACCCTGGTAGTCCACGCCGTAAACGATGATTACTCGACATTAGCGATATACGGTTAGTGTCATAAGCGAAAGCATTAAGTAATCCACCTGGGGAGTACGTTCGCAA	AGGGTGCAAGCGTTATCCGGATTTATTGGGTTTAAAGGGTCCGTAGGCGGACTAGTAAGTCAGTGGTGAAATCCTGCAGCTCAACTGTAGAACTGCCATTGAAACTGCTAGTCTTGAATTCGGTTGAAGTGGGCGGAATATGGCATGTAGCGGTGAAATGCTTAGATATGCCATAGAACACCGATTGCGTAGGCAGCTCACTAAGCCTGGATTGACGCTGAGGGACGAAAGCGTGGGTAGCGAACAGGATTAGATACCCTGGTAGTCCACGCCGTAAACGATGATTACTCGACATTAGCGATATACGGTTAGTGTCATAAGCGAAAGCATTAAGTAATCCACCTGGGGAGTACGTTCGCAA	Bacteria	Bacteroidota	Bacteroidia	Flavobacteriales	Cryomorphaceae	BacteroidotaBacteroidiaFlavobacterialesCryomorphaceae	0	0	0	0	0	0	0.0069512	0	0	0	0	0.00985999	0	0	0	0	0.00591068	0	0	0.0806066	0.0206823	0	0	0	0	0.00143748	0.0471384	0	0	0		23		0.00575289
GGGGGGCAAGCGTTGTTCGGAATTACTGGGCGTAAAGGGTGCGTAGGCGGCTTTCTAAGTCGGATGTGAAAGCTCTGGGCTCAACCCAGAGACTGCATCCGAAACTGGAAGGCTTGGGTTCTGGAGGGGAAAGCGGAATTCCTGGTGTAGCGGTGAAATGCGTAGATATCAGGAGGAACACCGGTGGCGAAGGCGGCTTTCTGGACAGATACCGACGCTGAGGCACGAAAGCTAGGGGAGCAAACAGGATTAGATACCCTGGTAGTCCTAGCCCTAAACGATGGATACTTGCTGTGAGGGGGATTGAAGCCCCTTGTGGCGAAGCTAACGCATTAAGTATCCCGCCTGGGGAGTACGGTCGCAA	GGGGGGCAAGCGTTGTTCGGAATTACTGGGCGTAAAGGGTGCGTAGGCGGCTTTCTAAGTCGGATGTGAAAGCTCTGGGCTCAACCCAGAGACTGCATCCGAAACTGGAAGGCTTGGGTTCTGGAGGGGAAAGCGGAATTCCTGGTGTAGCGGTGAAATGCGTAGATATCAGGAGGAACACCGGTGGCGAAGGCGGCTTTCTGGACAGATACCGACGCTGAGGCACGAAAGCTAGGGGAGCAAACAGGATTAGATACCCTGGTAGTCCTAGCCCTAAACGATGGATACTTGCTGTGAGGGGGATTGAAGCCCCTTGTGGCGAAGCTAACGCATTAAGTATCCCGCCTGGGGAGTACGGTCGCAA	Bacteria	Acidobacteriota	Subgroup 5	NA	NA	AcidobacteriotaSubgroup 5NANA	0	0	0	0	0	0	0	0	0	0	0	0	0	0	0	0	0.0124328	0	0	0.0179126	0.111928	0	0	0.0045556	0	0.0229997	0	0	0	0		25		0.00566094
AGACCCCGAGCGTTATCCGGAATCATTGGGCGTAAAGGGTGCGTAGGTGGATCTGTTAGTCCCGCCTTAAAGCCTCCGGCTTAACCGGAGATCTGGGCGGGAAACGGCAGATCTAGAGTGTGTGAGAGGCGTACGGAACTCATGGTGTAGGGGTGAAATCCGTTGATATCATGGGGAACACCGAAGGCGAAGGCAGTACGCTGGCACACCACTGACACTCAAGCACGAAAGCGTGGGGAGCGAACGGGATTAGATACCCCGGTAGTCCACGCCCTAAACGATCTTCTCTAGCTTTACGGAGTATCGACCCTCTGTGAGGCGAAGCTAACGCGTTAAGAGAAGCGCCTGGGGAGTACGGCCGCAA	AGACCCCGAGCGTTATCCGGAATCATTGGGCGTAAAGGGTGCGTAGGTGGATCTGTTAGTCCCGCCTTAAAGCCTCCGGCTTAACCGGAGATCTGGGCGGGAAACGGCAGATCTAGAGTGTGTGAGAGGCGTACGGAACTCATGGTGTAGGGGTGAAATCCGTTGATATCATGGGGAACACCGAAGGCGAAGGCAGTACGCTGGCACACCACTGACACTCAAGCACGAAAGCGTGGGGAGCGAACGGGATTAGATACCCCGGTAGTCCACGCCCTAAACGATCTTCTCTAGCTTTACGGAGTATCGACCCTCTGTGAGGCGAAGCTAACGCGTTAAGAGAAGCGCCTGGGGAGTACGGCCGCAA	Bacteria	Patescibacteria	Parcubacteria	Candidatus Vogelbacteria	NA	PatescibacteriaParcubacteriaCandidatus VogelbacteriaNA	0	0	0	0	0	0	0.0243292	0.0555391	0	0	0	0.0328666	0	0	0	0	0.0273114	0.0130222	0	0	0.00243321	0	0	0.0045556	0	0.00431245	0	0	0	0		22		0.00547899
AGGCCCCAAGCGTTATCCGGAATTATTGGGCGTAAAGGGTGTGTAGGTGGTCGTGTTAGTCTCTTGTAAAATTCTTCGGCTTAACCGGGGGCGCGCGAGAGAAACGGCACGACTAGAGTATGCGAGGGGTGCATGGAACTCATGGAGTAGGGGTGAAATCCGTTGATATCATGGGGAACACCAAAAGCGAAGGCAGTGCACTGGCGCATTACTGACACTGAAACACGAAAGCGTGGGTAGCGAATGGGATTAGATACCCCAGTAGTCCACGCCCTAAACGATCCTATCTGGCTTTTCGGAGTATCGACCCTCTGAGAGGCGAAGCTAACGCGTTAAGATAGGCGCCTGGGTAGTACGACCGCAA	AGGCCCCAAGCGTTATCCGGAATTATTGGGCGTAAAGGGTGTGTAGGTGGTCGTGTTAGTCTCTTGTAAAATTCTTCGGCTTAACCGGGGGCGCGCGAGAGAAACGGCACGACTAGAGTATGCGAGGGGTGCATGGAACTCATGGAGTAGGGGTGAAATCCGTTGATATCATGGGGAACACCAAAAGCGAAGGCAGTGCACTGGCGCATTACTGACACTGAAACACGAAAGCGTGGGTAGCGAATGGGATTAGATACCCCAGTAGTCCACGCCCTAAACGATCCTATCTGGCTTTTCGGAGTATCGACCCTCTGAGAGGCGAAGCTAACGCGTTAAGATAGGCGCCTGGGTAGTACGACCGCAA	Bacteria	Patescibacteria	Parcubacteria	Candidatus Zambryskibacteria	NA	PatescibacteriaParcubacteriaCandidatus ZambryskibacteriaNA	0	0	0	0	0	0	0.052134	0.0629443	0	0	0	0.00657332	0	0	0.00669777	0	0.0130443	0.00434072	0	0.00298543	0.00486642	0	0	0.0091112	0	0	0	0	0	0		21		0.00542325
CCGAGCGTTATCCGGATTTATTGGGCGTAAAGCGCGCGAAGGCTCTTGTCTCCAGCAATGGAGTCCCGAGAGTGATTTATCATTCGAGGGATCAAGTTTGGCGTTAAAGCTCACGGCTCAACTGTGAGATCGCGTCGAATACTGGGCAGGTAGAGGTAAAGAGGGGCTGACGGAACGCACGGTGTAGGGGTGATATCCGTTGATATCGTGCGGAACACCAAAAGCGAAGGCAGTCAGCTAGCTTTATTCTGACGCTGTTGCGCGAAAGCGTGGGGAGCAAAAAGAGTTAGATATTCTTGTAGTCCACGCCCTAAACTATGTTGACTAGCCATTGGGAGCATCGACCCTTTCAGTGGCGTAGCTAACGCATTAAGTCAACCGCCTGGGAAGTACGGC	CCGAGCGTTATCCGGATTTATTGGGCGTAAAGCGCGCGAAGGCTCTTGTCTCCAGCAATGGAGTCCCGAGAGTGATTTATCATTCGAGGGATCAAGTTTGGCGTTAAAGCTCACGGCTCAACTGTGAGATCGCGTCGAATACTGGGCAGGTAGAGGTAAAGAGGGGCTGACGGAACGCACGGTGTAGGGGTGATATCCGTTGATATCGTGCGGAACACCAAAAGCGAAGGCAGTCAGCTAGCTTTATTCTGACGCTGTTGCGCGAAAGCGTGGGGAGCAAAAAGAGTTAGATATTCTTGTAGTCCACGCCCTAAACTATGTTGACTAGCCATTGGGAGCATCGACCCTTTCAGTGGCGTAGCTAACGCATTAAGTCAACCGCCTGGGAAGTACGGC	Bacteria	Patescibacteria	Parcubacteria	Candidatus Brennerbacteria	NA	PatescibacteriaParcubacteriaCandidatus BrennerbacteriaNA	0	0	0	0	0	0.00439445	0	0.144402	0	0	0.00447688	0	0	0	0.00893036	0	0	0	0	0	0	0	0	0	0	0	0	0	0	0		26		0.00540678
GCAAGCGTTGTTCGGAATTACTGGGCGTAAAGGGCGCGTAGGCGGATCTGTGCGTCAGAGGTGAAAGCCCTGGGCTCAACCCGGGAATGGCCTTTGAAACGGCGGGTCTTGAGTAAGGGAGAGGAGTGCGGAATACCCAGTGTAGAGGTGAAATTCGTAGATATTGGGTAGAACACCGGTGGCGAAGGCGGCACTCTGGCCCTTAACTGACGCTGAGGCGCGAAAGCGTGGGGAGCAAACAGGATTAGATACCCTGGTAGTCCACGCTGTAAACGATGTGTGCTAGCCGTTGGTGGGCTTAAGCCCGTCGGTGGCGCAGCTAACGCGATAAGCACACCGCCTGGGGAGTACGGC	GCAAGCGTTGTTCGGAATTACTGGGCGTAAAGGGCGCGTAGGCGGATCTGTGCGTCAGAGGTGAAAGCCCTGGGCTCAACCCGGGAATGGCCTTTGAAACGGCGGGTCTTGAGTAAGGGAGAGGAGTGCGGAATACCCAGTGTAGAGGTGAAATTCGTAGATATTGGGTAGAACACCGGTGGCGAAGGCGGCACTCTGGCCCTTAACTGACGCTGAGGCGCGAAAGCGTGGGGAGCAAACAGGATTAGATACCCTGGTAGTCCACGCTGTAAACGATGTGTGCTAGCCGTTGGTGGGCTTAAGCCCGTCGGTGGCGCAGCTAACGCGATAAGCACACCGCCTGGGGAGTACGGC	Bacteria	Pseudomonadota	Alphaproteobacteria	Kiloniellales	Fodinicurvataceae	PseudomonadotaAlphaproteobacteriaKiloniellalesFodinicurvataceae	0	0	0.134766	0	0.0255558	0	0	0	0	0	0	0	0	0	0	0	0	0	0	0	0	0	0	0	0	0	0	0	0	0		28		0.00534406
[truncated: 243 more rows]
